# Supplementary material for: Attenuated palmitoylation of serotonin receptor 5-HT1A affects receptor function and contributes to depression-like behaviors
Source: Nat Commun. 2019 Sep 2;10:3924. doi: 10.1038/s41467-019-11876-5 (PMC6718429; doi:10.1038/s41467-019-11876-5)
Supplement: Supplementary file 4 — Supplementary Data 1 [file 41467_2019_11876_MOESM4_ESM.xlsx]

## Sheet: Supplemental Table 1A
UnIPROT ID	UniProt protein name	BIOLOGICAL REPLICATES			BIOLOGICAL REPLICATES			BIOLOGICAL REPLICATES			BIOLOGICAL REPLICATES			average spectral counts -POSITIVE	average of spectral counts -NEG	ratio AVERAGE POSITIVE/ AVERAGE NEG	log2 (RATIO AVERAGE SAMPLE/ AVERAGE NEG)	P-value (T-TEST)	IDENTIFICATION SPECIFITY
		shDHHC21_1	shDHHC21_2	shDHHC21_3	scramble_1	scramble_2	scramble_3	shDHHC1_NEG	shDHHC2_NEG	shDHHC3_NEG	scramble 1_NEG	scramble 2_NEG	scramble3_NEG
Q9D9D8	Dual specificity phosphatase 21	180	180	180	180	180	180	1	1	1	1	1	1	180	1	180	7.49185	0	SPECIFIC
P52592	Sphingosine 1-phosphate receptor 2	100	100	100	100	100	100	1	1	1	1	1	1	100	1	100	6.64386	0	SPECIFIC
O35468	Protein Wnt-9b	100	100	100	100	100	100	1	1	1	1	1	1	100	1	100	6.64386	0	SPECIFIC
Q8BFZ3	Beta-actin-like protein 2	90	90	90	90	90	90	1	1	1	1	1	1	90	1	90	6.49185	0	SPECIFIC
Q8R0F5	RNA-binding motif protein. X-linked 2	100	100	100	100	100	110	1	1	1	1	1	1	101.667	1	101.667	6.6677	2.56968e-13	SPECIFIC
Q80WQ2	Protein VAC14 homolog	40	40	40	40	40	40	1	1	1	1	1	1	40	1	40	5.32193	0	SPECIFIC
P51881	ADP/ATP translocase 2	3640	3640	2730	3640	4180	3160	150	170	1	150	1	1	3498.33	78.8333	44.3763	5.47172	1.89837e-08	SPECIFIC
O35874	Neutral amino acid transporter A	930	810	690	810	930	840	1	1	1	1	1	1	835	1	835	9.70563	7.23173e-08	SPECIFIC
P13595	Neural cell adhesion molecule 1	5270	5470	4890	5470	5470	5670	1	90	40	1	170	40	5373.33	57	94.269	6.55871	2.51033e-09	SPECIFIC
Q80YN3	Breast carcinoma-amplified sequence 1 homolog	320	470	390	470	550	570	1	1	1	1	1	1	461.667	1	461.667	8.85071	1.36502e-07	SPECIFIC
Q61735	Leukocyte surface antigen CD47	250	250	250	250	250	260	1	1	1	1	1	1	251.667	1	251.667	7.97537	1.69812e-16	SPECIFIC
P17182	Alpha-enolase	4840	4410	4840	3300	4410	4010	100	110	230	1	220	320	4301.67	163.5	26.3099	4.71753	5.02578e-07	SPECIFIC
Q810U3	Neurofascin	1010	950	850	1010	1010	840	30	1	30	1	1	30	945	15.5	60.9677	5.92997	1.44936e-09	SPECIFIC
Q61699	Heat shock protein 105 kDa	920	710	780	470	920	740	1	50	100	50	1	1	756.667	33.8333	22.3645	4.48314	2.53404e-07	SPECIFIC
Q8R464	Cell adhesion molecule 4	2590	2590	2590	2590	2030	2160	1	1	1	1	1	1	2425	1	2425	11.2438	5.05487e-09	SPECIFIC
Q61361	Brevican core protein	580	530	710	580	780	680	1	1	50	1	1	1	643.333	9.16667	70.1818	6.13303	2.75118e-08	SPECIFIC
O08553	Dihydropyrimidinase-related protein 2	10250	9610	7380	9000	9610	9000	150	280	240	330	450	430	9141.67	313.333	29.1755	4.86669	6.46512e-08	SPECIFIC
Q9D6J6	NADH dehydrogenase [ubiquinone] flavoprotein 2. mitochondrial	970	720	1250	1250	970	970	1	1	1	1	1	1	1021.67	1	1021.67	9.99671	1.09578e-06	SPECIFIC
P32037	Solute carrier family 2. facilitated glucose transporter member 3	1250	1410	1250	1250	1410	1480	1	1	1	1	1	1	1341.67	1	1341.67	10.3898	2.08994e-08	SPECIFIC
P21278	Guanine nucleotide-binding protein subunit alpha-11	3260	2030	2300	2300	2590	3120	1	1	130	230	120	1	2600	80.5	32.2981	5.01338	9.80221e-08	SPECIFIC
Q8CAA7	Glucose 1.6-bisphosphate synthase	520	780	520	440	600	380	70	1	1	70	1	1	540	24	22.5	4.49185	3.97686e-07	SPECIFIC
Q99LC3	NADH dehydrogenase [ubiquinone] 1 alpha subcomplex subunit 10. mitochondrial	430	430	430	560	430	320	1	130	1	1	1	1	433.333	22.5	19.2593	4.26748	2.78548e-08	SPECIFIC
Q91V61	Sideroflexin-3	2900	2900	2160	2160	2900	3810	1	1	1	1	1	130	2805	22.5	124.667	6.96193	1.40815e-07	SPECIFIC
Q62108	Disks large homolog 4	6590	6590	8120	6240	8550	4750	1	60	120	180	60	180	6806.67	100.167	67.9534	6.08647	1.20807e-07	SPECIFIC
Q8QZT1	Acetyl-CoA acetyltransferase. mitochondrial	3050	1470	2730	2730	2730	2030	1	1	1	1	1	1	2456.67	1	2456.67	11.2625	5.46985e-07	SPECIFIC
Q8CBE3	WD repeat-containing protein 37	300	300	220	300	300	310	1	1	1	1	1	1	288.333	1	288.333	8.17159	1.14662e-08	SPECIFIC
Q80TR1	Adhesion G protein-coupled receptor L1	120	150	120	170	200	130	1	1	1	1	1	30	148.333	5.83333	25.4286	4.66838	5.26199e-08	SPECIFIC
Q9DBG6	Dolichyl-diphosphooligosaccharide--protein glycosyltransferase subunit 2	530	380	380	310	380	550	1	1	1	1	1	1	421.667	1	421.667	8.71996	3.76648e-07	SPECIFIC
P27659	60S ribosomal protein L3	1590	2040	1400	1210	1810	2160	210	120	100	100	110	1	1701.67	106.833	15.9282	3.99351	1.12803e-07	SPECIFIC
Q99L43	Phosphatidate cytidylyltransferase 2	540	780	430	540	540	810	1	1	1	1	1	1	606.667	1	606.667	9.24476	1.13683e-06	SPECIFIC
Q8K596	Sodium/calcium exchanger 2	1230	1490	1320	1230	1680	1290	50	1	50	1	50	50	1373.33	33.6667	40.7921	5.35022	1.19379e-08	SPECIFIC
G3X9J0	Signal-induced proliferation-associated 1-like protein 3	40	40	60	60	60	80	1	1	1	1	1	1	56.6667	1	56.6667	5.82443	4.06258e-08	SPECIFIC
Q7TQD2	Tubulin polymerization-promoting protein	3640	3640	2410	3640	3640	3640	190	1	1	1	1	1	3435	32.5	105.692	6.72373	2.76538e-07	SPECIFIC
Q8K3J1	NADH dehydrogenase [ubiquinone] iron-sulfur protein 8. mitochondrial	1510	1930	1150	1510	1930	1510	1	1	1	1	1	1	1590	1	1590	10.6348	7.69807e-07	SPECIFIC
P62812	Gamma-aminobutyric acid receptor subunit alpha-1	1010	870	750	630	750	1210	1	1	1	1	100	1	870	17.5	49.7143	5.63559	4.24048e-07	SPECIFIC
Q6PIE5	Sodium/potassium-transporting ATPase subunit alpha-2	1870	1870	2160	1680	2060	1770	1	1	1	40	1	130	1901.67	29	65.5747	6.03507	2.91176e-07	SPECIFIC
O35136	Neural cell adhesion molecule 2	1920	1700	2160	1810	3180	2300	50	120	100	1	1	50	2178.33	53.6667	40.5901	5.34305	1.05523e-06	SPECIFIC
P55258	Ras-related protein Rab-8A	360	580	360	360	360	360	1	1	1	1	1	190	396.667	32.5	12.2051	3.60942	1.06728e-07	SPECIFIC
P31648	Sodium- and chloride-dependent GABA transporter 1	470	320	470	390	730	570	1	1	80	1	1	140	491.667	37.3333	13.1696	3.71914	1.79035e-06	SPECIFIC
P97300	Neuroplastin	1680	1280	1100	1280	1910	1350	1	1	1	1	1	1	1433.33	1	1433.33	10.4852	1.95816e-06	SPECIFIC
P17183	Gamma-enolase	2410	2690	3640	2980	3640	2980	100	110	200	320	220	200	3056.67	191.667	15.9478	3.99529	6.73653e-08	SPECIFIC
P38647	Stress-70 protein. mitochondrial	490	490	420	350	570	670	1	70	1	1	1	1	498.333	12.5	39.8667	5.31711	1.93444e-07	SPECIFIC
Q9CPX6	Ubiquitin-like-conjugating enzyme ATG3	350	350	350	350	350	230	1	1	1	1	1	1	330	1	330	8.36632	1.28045e-06	SPECIFIC
Q9Z1D1	Eukaryotic translation initiation factor 3 subunit G	350	350	350	220	490	230	1	1	1	1	1	1	331.667	1	331.667	8.37359	1.28045e-06	SPECIFIC
Q6PIC6	Sodium/potassium-transporting ATPase subunit alpha-3	5480	5930	5270	4130	7190	5060	280	50	640	140	240	80	5510	238.333	23.1189	4.531	8.81317e-08	SPECIFIC
Q61411	GTPase HRas	930	1680	1680	1280	1680	1420	1	1	1	1	230	230	1445	77.3333	18.6853	4.22384	7.37511e-07	SPECIFIC
O70439	Syntaxin-7	1070	1640	1640	1340	1070	1780	1	1	1	1	1	1	1423.33	1	1423.33	10.4751	1.26433e-06	SPECIFIC
P14873	Microtubule-associated protein 1B	250	280	260	260	340	260	1	20	1	1	1	1	275	4.16667	66	6.04439	1.80269e-09	SPECIFIC
Q60625	Intercellular adhesion molecule 5	1820	1510	1510	1420	2040	1270	1	1	1	50	100	1	1595	25.6667	62.1429	5.95752	4.46938e-08	SPECIFIC
Q9R0N7	Synaptotagmin-7	1810	1210	1040	890	1810	1680	1	1	1	1	1	1	1406.67	1	1406.67	10.4581	1.58913e-06	SPECIFIC
Q5U4E0	LHFPL tetraspan subfamily member 4 protein	310	500	500	310	500	500	1	1	1	1	1	1	436.667	1	436.667	8.77039	1.64935e-06	SPECIFIC
Q9D8B7	Junctional adhesion molecule C	2160	1080	1080	2160	1570	2160	1	1	140	1	310	140	1701.67	98.8333	17.2175	4.10581	1.60945e-06	SPECIFIC
Q9WV92	Band 4.1-like protein 3	2520	2650	1740	2400	2650	2950	1	1	1	1	1	1	2485	1	2485	11.279	1.44335e-07	SPECIFIC
P21279	Guanine nucleotide-binding protein G(q) subunit alpha	7430	6740	4990	6110	6110	6670	1	1	270	1	250	520	6341.67	173.833	36.4813	5.18909	9.0196e-08	SPECIFIC
P17710	Hexokinase-1	1800	1900	2000	1440	2690	2450	40	1	130	90	140	130	2046.67	88.5	23.1262	4.53145	1.16664e-06	SPECIFIC
Q9QYR6	Microtubule-associated protein 1A	710	600	750	580	580	610	20	20	20	1	50	30	638.333	23.5	27.1631	4.76358	6.25034e-07	SPECIFIC
Q9ER00	Syntaxin-12	4010	4010	4010	2980	5310	5160	1	1	1	1	1	150	4246.67	25.8333	164.387	7.36095	1.77723e-06	SPECIFIC
Q9WUA3	ATP-dependent 6-phosphofructokinase. platelet type	610	420	480	540	840	560	1	1	1	50	1	1	575	9.16667	62.7273	5.97102	3.23033e-06	SPECIFIC
O35609	Secretory carrier-associated membrane protein 3	2160	2160	1610	2830	2830	3220	120	1	1	1	130	120	2468.33	62.1667	39.7051	5.31125	3.70062e-07	SPECIFIC
Q9D051	Pyruvate dehydrogenase E1 component subunit beta. mitochondrial	2630	2630	2020	2310	1750	1870	1	1	1	1	1	1	2201.67	1	2201.67	11.1044	1.99925e-06	SPECIFIC
Q99KI0	Aconitate hydratase. mitochondrial	5200	5760	5200	4210	6060	5200	50	60	110	110	60	170	5271.67	93.3333	56.4821	5.81972	4.86303e-07	SPECIFIC
Q62283	Tetraspanin-7	900	1150	900	470	900	720	170	190	1	170	1	1	840	88.8333	9.45591	3.24122	2.93583e-06	SPECIFIC
Q3UNH4	G protein-regulated inducer of neurite outgrowth 1	3410	2630	3410	3410	3240	4510	1	1	1	1	50	50	3435	17.3333	198.173	7.63062	6.4618e-08	SPECIFIC
O08688	Calpain-5	1720	1860	1590	1340	1720	2000	1	70	60	1	1	1	1705	22.3333	76.3433	6.25443	1.57817e-08	SPECIFIC
P40142	Transketolase	1040	640	640	830	550	960	1	1	1	1	1	70	776.667	12.5	62.1333	5.9573	3.76032e-07	SPECIFIC
P12960	Contactin-1	1870	1510	1600	1510	2160	1720	1	1	1	40	1	40	1728.33	14	123.452	6.94781	3.51929e-07	SPECIFIC
P56564	Excitatory amino acid transporter 1	860	860	750	650	1250	1150	1	1	1	1	1	1	920	1	920	9.84549	8.54889e-06	SPECIFIC
Q6PE13	Proline-rich transmembrane protein 3	490	390	490	550	440	350	1	50	50	1	1	1	451.667	17.3333	26.0577	4.70364	4.73001e-08	SPECIFIC
D3YVF0	A-kinase anchor protein 5	1190	1000	740	1190	1510	1150	1	1	1	1	1	1	1130	1	1130	10.1421	3.38277e-06	SPECIFIC
Q8BGD9	Eukaryotic translation initiation factor 4B	240	240	310	170	310	320	1	1	1	1	1	1	265	1	265	8.04985	9.19443e-07	SPECIFIC
Q9R0K7	Plasma membrane calcium-transporting ATPase 2	1260	1600	1390	1530	2160	1390	30	40	1	30	70	30	1555	33.5	46.4179	5.53661	1.34502e-06	SPECIFIC
Q8BLQ9	Cell adhesion molecule 2	710	710	850	850	1000	1210	1	1	1	1	1	1	888.333	1	888.333	9.79496	1.18474e-06	SPECIFIC
P11983	T-complex protein 1 subunit alpha	830	830	620	830	620	650	1	1	1	1	1	1	730	1	730	9.51175	2.91646e-06	SPECIFIC
O35083	1-acyl-sn-glycerol-3-phosphate acyltransferase alpha	410	580	260	410	410	410	1	1	1	1	1	1	413.333	1	413.333	8.69116	4.67201e-06	SPECIFIC
O55143	Sarcoplasmic/endoplasmic reticulum calcium ATPase 2	1320	1250	1250	980	1650	890	1	1	1	1	40	1	1223.33	7.5	163.111	7.34971	1.4227e-06	SPECIFIC
Q9CXS4	Centromere protein V	1450	2590	2160	2160	2160	2380	1	1	1	1	1	1	2150	1	2150	11.0701	7.3076e-07	SPECIFIC
Q91VK4	Integral membrane protein 2C	830	1340	830	1340	1070	1070	1	1	1	1	1	1	1080	1	1080	10.0768	3.02497e-06	SPECIFIC
Q922F4	Tubulin beta-6 chain	240	240	240	150	240	330	1	1	1	1	1	1	240	1	240	7.90689	1.38798e-06	SPECIFIC
O88485	Cytoplasmic dynein 1 intermediate chain 1	600	520	370	370	370	530	1	1	1	1	1	1	460	1	460	8.84549	9.7685e-08	SPECIFIC
P70704	Phospholipid-transporting ATPase IA	400	480	520	480	610	420	1	1	30	1	1	1	485	5.83333	83.1429	6.37752	9.70612e-07	SPECIFIC
Q9Z2W9	Glutamate receptor 3	550	860	550	670	1150	830	1	1	1	1	1	1	768.333	1	768.333	9.58559	4.12395e-06	SPECIFIC
P63005	Platelet-activating factor acetylhydrolase IB subunit alpha	3520	3520	4300	3890	3520	3180	1	1	1	1	1	1	3655	1	3655	11.8357	1.606e-07	SPECIFIC
Q91ZA3	Propionyl-CoA carboxylase alpha chain. mitochondrial	2980	2800	1880	2470	3570	2910	1	1	1	1	1	1	2768.33	1	2768.33	11.4348	2.365e-07	SPECIFIC
Q8BMF3	NADP-dependent malic enzyme. mitochondrial	470	320	550	320	640	480	1	1	1	1	1	1	463.333	1	463.333	8.85591	1.86506e-06	SPECIFIC
Q9JJY3	Sphingomyelin phosphodiesterase 3	780	690	1080	780	970	710	1	1	1	1	70	1	835	12.5	66.8	6.06178	2.20688e-06	SPECIFIC
P26645	Myristoylated alanine-rich C-kinase substrate	1070	1070	1640	620	1340	1150	1	1	1	1	170	150	1148.33	54	21.2654	4.41044	2.28179e-06	SPECIFIC
A7XV04	Selection and upkeep of intraepithelial T-cells protein 7	90	90	90	90	90	90	1	1	1	1	1	1	90	1	90	6.49185	9.14914e-06	SPECIFIC
Q8BWS5	G protein-regulated inducer of neurite outgrowth 3	320	510	380	260	200	390	60	60	1	1	1	1	343.333	20.6667	16.6129	4.05423	1.18027e-05	SPECIFIC
Q9Z1G4	V-type proton ATPase 116 kDa subunit a isoform 1	1610	2160	1820	1070	2040	2040	1	1	1	1	50	50	1790	17.3333	103.269	6.69027	3.64904e-06	SPECIFIC
Q9R0P3	S-formylglutathione hydrolase	1240	2160	1510	1510	1820	1980	1	1	1	1	1	1	1703.33	1	1703.33	10.7341	1.12237e-05	SPECIFIC
Q8VCV1	Alpha/beta hydrolase domain-containing protein 17C	520	520	520	520	690	870	1	1	1	1	1	1	606.667	1	606.667	9.24476	2.28246e-06	SPECIFIC
Q6NS52	Diacylglycerol kinase beta	230	180	230	130	230	130	1	1	1	1	1	1	188.333	1	188.333	7.55714	4.01168e-06	SPECIFIC
Q8CHC4	Synaptojanin-1	1030	750	830	570	1310	860	1	30	1	1	1	1	891.667	5.83333	152.857	7.25604	1.85836e-06	SPECIFIC
Q9D6R2	Isocitrate dehydrogenase [NAD] subunit alpha. mitochondrial	1510	2020	2310	1510	3370	2480	1	1	1	1	120	1	2200	20.8333	105.6	6.72247	5.01422e-06	SPECIFIC
P31650	Sodium- and chloride-dependent GABA transporter 3	170	300	370	370	370	310	1	1	1	1	1	1	315	1	315	8.29921	1.08345e-06	SPECIFIC
Q9QYS2	Metabotropic glutamate receptor 3	350	300	350	300	450	360	1	1	1	1	1	1	351.667	1	351.667	8.45806	4.97915e-06	SPECIFIC
P22723	Gamma-aminobutyric acid receptor subunit gamma-2	810	810	690	930	930	970	1	1	1	1	1	1	856.667	1	856.667	9.74259	1.20582e-06	SPECIFIC
Q8CAQ8	MICOS complex subunit Mic60	1530	1320	1890	2160	1890	1580	1	1	60	1	1	1	1728.33	10.8333	159.538	7.31776	2.51388e-07	SPECIFIC
P26443	Glutamate dehydrogenase 1. mitochondrial	3550	2360	2790	2570	2360	2690	1	1	70	1	1	1	2720	12.5	217.6	7.76553	4.74069e-07	SPECIFIC
Q9JIA1	Leucine-rich glioma-inactivated protein 1	1000	880	880	680	1000	1030	1	1	1	1	1	1	911.667	1	911.667	9.83236	1.24799e-07	SPECIFIC
Q9Z2I9	Succinate--CoA ligase [ADP-forming] subunit beta. mitochondrial	650	780	540	910	540	950	1	1	1	1	1	1	728.333	1	728.333	9.50846	8.38735e-07	SPECIFIC
Q60692	Proteasome subunit beta type-6	540	540	540	540	540	780	1	1	1	1	1	1	580	1	580	9.17991	5.18119e-07	SPECIFIC
G5E829	Plasma membrane calcium-transporting ATPase 1	930	980	1100	640	1100	640	30	40	1	30	1	30	898.333	22	40.8333	5.35168	3.33927e-06	SPECIFIC
O35526	Syntaxin-1A	10160	9000	7030	6200	6200	6080	150	170	580	500	1050	500	7445	491.667	15.1424	3.92052	1.65507e-06	SPECIFIC
Q8K0B2	Probable lysosomal cobalamin transporter	130	130	130	130	200	130	1	1	1	1	1	1	141.667	1	141.667	7.14636	3.98957e-06	SPECIFIC
Q8BW75	Amine oxidase [flavin-containing] B	450	370	280	450	210	560	1	1	1	1	1	1	386.667	1	386.667	8.59495	6.1158e-06	SPECIFIC
Q61316	Heat shock 70 kDa protein 4	1270	1100	940	1020	1550	910	1	1	1	1	1	1	1131.67	1	1131.67	10.1442	2.74646e-06	SPECIFIC
Q8BFU8	Vesicular glutamate transporter 3	250	250	120	320	400	260	1	1	1	1	1	70	266.667	12.5	21.3333	4.41504	2.30313e-06	SPECIFIC
P46096	Synaptotagmin-1	13680	17480	11590	16110	18950	20540	510	690	520	650	580	1460	16391.7	735	22.3016	4.47907	2.17527e-06	SPECIFIC
O89051	Integral membrane protein 2B	620	620	620	620	440	1070	1	1	1	1	170	1	665	29.1667	22.8	4.51096	6.1993e-06	SPECIFIC
Q01853	Transitional endoplasmic reticulum ATPase	1570	1470	1100	1910	2030	1780	50	120	110	50	110	50	1643.33	81.6667	20.1224	4.33073	4.77287e-06	SPECIFIC
Q61753	D-3-phosphoglycerate dehydrogenase	580	580	810	690	690	480	1	1	1	80	1	1	638.333	14.1667	45.0588	5.49374	1.19753e-06	SPECIFIC
Q640R3	Hepatocyte cell adhesion molecule	1210	1210	890	1400	1210	1470	1	1	1	1	1	1	1231.67	1	1231.67	10.2664	4.72909e-07	SPECIFIC
P35564	Calnexin	4780	3640	3640	2530	4780	4180	70	1	80	140	70	140	3925	83.5	47.006	5.55477	2.76783e-07	SPECIFIC
Q9JIG8	PRA1 family protein 2	700	700	430	430	700	780	1	1	1	1	1	1	623.333	1	623.333	9.28386	1.01725e-08	SPECIFIC
P23242	Gap junction alpha-1 protein	1150	1150	670	820	980	1420	1	1	1	1	1	1	1031.67	1	1031.67	10.0108	4.61335e-06	SPECIFIC
Q9QYB8	Beta-adducin	510	510	510	320	660	390	1	1	1	1	1	1	483.333	1	483.333	8.91687	5.71929e-07	SPECIFIC
Q9ERD7	Tubulin beta-3 chain	780	1370	1370	1050	1370	1940	1	1	90	1	100	90	1313.33	47.1667	27.8445	4.79932	1.13781e-05	SPECIFIC
Q9D964	Glycine amidinotransferase. mitochondrial	470	360	360	260	470	360	1	1	1	100	1	1	380	17.5	21.7143	4.44057	1.65422e-06	SPECIFIC
P39053	Dynamin-1	1050	970	1570	900	1380	1550	1	50	1	50	50	50	1236.67	33.6667	36.7327	5.19899	8.52915e-07	SPECIFIC
Q8VDN2	Sodium/potassium-transporting ATPase subunit alpha-1	2060	1430	1870	1510	2730	2270	1	50	1	1	40	130	1978.33	37.1667	53.2287	5.73413	5.38445e-06	SPECIFIC
Q05920	Pyruvate carboxylase. mitochondrial	1440	1740	1300	1000	1990	1980	1	1	1	30	1	1	1575	5.83333	270	8.07682	1.92815e-06	SPECIFIC
P43006	Excitatory amino acid transporter 2	18140	27940	20540	9610	29700	24720	370	260	930	1510	1210	1330	21775	935	23.2888	4.54156	4.23508e-06	SPECIFIC
Q9D0M3	Cytochrome c1. heme protein. mitochondrial	690	1570	1080	1310	1570	1310	1	1	1	1	140	1	1255	24.1667	51.931	5.69853	1.3318e-06	SPECIFIC
Q68FD5	Clathrin heavy chain 1	3520	2590	2380	2380	3350	2870	1	30	100	1	50	20	2848.33	33.6667	84.604	6.40265	1.81119e-07	SPECIFIC
Q05793	Basement membrane-specific heparan sulfate proteoglycan core protein	250	190	190	260	190	220	10	30	10	20	20	10	216.667	16.6667	13	3.70044	4.99092e-09	SPECIFIC
O89053	Coronin-1A	2650	2400	1550	1740	2920	2280	90	1	1	90	100	90	2256.67	62	36.3978	5.18578	1.02702e-06	SPECIFIC
Q7TSJ2	Microtubule-associated protein 6	1610	1240	1000	1240	1510	1810	1	1	1	1	1	1	1401.67	1	1401.67	10.4529	2.15195e-06	SPECIFIC
Q6Q477	Plasma membrane calcium-transporting ATPase 4	560	470	600	430	600	680	30	40	1	30	1	1	556.667	17.1667	32.4272	5.01913	4.70449e-07	SPECIFIC
Q61137	Astrotactin-1	630	390	430	390	430	570	1	1	1	1	1	1	473.333	1	473.333	8.88671	1.65167e-06	SPECIFIC
P50516	V-type proton ATPase catalytic subunit A	2810	3020	3250	2080	2620	3390	1	1	1	1	1	1	2861.67	1	2861.67	11.4826	7.64777e-07	SPECIFIC
Q02053	Ubiquitin-like modifier-activating enzyme 1	1130	820	880	710	1830	1040	40	1	40	40	40	80	1068.33	40.1667	26.5975	4.73322	1.68544e-05	SPECIFIC
Q8BMF4	Dihydrolipoyllysine-residue acetyltransferase component of pyruvate dehydrogenase complex. mitochondrial	1230	1620	1230	1230	1770	1910	70	1	70	1	1	1	1498.33	24	62.4306	5.96418	1.95603e-06	SPECIFIC
Q60932	Voltage-dependent anion-selective channel protein 1	4780	3640	4180	3640	4780	6080	150	1	1	150	1	150	4516.67	75.5	59.8234	5.90264	1.00788e-06	SPECIFIC
Q9Z1B3	1-phosphatidylinositol 4.5-bisphosphate phosphodiesterase beta-1	210	340	270	210	340	250	1	1	1	1	1	1	270	1	270	8.07682	4.58038e-07	SPECIFIC
Q9QWI6	SRC kinase signaling inhibitor 1	320	280	430	430	470	370	1	1	30	30	40	1	383.333	17.1667	22.3301	4.48092	2.08701e-06	SPECIFIC
P58252	Elongation factor 2	1650	870	1100	1270	1550	1040	1	1	50	50	50	1	1246.67	25.5	48.8889	5.61143	1.7253e-06	SPECIFIC
Q9D1T0	Leucine-rich repeat and immunoglobulin-like domain-containing nogo receptor-interacting protein 1	170	110	240	310	310	320	1	1	1	1	70	1	243.333	12.5	19.4667	4.28293	1.29494e-05	SPECIFIC
Q8K183	Pyridoxal kinase	1570	870	1080	1310	1570	1310	1	1	140	1	1	1	1285	24.1667	53.1724	5.73261	8.89816e-07	SPECIFIC
Q3TY60	Protein FAM131B	1230	2320	3060	1720	3060	1850	1	1	1	1	140	1	2206.67	24.1667	91.3103	6.51271	9.29512e-06	SPECIFIC
P20917	Myelin-associated glycoprotein	1490	1010	900	1120	1620	1680	1	1	1	1	1	70	1303.33	12.5	104.267	6.70413	2.09804e-06	SPECIFIC
O35633	Vesicular inhibitory amino acid transporter	1450	1610	1780	1450	1780	2060	1	90	80	80	90	80	1688.33	70.1667	24.0618	4.58867	1.13117e-07	SPECIFIC
Q5U458	DnaJ homolog subfamily C member 11	780	580	1000	580	1110	830	70	1	1	1	80	1	813.333	25.6667	31.6883	4.98588	3.4961e-06	SPECIFIC
Q9CZC8	Secernin-1	2040	2040	2040	1590	2290	2730	1	1	1	100	1	1	2121.67	17.5	121.238	6.9217	5.6716e-07	SPECIFIC
Q70KL2	Beta-defensin 40	2160	2160	2160	2160	1150	2160	1	1	1	1	1	1	1991.67	1	1991.67	10.9598	1.84052e-05	SPECIFIC
P40124	Adenylyl cyclase-associated protein 1	1550	1210	1210	1550	1940	1550	1	1	1	1	100	90	1501.67	32.3333	46.4433	5.5374	2.08738e-06	SPECIFIC
Q9DC51	Guanine nucleotide-binding protein G(k) subunit alpha	560	430	700	700	860	560	1	120	1	1	1	1	635	20.8333	30.48	4.92979	3.41825e-07	SPECIFIC
Q99JR1	Sideroflexin-1	1460	1020	1020	1230	1720	1570	1	1	1	1	1	1	1336.67	1	1336.67	10.3844	1.66125e-06	SPECIFIC
Q9R1W3	E3 ubiquitin-protein ligase RNF103	100	100	100	100	50	100	1	1	1	1	1	1	91.6667	1	91.6667	6.51833	2.2008e-06	SPECIFIC
O35975	T-cell ecto-ADP-ribosyltransferase 2	250	250	120	120	250	260	1	1	1	1	1	1	208.333	1	208.333	7.70275	1.33249e-05	SPECIFIC
Q8BYI9	Tenascin-R	860	600	680	640	1050	900	1	1	1	1	1	1	788.333	1	788.333	9.62266	6.05814e-06	SPECIFIC
Q61824	Disintegrin and metalloproteinase domain-containing protein 12	80	80	80	80	80	80	1	1	1	1	1	1	80	1	80	6.32193	2.24907e-06	SPECIFIC
Q3UHK1	Proton myo-inositol cotransporter	620	450	710	380	1010	730	1	1	1	1	1	1	650	1	650	9.3443	2.01228e-05	SPECIFIC
Q9WUM4	Coronin-1C	1150	1310	1480	1150	1660	1370	1	1	1	1	1	1	1353.33	1	1353.33	10.4023	3.26602e-07	SPECIFIC
P06151	L-lactate dehydrogenase A chain	7190	6410	5700	7190	9000	7190	130	150	310	130	140	440	7113.33	216.667	32.8308	5.03698	9.04084e-08	SPECIFIC
Q3TWI9	CSC1-like protein 2	220	170	170	220	310	270	1	1	1	50	1	1	226.667	9.16667	24.7273	4.62803	4.42623e-06	SPECIFIC
Q9R069	Basal cell adhesion molecule	320	250	250	320	320	400	1	1	1	1	1	1	310	1	310	8.27612	3.42807e-06	SPECIFIC
Q8BGU5	Cyclin-Y	2310	1090	1750	2310	2310	1370	1	1	1	1	120	1	1856.67	20.8333	89.12	6.47768	4.01738e-06	SPECIFIC
Q7TME0	Phospholipid phosphatase-related protein type 4	780	1030	860	1030	630	970	1	1	1	1	1	1	883.333	1	883.333	9.78681	2.89294e-06	SPECIFIC
P70414	Sodium/calcium exchanger 1	360	410	320	270	560	480	1	1	40	1	1	1	400	7.5	53.3333	5.73697	3.14107e-05	SPECIFIC
Q9QYG0	Protein NDRG2	860	860	430	560	700	580	1	1	1	1	1	1	665	1	665	9.37721	4.33458e-06	SPECIFIC
Q64133	Amine oxidase [flavin-containing] A	860	860	550	650	650	780	1	1	1	1	1	1	725	1	725	9.50184	1.00637e-06	SPECIFIC
Q61553	Fascin	12110	9700	9000	6130	11250	8350	1	1	1	180	90	90	9423.33	60.5	155.758	7.28316	2.47109e-07	SPECIFIC
P28474	Alcohol dehydrogenase class-3	2310	2310	2310	2310	2630	1870	1	1	1	1	1	1	2290	1	2290	11.1611	5.19784e-07	SPECIFIC
Q8CBW4	DDB1- and CUL4-associated factor 12-like protein 1	70	70	70	70	70	70	1	1	1	1	1	1	70	1	70	6.12928	0	SPECIFIC
Q64332	Synapsin-2	1820	1990	1240	1660	2160	1420	1	1	1	1	1	1	1715	1	1715	10.744	1.01985e-06	SPECIFIC
Q9QXW9	Large neutral amino acids transporter small subunit 2	290	380	210	380	210	390	1	1	1	1	1	1	310	1	310	8.27612	1.23243e-06	SPECIFIC
Q60928	Glutathione hydrolase 1 proenzyme	60	60	60	60	60	60	1	1	1	1	1	1	60	1	60	5.90689	2.61686e-05	SPECIFIC
P62315	Small nuclear ribonucleoprotein Sm D1	1150	1780	1780	1780	1150	1150	1	1	1	1	1	1	1465	1	1465	10.5167	7.80576e-06	SPECIFIC
P47757	F-actin-capping protein subunit beta	1820	1510	1820	1510	2550	2360	1	1	1	1	1	1	1928.33	1	1928.33	10.9131	3.50146e-07	SPECIFIC
Q9D6M3	Mitochondrial glutamate carrier 1	870	1080	1080	1080	1570	930	1	1	140	140	1	1	1101.67	47.3333	23.2746	4.54069	4.47503e-06	SPECIFIC
Q9WV34	MAGUK p55 subfamily member 2	6440	10250	3920	6020	9000	7860	1	1	1	70	1	1	7248.33	12.5	579.867	9.17958	2.9597e-06	SPECIFIC
Q9DB77	Cytochrome b-c1 complex subunit 2. mitochondrial	1150	1150	1150	1150	1510	1510	1	1	1	100	1	1	1270	17.5	72.5714	6.18133	7.64055e-06	SPECIFIC
Q8BK08	Transmembrane protein 11. mitochondrial	1680	1680	930	1680	1280	1420	1	1	1	1	1	1	1445	1	1445	10.4969	1.94385e-07	SPECIFIC
F8VPU2	FERM. ARHGEF and pleckstrin domain-containing protein 1	130	170	100	60	130	170	1	1	1	1	1	1	126.667	1	126.667	6.98489	9.51283e-06	SPECIFIC
Q8BGR6	ADP-ribosylation factor-like protein 15	2980	3640	4410	2980	5310	5110	1	1	1	1	1	1	4071.67	1	4071.67	11.9914	2.02377e-05	SPECIFIC
A7XV07	Selection and upkeep of intraepithelial T-cells protein 8	90	90	90	90	90	90	1	1	1	1	1	1	90	1	90	6.49185	9.14914e-06	SPECIFIC
P03921	NADH-ubiquinone oxidoreductase chain 5	110	240	110	110	240	180	1	1	1	1	1	1	165	1	165	7.36632	1.84453e-05	SPECIFIC
Q60676	Serine/threonine-protein phosphatase 5	560	380	560	560	380	480	1	1	1	1	1	1	486.667	1	486.667	8.92679	3.27732e-05	SPECIFIC
Q99MN9	Propionyl-CoA carboxylase beta chain. mitochondrial	1110	980	1110	860	1710	1450	1	1	1	1	1	1	1203.33	1	1203.33	10.2328	1.60341e-06	SPECIFIC
Q8R2R9	AP-3 complex subunit mu-2	710	260	850	470	710	610	1	1	1	100	1	1	601.667	17.5	34.381	5.10354	1.88432e-05	SPECIFIC
Q60634	Flotillin-2	4840	4840	2410	2690	5810	6280	100	1	200	1	220	320	4478.33	140.333	31.9121	4.99603	1.06622e-05	SPECIFIC
P02463	Collagen alpha-1(IV) chain	170	120	100	170	100	100	1	1	1	1	1	1	126.667	1	126.667	6.98489	1.38675e-06	SPECIFIC
Q9CZ13	Cytochrome b-c1 complex subunit 1. mitochondrial	1310	1010	1850	1150	2510	2160	1	1	1	1	1	1	1665	1	1665	10.7013	7.37164e-06	SPECIFIC
P56399	Ubiquitin carboxyl-terminal hydrolase 5	780	780	710	710	1150	810	1	1	1	1	50	1	823.333	9.16667	89.8182	6.48894	3.15683e-06	SPECIFIC
Q3U1J4	DNA damage-binding protein 1	300	120	230	300	160	350	1	1	1	1	1	1	243.333	1	243.333	7.92679	6.13386e-06	SPECIFIC
P68404	Protein kinase C beta type	1260	1260	1370	1370	1740	1800	1	1	1	1	1	1	1466.67	1	1466.67	10.5183	1.98888e-07	SPECIFIC
Q8BY89	Choline transporter-like protein 2	450	510	820	320	820	600	1	70	1	60	1	1	586.667	22.3333	26.2687	4.71527	1.12055e-05	SPECIFIC
Q62420	Endophilin-A1	2980	2020	2980	1290	2980	3370	1	1	1	1	1	1	2603.33	1	2603.33	11.3461	6.53876e-06	SPECIFIC
P62320	Small nuclear ribonucleoprotein Sm D3	290	290	290	290	290	290	1	1	1	1	1	1	290	1	290	8.17991	0	SPECIFIC
Q91VB2	Calcium/calmodulin-dependent protein kinase type 1G	70	70	70	70	70	70	1	1	1	1	1	1	70	1	70	6.12928	4.36683e-05	SPECIFIC
Q925P2	Carcinoembryonic antigen-related cell adhesion molecule 2	70	70	70	70	70	70	1	1	1	1	1	1	70	1	70	6.12928	0	SPECIFIC
Q9WV18	Gamma-aminobutyric acid type B receptor subunit 1	230	230	150	230	230	240	1	1	1	1	1	1	218.333	1	218.333	7.77039	3.69113e-06	SPECIFIC
Q9CZT5	Vasorin	50	50	50	50	50	50	1	1	1	1	1	1	50	1	50	5.64386	3.20439e-05	SPECIFIC
O09117	Synaptophysin-like protein 1	140	140	140	140	140	140	1	1	1	1	1	1	140	1	140	7.12928	4.36683e-05	SPECIFIC
Q3UHL1	CaM kinase-like vesicle-associated protein	4820	4440	7730	4820	9000	7160	1	1	80	80	90	1	6328.33	42.1667	150.079	7.22958	7.07939e-06	SPECIFIC
Q2YFS1	Paired immunoglobulin-like type 2 receptor beta-2	150	150	150	150	150	150	1	1	1	1	1	1	150	1	150	7.22882	0	SPECIFIC
Q2YFS2	Paired immunoglobulin-like type 2 receptor beta	150	150	150	150	150	150	1	1	1	1	1	1	150	1	150	7.22882	0	SPECIFIC
Q9Z0E0	Neurochondrin	680	1120	760	930	1020	1150	1	1	1	1	1	1	943.333	1	943.333	9.88162	1.14305e-06	SPECIFIC
Q9WUH1	Transmembrane protein 115	210	210	210	210	100	220	1	1	1	1	1	1	193.333	1	193.333	7.59495	3.36005e-06	SPECIFIC
Q9DCP2	Sodium-coupled neutral amino acid transporter 3	300	390	220	220	300	310	1	1	1	1	1	1	290	1	290	8.17991	1.27937e-07	SPECIFIC
Q9CQC4	Transmembrane protein 216	230	230	230	230	230	260	1	1	1	1	1	1	235	1	235	7.87652	1.99886e-12	SPECIFIC
P11798	Calcium/calmodulin-dependent protein kinase type II subunit alpha	1960	1960	1760	2870	3750	2270	90	100	90	180	290	390	2428.33	190	12.7807	3.6759	3.33752e-06	SPECIFIC
P47955	60S acidic ribosomal protein P1	330	330	330	330	330	330	1	1	1	1	1	1	330	1	330	8.36632	0	SPECIFIC
Q5RJF7	Voltage-dependent calcium channel subunit alpha-2/delta-4	60	60	90	60	130	130	1	1	1	1	1	40	88.3333	7.5	11.7778	3.558	9.58832e-06	SPECIFIC
Q8K0E7	Serine incorporator 2	70	70	70	70	70	80	1	1	1	1	1	1	71.6667	1	71.6667	6.16323	4.4243e-12	SPECIFIC
Q8VHK5	Membrane protein MLC1	860	860	860	860	1650	1030	1	1	1	1	1	1	1020	1	1020	9.99435	3.23344e-06	SPECIFIC
Q9R1V6	Disintegrin and metalloproteinase domain-containing protein 22	810	560	560	750	450	410	50	1	1	50	1	1	590	17.3333	34.0385	5.08909	2.02555e-06	SPECIFIC
P23819	Glutamate receptor 2	1990	1770	1570	1570	2750	1930	1	1	1	1	50	50	1930	17.3333	111.346	6.79891	6.67588e-06	SPECIFIC
Q9QYC0	Alpha-adducin	450	1000	820	740	660	600	1	1	1	60	1	1	711.667	10.8333	65.6923	6.03765	3.80249e-06	SPECIFIC
Q8BMK4	Cytoskeleton-associated protein 4	580	500	880	880	1370	1150	1	1	1	1	1	1	893.333	1	893.333	9.80305	2.18085e-05	SPECIFIC
Q8BR92	Paralemmin-2	1150	1560	1560	1560	1560	2460	1	1	1	1	1	1	1641.67	1	1641.67	10.6809	7.798e-07	SPECIFIC
Q62165	Dystroglycan	80	120	80	80	120	170	1	1	50	1	1	1	108.333	9.16667	11.8182	3.56294	3.06795e-06	SPECIFIC
P62874	Guanine nucleotide-binding protein G(I)/G(S)/G(T) subunit beta-1	4620	4110	5190	4110	4110	4620	1	440	1	260	440	260	4460	233.667	19.087	4.25452	2.19174e-06	SPECIFIC
A2A699	Protein FAM171A2	460	340	580	580	800	760	1	60	1	50	1	1	586.667	19	30.8772	4.94847	1.6877e-06	SPECIFIC
Q499M4	Tigger transposable element derived 5	50	50	50	50	1	60	1	1	1	1	1	1	43.5	1	43.5	5.44294	5.00991e-05	SPECIFIC
Q8K021	Secretory carrier-associated membrane protein 1	4110	6500	4620	6500	8090	8090	1	1	1	120	1	260	6318.33	64	98.724	6.62533	1.07473e-05	SPECIFIC
P46460	Vesicle-fusing ATPase	2310	2610	2610	1530	3920	1880	1	1	60	60	60	60	2476.67	40.3333	61.405	5.94028	1.16808e-05	SPECIFIC
O88343	Electrogenic sodium bicarbonate cotransporter 1	280	320	280	280	280	290	1	1	1	40	1	40	288.333	14	20.5952	4.36424	9.13274e-06	SPECIFIC
P63085	Mitogen-activated protein kinase 1	700	1220	1030	700	860	740	1	1	1	1	1	1	875	1	875	9.77314	1.90995e-06	SPECIFIC
P97427	Dihydropyrimidinase-related protein 1	3120	2460	3640	1890	3120	3550	1	1	1	1	1	1	2963.33	1	2963.33	11.533	3.90674e-06	SPECIFIC
Q8CHH9	Septin-8	5400	3420	5900	3760	3760	6940	90	1	220	90	100	300	4863.33	133.5	36.4295	5.18703	6.01796e-06	SPECIFIC
Q61548	Clathrin coat assembly protein AP180	330	270	180	270	330	280	1	1	1	1	1	1	276.667	1	276.667	8.11201	3.01445e-07	SPECIFIC
Q99M87	DnaJ homolog subfamily A member 3. mitochondrial	150	150	150	150	150	240	1	100	1	1	1	1	165	17.5	9.42857	3.23704	1.09201e-07	SPECIFIC
P23818	Glutamate receptor 1	390	390	490	490	790	350	1	50	1	50	1	1	483.333	17.3333	27.8846	4.8014	1.13247e-05	SPECIFIC
Q9R1V7	Disintegrin and metalloproteinase domain-containing protein 23	560	440	500	620	440	520	1	1	1	1	1	1	513.333	1	513.333	9.00375	4.19889e-06	SPECIFIC
Q8C8R3	Ankyrin-2	270	190	130	170	180	180	1	10	10	10	10	1	186.667	7	26.6667	4.73697	1.03614e-05	SPECIFIC
P00405	Cytochrome c oxidase subunit 2	720	1250	1580	970	1960	1370	1	1	1	180	190	1	1308.33	62.3333	20.9893	4.39158	1.98141e-05	SPECIFIC
O54991	Contactin-associated protein 1	270	240	360	210	360	250	1	1	1	1	1	1	281.667	1	281.667	8.13785	1.25842e-06	SPECIFIC
P02468	Laminin subunit gamma-1	110	230	160	160	210	190	1	1	1	1	30	1	176.667	5.83333	30.2857	4.92057	1.46531e-07	SPECIFIC
Q91W53	Golgin subfamily A member 7	2160	2160	1000	580	1510	2160	1	1	1	1	1	1	1595	1	1595	10.6393	2.25724e-05	SPECIFIC
P11499	Heat shock protein HSP 90-beta	630	860	1120	700	630	640	110	1	60	1	1	1	763.333	29	26.3218	4.71819	2.7265e-06	SPECIFIC
D3Z7P3	Glutaminase kidney isoform. mitochondrial	280	280	490	350	490	290	1	1	1	1	1	1	363.333	1	363.333	8.50515	1.21651e-05	SPECIFIC
Q9JKL5	Calcineurin B homologous protein 3	1370	1050	780	780	1370	1510	1	1	1	1	1	1	1143.33	1	1143.33	10.159	1.69933e-05	SPECIFIC
P05063	Fructose-bisphosphate aldolase C	7320	6590	5920	7320	9960	6500	1	140	120	250	120	120	7268.33	125.167	58.0692	5.8597	8.92635e-06	SPECIFIC
Q3TXX4	Vesicular glutamate transporter 1	1890	2070	1290	1420	3120	2790	150	1	70	150	170	150	2096.67	115.167	18.2055	4.1863	3.19899e-05	SPECIFIC
Q9QY42	Prosaposin receptor GPR37	120	180	250	120	180	120	1	1	1	1	1	1	161.667	1	161.667	7.33688	8.61914e-06	SPECIFIC
Q6NXK8	Acid-sensing ion channel 1	280	450	550	280	370	380	1	1	1	1	1	1	385	1	385	8.58871	3.62138e-06	SPECIFIC
P63318	Protein kinase C gamma type	1220	1810	1950	930	2240	2480	1	1	1	1	1	1	1771.67	1	1771.67	10.7909	4.45214e-06	SPECIFIC
Q921C1	Gap junction gamma-3 protein	440	440	270	440	270	440	1	1	1	1	1	1	383.333	1	383.333	8.58246	8.72599e-07	SPECIFIC
Q64516	Glycerol kinase	270	130	270	130	130	130	1	1	1	1	1	1	176.667	1	176.667	7.46489	3.79021e-05	SPECIFIC
Q9DC69	NADH dehydrogenase [ubiquinone] 1 alpha subcomplex subunit 9. mitochondrial	980	980	530	530	820	860	1	1	1	110	1	1	783.333	19.1667	40.8696	5.35295	2.38538e-06	SPECIFIC
Q8BJU2	Tetraspanin-9	310	310	310	310	500	720	1	1	1	1	1	1	410	1	410	8.67948	3.8439e-05	SPECIFIC
Q9WUM3	Coronin-1B	720	610	720	400	230	420	1	1	1	1	1	1	516.667	1	516.667	9.01309	2.69177e-05	SPECIFIC
P17751	Triosephosphate isomerase	10220	14850	18950	13130	14850	16780	310	170	1150	720	540	500	14796.7	565	26.1888	4.71088	1.01746e-06	SPECIFIC
Q9R1T4	Septin-6	680	560	350	450	810	710	1	1	1	1	1	1	593.333	1	593.333	9.2127	3.76263e-06	SPECIFIC
Q91V12	Cytosolic acyl coenzyme A thioester hydrolase	3640	1780	2910	2590	3640	2460	110	1	1	1	1	1	2836.67	19.1667	148	7.20945	1.96974e-06	SPECIFIC
P62814	V-type proton ATPase subunit B. brain isoform	3540	2730	2270	2270	1870	1870	1	1	1	80	1	80	2425	27.3333	88.7195	6.47118	1.42562e-05	SPECIFIC
Q80TH2	Erbin	50	50	20	50	50	50	1	1	1	1	1	1	45	1	45	5.49185	4.99524e-05	SPECIFIC
Q9CYT6	Adenylyl cyclase-associated protein 2	1010	420	1150	1310	870	780	1	1	1	1	1	1	923.333	1	923.333	9.85071	2.86886e-05	SPECIFIC
P45448	Nuclear receptor subfamily 5 group A member 2	60	190	120	120	120	130	1	1	1	1	1	1	123.333	1	123.333	6.94642	6.58644e-05	SPECIFIC
P46097	Synaptotagmin-2	1000	710	1000	1150	1930	1330	1	1	1	1	1	1	1186.67	1	1186.67	10.2127	1.616e-05	SPECIFIC
Q6ZQ18	Protein EFR3 homolog B	960	890	1400	960	1400	1370	1	60	1	1	1	1	1163.33	10.8333	107.385	6.74664	2.42739e-06	SPECIFIC
Q921I1	Serotransferrin	2480	2160	2650	2650	1870	2750	60	1	1	1	1	60	2426.67	20.6667	117.419	6.87553	5.31047e-06	SPECIFIC
Q99LX0	Protein/nucleic acid deglycase DJ-1	10940	9000	7380	9000	10940	13250	230	1	1	1	1	1	10085	39.1667	257.489	8.00837	7.95489e-06	SPECIFIC
Q9QXZ6	Solute carrier organic anion transporter family member 1A1	110	110	50	110	110	110	1	1	1	1	1	1	100	1	100	6.64386	4.60958e-06	SPECIFIC
Q9JLM8	Serine/threonine-protein kinase DCLK1	490	490	300	430	490	720	1	1	1	1	1	1	486.667	1	486.667	8.92679	9.57343e-06	SPECIFIC
Q9CQE7	Endoplasmic reticulum-Golgi intermediate compartment protein 3	290	820	410	410	670	670	1	1	1	1	1	110	545	19.1667	28.4348	4.82958	6.33416e-06	SPECIFIC
Q99JW1	Alpha/beta hydrolase domain-containing protein 17A	370	370	370	520	690	390	1	1	1	1	1	1	451.667	1	451.667	8.81911	1.89173e-06	SPECIFIC
P07901	Heat shock protein HSP 90-alpha	840	680	680	680	1190	1150	1	1	1	50	60	110	870	37.1667	23.4081	4.54893	2.1443e-05	SPECIFIC
P31938	Dual specificity mitogen-activated protein kinase kinase 1	530	410	410	410	410	410	1	1	1	1	1	1	430	1	430	8.74819	1.08801e-07	SPECIFIC
Q9CQX5	Claudin domain-containing protein 1	900	900	670	470	900	670	1	1	1	1	1	1	751.667	1	751.667	9.55395	9.23402e-06	SPECIFIC
Q80WJ7	Protein LYRIC	680	680	780	500	880	1030	1	80	70	1	1	1	758.333	25.6667	29.5455	4.88486	1.24913e-06	SPECIFIC
Q9D164	FXYD domain-containing ion transport regulator 6	4180	4180	4180	4180	4180	6200	1	1	1	1	1	1	4516.67	1	4516.67	12.141	1.06225e-05	SPECIFIC
P61264	Syntaxin-1B	50790	40600	45420	36280	45420	23040	470	580	850	970	1450	1580	40258.3	983.333	40.9407	5.35546	8.33644e-06	SPECIFIC
Q8R2Q4	Ribosome-releasing factor 2. mitochondrial	90	90	90	40	90	50	1	1	1	1	1	1	75	1	75	6.22882	1.37524e-05	SPECIFIC
Q0VBF8	Protein stum homolog	4010	5310	4010	4010	2160	2160	1	1	1	1	1	1	3610	1	3610	11.8178	3.04247e-05	SPECIFIC
Q8BLE7	Vesicular glutamate transporter 2	680	680	880	680	680	910	1	1	1	1	1	1	751.667	1	751.667	9.55395	8.37949e-08	SPECIFIC
Q9Z1Q2	Protein ABHD16A	800	600	1150	700	1420	950	1	1	1	1	1	1	936.667	1	936.667	9.87139	1.58294e-05	SPECIFIC
P05201	Aspartate aminotransferase. cytoplasmic	3890	2860	3180	3890	4740	3050	1	1	1	100	110	100	3601.67	52.1667	69.0415	6.10939	1.02179e-05	SPECIFIC
Q9QUP5	Hyaluro1 and proteoglycan link protein 1	1220	1030	1650	1030	2160	1750	1	1	1	1	1	1	1473.33	1	1473.33	10.5249	1.39251e-05	SPECIFIC
Q91VD9	NADH-ubiquinone oxidoreductase 75 kDa subunit. mitochondrial	1630	1630	1750	820	2630	1870	1	1	1	1	1	1	1721.67	1	1721.67	10.7496	1.09171e-05	SPECIFIC
P39688	Tyrosine-protein kinase Fyn	620	350	620	440	950	860	1	1	70	1	1	1	640	12.5	51.2	5.67807	1.02173e-05	SPECIFIC
Q641P0	Actin-related protein 3B	360	260	260	80	170	170	1	1	1	1	1	1	216.667	1	216.667	7.75933	5.6216e-05	SPECIFIC
Q8R0A7	Uncharacterized protein KIAA0513	170	270	170	370	370	280	1	1	1	1	1	1	271.667	1	271.667	8.08569	2.04261e-05	SPECIFIC
Q9D7X3	Dual specificity protein phosphatase 3	1030	1420	430	1420	1890	1890	1	1	1	1	1	1	1346.67	1	1346.67	10.3952	4.98649e-05	SPECIFIC
Q8C0L0	Thioredoxin-related transmembrane protein 4	620	470	470	330	620	820	1	1	1	1	1	1	555	1	555	9.11634	2.30269e-06	SPECIFIC
Q8BWG8	Beta-arrestin-1	850	710	1150	710	1330	1210	1	230	100	1	1	1	993.333	55.6667	17.8443	4.15739	6.36953e-07	SPECIFIC
Q01097	Glutamate receptor ionotropic. NMDA 2B	250	340	310	400	400	410	1	1	1	1	1	1	351.667	1	351.667	8.45806	1.378e-06	SPECIFIC
P15105	Glutamine synthetase	22460	18780	14320	15680	34940	29300	110	270	110	1	120	370	22580	163.5	138.104	7.10961	1.91292e-05	SPECIFIC
P42932	T-complex protein 1 subunit theta	1110	550	980	980	980	780	80	1	80	1	1	1	896.667	27.3333	32.8049	5.03584	7.51378e-06	SPECIFIC
Q9D404	3-oxoacyl-[acyl-carrier-protein] synthase. mitochondrial	350	250	450	250	350	260	1	1	1	1	1	1	318.333	1	318.333	8.31439	3.88417e-06	SPECIFIC
Q8BG39	Synaptic vesicle glycoprotein 2B	270	270	400	210	620	340	60	70	60	1	1	1	351.667	32.1667	10.9326	3.45057	3.32985e-05	SPECIFIC
Q9Z2Q6	Septin-5	2910	2910	2910	2910	4050	4880	1	1	110	1	1	1	3428.33	19.1667	178.87	7.48276	2.18735e-06	SPECIFIC
P53996	Cellular nucleic acid-binding protein	1890	1420	2460	700	1420	2830	1	1	230	1	1	1	1786.67	39.1667	45.617	5.5115	4.02627e-05	SPECIFIC
P35700	Peroxiredoxin-1	2730	3390	2160	2160	3390	3390	1	1	1	210	230	210	2870	108.833	26.3706	4.72086	7.46555e-06	SPECIFIC
Q91WK7	Ankyrin repeat domain-containing protein 54	250	120	250	250	250	120	1	1	1	1	1	1	206.667	1	206.667	7.69116	3.14175e-05	SPECIFIC
Q80TL4	PHD finger protein 24	2430	3770	1910	1680	2430	2430	1	1	1	1	1	1	2441.67	1	2441.67	11.2537	1.48906e-05	SPECIFIC
Q8K2B3	Succinate dehydrogenase [ubiquinone] flavoprotein subunit. mitochondrial	940	1270	1930	940	1640	2160	1	1	1	1	70	1	1480	12.5	118.4	6.88753	1.40479e-05	SPECIFIC
Q62442	Vesicle-associated membrane protein 1	1780	1150	2590	2590	1780	3220	1	1	1	1	390	1	2185	65.8333	33.1899	5.05267	2.13721e-05	SPECIFIC
Q6NXK7	Inactive dipeptidyl peptidase 10	220	220	220	180	330	290	1	1	1	1	1	1	243.333	1	243.333	7.92679	2.685e-06	SPECIFIC
Q9R0P9	Ubiquitin carboxyl-terminal hydrolase isozyme L1	6500	7660	5490	6500	3220	5490	430	1	190	190	430	190	5810	238.5	24.3606	4.60648	1.94429e-06	SPECIFIC
Q6WQJ1	Sn1-specific diacylglycerol lipase alpha	290	170	250	290	330	220	1	50	1	1	1	40	258.333	15.6667	16.4894	4.04346	1.4973e-07	SPECIFIC
Q8R0Y6	Cytosolic 10-formyltetrahydrofolate dehydrogenase	630	900	830	1210	1130	1240	1	1	1	1	1	1	990	1	990	9.95128	1.88153e-06	SPECIFIC
Q8R127	Saccharopine dehydrogenase-like oxidoreductase	470	80	470	360	470	370	1	1	1	1	1	1	370	1	370	8.53138	6.68079e-05	SPECIFIC
Q4KMM3	Oxidation resistance protein 1	410	530	530	360	580	740	1	1	1	1	1	1	525	1	525	9.03617	1.56718e-05	SPECIFIC
Q8C4X2	Casein kinase I isoform gamma-3	560	450	450	350	810	710	1	1	1	1	1	1	555	1	555	9.11634	8.67141e-06	SPECIFIC
Q99P72	Reticulon-4	190	120	260	160	460	350	1	1	1	1	1	1	256.667	1	256.667	8.00375	5.67014e-05	SPECIFIC
P70385	Testosterone 17-beta-dehydrogenase 3	230	230	110	110	110	120	1	1	1	1	1	1	151.667	1	151.667	7.24476	5.08288e-05	SPECIFIC
Q6P5F6	Zinc transporter ZIP10	420	540	310	260	370	500	1	1	1	1	50	100	400	25.6667	15.5844	3.96203	9.59251e-06	SPECIFIC
P62631	Elongation factor 1-alpha 2	1050	1370	780	780	1550	1630	1	1	90	1	200	1	1193.33	49	24.3537	4.60607	2.01498e-05	SPECIFIC
Q8C1B7	Septin-11	450	680	560	1100	950	580	1	1	1	1	1	1	720	1	720	9.49185	3.46792e-05	SPECIFIC
Q922S4	cGMP-dependent 3'.5'-cyclic phosphodiesterase	520	940	1080	570	1390	910	90	1	90	90	50	90	901.667	68.5	13.163	3.71842	1.41655e-05	SPECIFIC
Q91XM9	Disks large homolog 2	1020	1020	1270	1270	1980	990	1	60	1	1	1	1	1258.33	10.8333	116.154	6.85989	3.6831e-06	SPECIFIC
P05064	Fructose-bisphosphate aldolase A	32110	24120	24120	24120	38810	24120	490	290	290	550	440	390	27900	408.333	68.3265	6.09437	1.30309e-06	SPECIFIC
Q9QXS6	Drebrin	1260	780	690	620	870	1420	1	1	1	1	1	1	940	1	940	9.87652	7.11711e-06	SPECIFIC
Q9CWZ7	Gamma-soluble NSF attachment protein	1570	1310	1080	1310	1570	1990	140	1	1	1	1	1	1471.67	24.1667	60.8966	5.92829	2.66431e-06	SPECIFIC
Q64521	Glycerol-3-phosphate dehydrogenase. mitochondrial	660	820	910	660	740	1120	1	1	1	1	1	1	818.333	1	818.333	9.67654	3.6307e-05	SPECIFIC
Q8CA95	cAMP and cAMP-inhibited cGMP 3'.5'-cyclic phosphodiesterase 10A	710	1180	850	710	1010	600	1	1	1	1	1	1	843.333	1	843.333	9.71996	1.92989e-06	SPECIFIC
P06745	Glucose-6-phosphate isomerase	340	430	430	340	600	620	1	1	1	1	1	1	460	1	460	8.84549	2.63342e-05	SPECIFIC
Q3UVX5	Metabotropic glutamate receptor 5	220	250	250	150	290	190	1	1	1	1	1	1	225	1	225	7.81378	1.4059e-06	SPECIFIC
Q80TE7	Leucine-rich repeat-containing protein 7	340	340	400	170	370	290	1	1	30	1	1	1	318.333	5.83333	54.5714	5.77007	1.61271e-05	SPECIFIC
P84091	AP-2 complex subunit mu	20020	21640	14620	9770	17120	10660	1	1	90	90	210	300	15638.3	115.333	135.592	7.08313	5.79772e-06	SPECIFIC
O35098	Dihydropyrimidinase-related protein 4	700	510	430	430	430	530	1	1	1	1	1	1	505	1	505	8.98014	1.66685e-05	SPECIFIC
Q921W4	Quinone oxidoreductase-like protein 1	200	100	100	100	100	100	1	1	1	1	1	1	116.667	1	116.667	6.86625	4.60981e-05	SPECIFIC
Q9DCS9	NADH dehydrogenase [ubiquinone] 1 beta subcomplex subunit 10	3390	930	2160	1680	2160	1890	1	1	1	1	1	1	2035	1	2035	10.9908	1.89057e-05	SPECIFIC
Q9JIZ9	Phospholipid scramblase 3	1510	1820	1240	1240	1240	1820	1	1	1	1	1	1	1478.33	1	1478.33	10.5298	8.35408e-06	SPECIFIC
P47857	ATP-dependent 6-phosphofructokinase. muscle type	760	920	1090	610	1090	1220	1	60	50	50	60	110	948.333	55.1667	17.1903	4.10353	1.42829e-05	SPECIFIC
O08917	Flotillin-1	9800	9000	8260	8260	16110	12590	1	1	1	100	220	320	10670	107.167	99.5645	6.63756	1.21775e-05	SPECIFIC
P20352	Tissue factor	550	550	930	1150	930	580	1	1	1	1	1	1	781.667	1	781.667	9.61041	6.47574e-06	SPECIFIC
Q8BL65	Actin-binding LIM protein 2	170	240	380	310	170	400	1	1	1	1	1	1	278.333	1	278.333	8.12067	1.51777e-05	SPECIFIC
P61082	NEDD8-conjugating enzyme Ubc12	1680	930	930	640	1280	1420	1	1	1	1	1	1	1146.67	1	1146.67	10.1632	8.17831e-06	SPECIFIC
P54116	Erythrocyte band 7 integral membrane protein	1240	780	410	410	780	620	1	1	1	1	1	1	706.667	1	706.667	9.46489	4.88325e-05	SPECIFIC
Q8BGQ7	Alanine--tRNA ligase. cytoplasmic	190	230	150	150	110	240	1	1	1	1	50	1	178.333	9.16667	19.4545	4.28204	2.65356e-05	SPECIFIC
O88342	WD repeat-containing protein 1	3160	2340	3900	2730	2340	5310	70	1	1	1	150	70	3296.67	48.8333	67.5085	6.077	8.33897e-06	SPECIFIC
P47911	60S ribosomal protein L6	3160	2730	3160	2340	3160	3640	290	150	140	1	310	140	3031.67	171.833	17.6431	4.14103	1.67443e-07	SPECIFIC
Q99N28	Cell adhesion molecule 3	1560	530	1350	820	980	1220	1	1	1	1	1	1	1076.67	1	1076.67	10.0724	8.80892e-06	SPECIFIC
O35188	Fractalkine	290	190	410	190	190	90	1	1	1	1	1	1	226.667	1	226.667	7.82443	6.16619e-05	SPECIFIC
Q8BTX9	Inactive hydroxysteroid dehydrogenase-like protein 1	490	820	820	350	1230	490	1	1	1	1	1	1	700	1	700	9.45121	3.47681e-05	SPECIFIC
Q9CR68	Cytochrome b-c1 complex subunit Rieske. mitochondrial	2360	1340	1640	1980	1340	1780	1	1	1	1	1	1	1740	1	1740	10.7649	1.96301e-06	SPECIFIC
Q791V5	Mitochondrial carrier homolog 2	3640	6200	3160	1990	4780	3640	1	1	1	140	1	1	3901.67	24.1667	161.448	7.33493	1.43509e-05	SPECIFIC
Q9R1Q8	Transgelin-3	2730	2160	2730	2160	2730	1680	1	1	1	1	1	1	2365	1	2365	11.2076	1.06003e-06	SPECIFIC
Q04447	Creatine kinase B-type	9890	13070	8180	6110	10860	8180	230	260	370	230	120	370	9381.67	263.333	35.6266	5.15488	1.22667e-05	SPECIFIC
Q8BQP9	Regulator of G-protein signaling 7-binding protein	1640	1640	1340	1070	2790	1450	1	1	1	1	1	1	1655	1	1655	10.6926	7.6017e-06	SPECIFIC
Q8VDQ8	NAD-dependent protein deacetylase sirtuin-2	1350	1350	1560	1350	2030	2030	1	1	1	1	1	1	1611.67	1	1611.67	10.6543	5.17699e-06	SPECIFIC
Q8BRH0	Transmembrane and TPR repeat-containing protein 3	70	70	40	70	40	40	1	1	1	1	1	1	55	1	55	5.78136	8.94802e-06	SPECIFIC
Q14BB9	MAP6 domain-containing protein 1	1030	1030	430	700	700	1030	1	1	1	1	1	1	820	1	820	9.67948	1.36614e-05	SPECIFIC
P50396	Rab GDP dissociation inhibitor alpha	3220	5040	2650	1740	4620	3420	1	1	90	1	100	90	3448.33	47.1667	73.1095	6.19199	4.91482e-05	SPECIFIC
P10637	Microtubule-associated protein tau	470	330	540	400	470	420	1	1	1	1	1	1	438.333	1	438.333	8.77588	8.93426e-06	SPECIFIC
O88531	Palmitoyl-protein thioesterase 1	230	230	230	110	230	250	1	1	1	1	1	1	213.333	1	213.333	7.73697	1.33267e-05	SPECIFIC
P67984	60S ribosomal protein L22	1510	1510	2160	2160	2160	2980	330	1	1	1	1	1	2080	55.8333	37.2537	5.21931	2.75784e-06	SPECIFIC
P08249	Malate dehydrogenase. mitochondrial	48620	53840	53840	35750	39620	29080	270	1	440	440	290	620	43458.3	343.5	126.516	6.98318	6.78848e-06	SPECIFIC
Q8BFR5	Elongation factor Tu. mitochondrial	1100	560	680	950	1440	1150	1	1	1	1	1	1	980	1	980	9.93664	2.5253e-05	SPECIFIC
Q8CDN6	Thioredoxin-like protein 1	580	260	410	410	580	410	150	1	1	1	1	1	441.667	25.8333	17.0968	4.09565	0.000156427	SPECIFIC
Q6P5F7	Protein tweety homolog 3	210	290	470	380	470	220	1	1	1	1	1	1	340	1	340	8.40939	9.36697e-05	SPECIFIC
F7BWT7	Tetraspanin-15	250	250	250	550	250	120	1	1	1	1	1	1	278.333	1	278.333	8.12067	0.000106197	SPECIFIC
Q5PR73	GTP-binding protein Di-Ras2	1930	2980	1510	2980	3640	2730	1	1	1	210	230	1	2628.33	74	35.518	5.15048	2.22188e-05	SPECIFIC
Q8C0M9	Isoaspartyl peptidase/L-asparaginase	520	370	690	520	520	390	1	1	1	1	1	1	501.667	1	501.667	8.97059	2.01642e-06	SPECIFIC
Q8BTH8	Casein kinase I isoform gamma-1	420	320	320	420	230	330	1	1	1	1	1	1	340	1	340	8.40939	1.15979e-05	SPECIFIC
Q03137	Ephrin type-A receptor 4	110	110	150	30	110	110	1	1	1	1	1	1	103.333	1	103.333	6.69116	8.29366e-06	SPECIFIC
O35681	Synaptotagmin-3	410	500	680	500	1110	700	1	1	1	1	1	1	650	1	650	9.3443	2.60108e-05	SPECIFIC
Q8VCY8	Phospholipid phosphatase-related protein type 2	220	110	110	110	220	110	1	1	1	1	1	1	146.667	1	146.667	7.1964	3.75169e-05	SPECIFIC
Q80VA5	SH3 domain and tetratricopeptide repeat-containing protein 2	30	30	30	30	30	30	1	1	1	1	1	1	30	1	30	4.90689	6.39257e-07	SPECIFIC
Q6PAK3	Protein arginine N-methyltransferase 8	270	270	270	270	490	390	1	1	1	100	1	1	326.667	17.5	18.6667	4.22239	1.99678e-06	SPECIFIC
Q9D0K2	Succinyl-CoA:3-ketoacid coenzyme A transferase 1. mitochondrial	300	220	390	220	140	310	1	1	80	1	1	1	263.333	14.1667	18.5882	4.21632	1.17765e-05	SPECIFIC
Q9D3A9	Protein tweety homolog 1	1440	1630	1440	1440	2050	1330	90	1	1	1	100	1	1555	32.3333	48.0928	5.58775	9.85413e-06	SPECIFIC
Q91V41	Ras-related protein Rab-14	7580	10660	12590	7580	5310	10660	1	1	1	1	1	1	9063.33	1	9063.33	13.1458	6.40184e-06	SPECIFIC
P24668	Cation-dependent mannose-6-phosphate receptor	780	1510	580	580	580	1340	1	1	1	1	1	150	895	25.8333	34.6452	5.11458	8.49845e-05	SPECIFIC
Q9DCT8	Cysteine-rich protein 2	2980	3640	2980	1930	4410	3390	1	1	1	1	1	1	3221.67	1	3221.67	11.6536	1.19538e-05	SPECIFIC
P51150	Ras-related protein Rab-7a	3640	1510	2410	2410	2980	2410	1	1	1	1	1	1	2560	1	2560	11.3219	6.12944e-06	SPECIFIC
Q61001	Laminin subunit alpha-5	40	40	90	60	50	40	1	1	1	1	1	1	53.3333	1	53.3333	5.73697	2.8468e-05	SPECIFIC
P18872	Guanine nucleotide-binding protein G(o) subunit alpha	250190	435520	228090	189550	477630	330130	780	1240	1980	2980	4180	4010	318518	2528.33	125.98	6.97705	1.06684e-05	SPECIFIC
P24288	Branched-chain-amino-acid aminotransferase. cytosolic	90	410	290	190	290	300	1	1	1	1	1	1	261.667	1	261.667	8.03159	0.000108323	SPECIFIC
Q5DTY9	BTB/POZ domain-containing protein KCTD16	810	350	950	560	560	850	1	1	1	90	1	1	680	15.8333	42.9474	5.4245	9.12104e-06	SPECIFIC
Q3TZ65	Outer dense fiber protein 3-like protein 2	130	130	130	130	130	140	1	1	1	1	1	1	131.667	1	131.667	7.04075	1.31884e-05	SPECIFIC
P16054	Protein kinase C epsilon type	780	1030	780	560	1220	500	1	1	1	1	1	1	811.667	1	811.667	9.66474	2.22315e-05	SPECIFIC
Q6GQU6	Leucine-rich repeat and immunoglobulin-like domain-containing nogo receptor-interacting protein 3	60	60	60	120	60	130	1	1	1	1	1	1	81.6667	1	81.6667	6.35168	4.91587e-05	SPECIFIC
Q920I9	WD repeat-containing protein 7	410	380	340	310	440	480	1	1	1	1	1	1	393.333	1	393.333	8.61961	8.62542e-06	SPECIFIC
Q8R0S2	IQ motif and SEC7 domain-containing protein 1	320	360	270	190	270	480	1	1	1	1	1	1	315	1	315	8.29921	5.59124e-05	SPECIFIC
P27773	Protein disulfide-isomerase A3	1450	1970	1450	1300	1150	1870	1	1	1	1	1	1	1531.67	1	1531.67	10.5809	5.97634e-06	SPECIFIC
P60766	Cell division control protein 42 homolog	5110	7480	5110	4180	5110	6020	1	1	1	520	520	230	5501.67	212.167	25.9309	4.6966	2.69034e-05	SPECIFIC
P47738	Aldehyde dehydrogenase. mitochondrial	390	690	580	390	580	480	1	1	1	80	1	1	518.333	14.1667	36.5882	5.19331	5.84465e-05	SPECIFIC
P10649	Glutathione S-transferase Mu 1	1250	720	310	970	720	780	1	1	1	1	1	180	791.667	30.8333	25.6757	4.68233	2.26522e-05	SPECIFIC
Q8BH59	Calcium-binding mitochondrial carrier protein Aralar1	800	890	410	480	630	1050	1	1	1	1	1	1	710	1	710	9.47168	4.30247e-05	SPECIFIC
Q8CHX7	Raftlin-2	70	300	140	220	300	230	1	1	1	1	1	1	210	1	210	7.71425	7.26464e-05	SPECIFIC
P35282	Ras-related protein Rab-21	2160	1740	1740	1370	1740	1150	1	1	1	1	1	190	1650	32.5	50.7692	5.66588	8.1883e-07	SPECIFIC
O35927	Catenin delta-2	830	550	1040	730	1340	670	1	1	30	30	1	1	860	10.6667	80.625	6.33316	1.47015e-05	SPECIFIC
P61979	Heterogeneous nuclear ribonucleoprotein K	780	780	430	430	780	350	90	1	90	1	1	90	591.667	45.5	13.0037	3.70085	2.87737e-05	SPECIFIC
Q9D428	Golgin subfamily A member 7B	2160	1150	1150	1150	1150	780	1	1	1	1	1	1	1256.67	1	1256.67	10.2954	3.31066e-05	SPECIFIC
P29812	L-dopachrome tautomerase	130	60	60	130	130	140	1	1	1	1	1	1	108.333	1	108.333	6.75933	2.00583e-05	SPECIFIC
Q64487	Receptor-type tyrosine-protein phosphatase delta	70	130	150	110	70	130	20	1	1	1	1	20	110	7.33333	15	3.90689	2.22192e-05	SPECIFIC
P28660	Nck-associated protein 1	120	300	220	260	370	190	1	1	1	1	1	40	243.333	7.5	32.4444	5.0199	3.75954e-05	SPECIFIC
Q9JLB0	MAGUK p55 subfamily member 6	800	800	600	430	1150	830	1	1	1	1	1	1	768.333	1	768.333	9.58559	1.07299e-05	SPECIFIC
Q3TWL2	Type 1 phosphatidylinositol 4.5-bisphosphate 4-phosphatase	620	440	440	270	440	620	1	1	1	1	1	1	471.667	1	471.667	8.88162	1.47406e-05	SPECIFIC
O70443	Guanine nucleotide-binding protein G(z) subunit alpha	7380	7380	7380	7380	14570	8150	120	1	270	250	120	250	8706.67	168.5	51.6716	5.6913	1.67117e-05	SPECIFIC
P84099	60S ribosomal protein L19	580	170	360	360	580	170	1	1	1	1	1	1	370	1	370	8.53138	8.83875e-05	SPECIFIC
Q80Z24	Neuronal growth regulator 1	960	1610	620	960	960	1020	1	1	1	1	1	1	1021.67	1	1021.67	9.99671	3.72662e-05	SPECIFIC
Q8BZ33	Tensin-4	160	160	160	50	160	170	1	70	1	1	1	1	143.333	12.5	11.4667	3.51937	6.1211e-06	SPECIFIC
P17426	AP-2 complex subunit alpha-1	560	460	510	360	620	640	1	1	1	90	50	1	525	24	21.875	4.45121	2.48828e-05	SPECIFIC
P09922	Interferon-induced GTP-binding protein Mx1	50	110	50	50	110	50	1	1	1	1	1	1	70	1	70	6.12928	0.00010528	SPECIFIC
Q8BVI4	Dihydropteridine reductase	780	780	780	330	780	150	1	1	1	1	1	1	600	1	600	9.22882	6.0043e-05	SPECIFIC
O70433	Four and a half LIM domains protein 2	260	260	120	260	260	260	1	1	1	1	1	1	236.667	1	236.667	7.88671	1.29218e-05	SPECIFIC
Q9QZ88	Vacuolar protein sorting-associated protein 29	700	700	430	700	190	430	1	1	1	1	1	1	525	1	525	9.03617	9.04178e-05	SPECIFIC
P30115	Glutathione S-transferase A3	150	540	330	540	540	540	1	1	1	1	1	1	440	1	440	8.78136	2.20138e-05	SPECIFIC
P80560	Receptor-type tyrosine-protein phosphatase N2	260	260	140	180	260	270	1	1	1	1	1	1	228.333	1	228.333	7.835	2.31258e-06	SPECIFIC
Q61792	LIM and SH3 domain protein 1	1980	1070	1980	1070	1980	2790	1	1	1	1	1	1	1811.67	1	1811.67	10.8231	6.79862e-05	SPECIFIC
P53986	Monocarboxylate transporter 1	320	420	230	420	150	230	1	1	1	1	90	1	295	15.8333	18.6316	4.21968	4.60286e-05	SPECIFIC
Q8BR63	Protein FAM177A1	170	170	580	170	360	360	1	1	1	1	1	1	301.667	1	301.667	8.23681	9.42165e-05	SPECIFIC
P32211	Muscarinic acetylcholine receptor M4	230	70	150	230	230	150	1	1	1	1	1	1	176.667	1	176.667	7.46489	6.46095e-05	SPECIFIC
Q9D172	Glutamine amidotransferase-like class 1 domain-containing protein 3A. mitochondrial	1150	3080	1780	1780	1780	2380	170	1	170	170	180	170	1991.67	143.5	13.8792	3.79485	1.18818e-05	SPECIFIC
P97315	Cysteine and glycine-rich protein 1	4880	4880	9000	7380	13250	10940	1	1	1	1	1	1	8388.33	1	8388.33	13.0342	1.23985e-05	SPECIFIC
Q924M7	Mannose-6-phosphate isomerase	370	610	370	610	890	370	1	1	1	1	1	1	536.667	1	536.667	9.06788	2.29386e-05	SPECIFIC
Q7TN29	Stromal membrane-associated protein 2	270	170	370	490	370	490	1	1	1	1	1	1	360	1	360	8.49185	3.48549e-05	SPECIFIC
Q3TY86	Apoptosis-inducing factor 3	730	830	640	640	1400	850	1	1	1	1	1	1	848.333	1	848.333	9.72849	1.05713e-05	SPECIFIC
P05202	Aspartate aminotransferase. mitochondrial	22260	16110	13680	7580	20540	15100	100	1	230	100	220	200	15878.3	141.833	111.951	6.80672	5.17322e-06	SPECIFIC
Q6ZQI3	Malectin	1150	930	1400	1150	1990	1000	150	1	1	1	1	1	1270	25.8333	49.1613	5.61945	3.98434e-05	SPECIFIC
O55131	Septin-7	1050	1210	780	780	1940	1100	1	1	1	1	1	1	1143.33	1	1143.33	10.159	1.17706e-05	SPECIFIC
Q9Z1G3	V-type proton ATPase subunit C 1	180	280	390	280	280	190	1	1	1	1	1	1	266.667	1	266.667	8.05889	3.76245e-05	SPECIFIC
Q8K0S0	Phytanoyl-CoA hydroxylase-interacting protein	1370	960	1610	1610	1610	2320	1	1	1	1	1	1	1580	1	1580	10.6257	2.90106e-05	SPECIFIC
Q9CQ22	Ragulator complex protein LAMTOR1	2830	4620	3640	2830	3640	7110	1	1	1	1	1	1	4111.67	1	4111.67	12.0055	0.00015062	SPECIFIC
P24369	Peptidyl-prolyl cis-trans isomerase B	580	850	580	850	1150	850	1	1	1	1	1	1	810	1	810	9.66178	1.80855e-05	SPECIFIC
Q9Z218	Dipeptidyl aminopeptidase-like protein 6	500	560	220	440	440	580	1	1	1	1	1	1	456.667	1	456.667	8.835	1.45395e-05	SPECIFIC
Q8BXQ2	GPI transamidase component PIG-T	570	320	250	480	480	410	1	1	1	1	1	1	418.333	1	418.333	8.70851	3.80231e-06	SPECIFIC
B5TVM2	Immunoglobulin-like domain-containing receptor 2	650	820	1120	920	1460	970	1	1	1	1	1	1	990	1	990	9.95128	5.92272e-06	SPECIFIC
P47708	Rabphilin-3A	710	410	340	550	550	570	1	1	1	1	1	1	521.667	1	521.667	9.02698	3.57376e-05	SPECIFIC
P58281	Dynamin-like 120 kDa protein. mitochondrial	140	140	260	260	180	270	1	1	1	1	1	1	208.333	1	208.333	7.70275	6.77093e-06	SPECIFIC
Q8BVE3	V-type proton ATPase subunit H	1200	1350	1060	1060	1870	1250	1	1	80	80	90	80	1298.33	55.3333	23.4639	4.55237	4.64601e-06	SPECIFIC
Q9CT10	Ran-binding protein 3	150	70	230	70	230	150	1	1	1	1	1	1	150	1	150	7.22882	0.000149416	SPECIFIC
Q9EPK2	Protein XRP2	450	910	580	320	580	780	1	1	1	1	1	1	603.333	1	603.333	9.23681	1.24156e-05	SPECIFIC
Q8R366	Immunoglobulin superfamily member 8	2440	3310	4100	2850	7450	3820	70	80	170	150	240	70	3995	130	30.7308	4.94161	3.58899e-05	SPECIFIC
P63094	Guanine nucleotide-binding protein G(s) subunit alpha isoforms short	1400	1210	1400	740	2290	2860	100	1	120	100	110	210	1650	106.833	15.4446	3.94903	6.45747e-05	SPECIFIC
Q8K0U4	Heat shock 70 kDa protein 12A	1090	630	890	550	1420	760	1	1	1	1	1	1	890	1	890	9.79766	8.04056e-05	SPECIFIC
Q9WV60	Glycogen synthase kinase-3 beta	370	490	270	370	270	170	1	1	1	1	1	1	323.333	1	323.333	8.33688	0.000100763	SPECIFIC
Q9DBG3	AP-2 complex subunit beta	530	890	1030	480	1030	490	1	1	1	1	1	1	741.667	1	741.667	9.53463	0.000104089	SPECIFIC
P21460	Cystatin-C	1000	1510	1000	1000	1000	260	1	1	1	1	1	1	961.667	1	961.667	9.90939	1.54567e-05	SPECIFIC
Q6NVG1	Lysophospholipid acyltransferase LPCAT4	290	140	210	210	210	140	1	1	1	1	1	1	200	1	200	7.64386	6.04891e-06	SPECIFIC
Q60605	Myosin light polypeptide 6	1850	1310	2510	1310	1850	1850	1	1	1	1	1	1	1780	1	1780	10.7977	4.48201e-06	SPECIFIC
P01831	Thy-1 membrane glycoprotein	11120	11120	9000	2830	11120	11120	1	290	1	260	1	1	9385	92.3333	101.643	6.66736	4.56181e-05	SPECIFIC
P28667	MARCKS-related protein	190	190	190	190	430	430	1	1	1	1	1	1	270	1	270	8.07682	0.000128426	SPECIFIC
O70503	Very-long-chain 3-oxoacyl-CoA reductase	1080	690	690	870	870	930	1	1	1	1	1	1	855	1	855	9.73978	2.02224e-06	SPECIFIC
Q921M7	Protein FAM49B	1460	1720	1020	1230	1460	1020	1	1	1	1	1	1	1318.33	1	1318.33	10.3645	2.85649e-05	SPECIFIC
Q812F3	Hyaluronidase-5	130	130	60	60	60	60	1	1	1	1	1	1	83.3333	1	83.3333	6.38082	0.000106412	SPECIFIC
Q8CGK7	Guanine nucleotide-binding protein G(olf) subunit alpha	640	510	930	640	1100	1100	1	1	1	1	1	1	820	1	820	9.67948	0.000167238	SPECIFIC
O08599	Syntaxin-binding protein 1	10790	9000	9000	6600	16300	6600	330	160	350	300	230	390	9715	293.333	33.1193	5.0496	5.46251e-05	SPECIFIC
P50247	Adenosylhomocysteinase	260	260	260	360	470	370	1	1	1	1	110	1	330	19.1667	17.2174	4.10579	2.88988e-05	SPECIFIC
Q91W50	Cold shock domain-containing protein E1	130	130	40	130	90	90	1	1	1	1	1	1	101.667	1	101.667	6.6677	5.28218e-05	SPECIFIC
Q60930	Voltage-dependent anion-selective channel protein 2	6940	7910	6080	6080	11590	7910	310	170	150	1	330	310	7751.67	211.833	36.5932	5.19351	1.08242e-06	SPECIFIC
A2AS89	Agmatinase. mitochondrial	100	100	100	210	210	100	1	1	1	1	1	1	136.667	1	136.667	7.09452	7.61953e-05	SPECIFIC
Q8BKZ9	Pyruvate dehydrogenase protein X component. mitochondrial	610	720	400	310	400	1010	1	1	1	1	1	1	575	1	575	9.16742	0.000128604	SPECIFIC
P62830	60S ribosomal protein L23	580	1000	1000	260	1000	580	1	1	1	1	1	1	736.667	1	736.667	9.52487	8.01924e-05	SPECIFIC
Q61490	CD166 antigen	180	400	400	250	660	500	1	1	1	1	1	1	398.333	1	398.333	8.63783	0.000217582	SPECIFIC
P10605	Cathepsin B	1610	470	1370	1150	1150	2320	1	1	1	1	1	1	1345	1	1345	10.3934	0.000171752	SPECIFIC
Q62418	Drebrin-like protein	80	250	250	80	250	170	1	1	1	1	1	1	180	1	180	7.49185	5.48326e-05	SPECIFIC
P46660	Alpha-internexin	930	1200	1060	1200	2270	2380	1	1	1	80	1	1	1506.67	14.1667	106.353	6.73272	3.0851e-05	SPECIFIC
Q8BWF0	Succinate-semialdehyde dehydrogenase. mitochondrial	580	1350	1200	1200	930	400	1	1	80	1	1	1	943.333	14.1667	66.5882	6.0572	3.31931e-05	SPECIFIC
Q3TFQ1	SPRY domain-containing protein 7	2160	930	930	1280	1680	1280	1	1	1	1	1	1	1376.67	1	1376.67	10.427	2.08604e-05	SPECIFIC
Q9WV54	Acid ceramidase	390	390	640	510	640	530	1	1	1	1	1	1	516.667	1	516.667	9.01309	1.09336e-05	SPECIFIC
P48318	Glutamate decarboxylase 1	180	180	320	180	180	320	1	1	1	1	1	1	226.667	1	226.667	7.82443	3.83934e-05	SPECIFIC
Q9DCZ4	MICOS complex subunit Mic26	170	360	360	580	360	180	1	1	1	1	1	1	335	1	335	8.38802	8.54783e-05	SPECIFIC
Q62261	Spectrin beta chain. non-erythrocytic 1	310	210	260	180	240	270	1	1	1	1	1	1	245	1	245	7.93664	4.11948e-05	SPECIFIC
Q3UVU3	Zinc transporter 10	70	150	70	70	70	80	1	1	1	1	1	1	85	1	85	6.40939	7.7096e-05	SPECIFIC
Q8BXZ1	Protein disulfide-isomerase TMX3	870	630	870	630	750	1370	1	1	1	1	1	1	853.333	1	853.333	9.73697	2.16013e-05	SPECIFIC
P28663	Beta-soluble NSF attachment protein	930	550	550	390	730	930	1	1	1	1	1	1	680	1	680	9.40939	1.05655e-05	SPECIFIC
P16125	L-lactate dehydrogenase B chain	3960	5060	3960	3960	8050	5700	1	1	130	1	470	270	5115	145.5	35.1546	5.13564	3.70815e-05	SPECIFIC
P47962	60S ribosomal protein L5	1310	1570	1080	690	1310	1400	1	150	140	1	1	1	1226.67	49	25.034	4.64582	1.67466e-05	SPECIFIC
P08414	Calcium/calmodulin-dependent protein kinase type IV	230	320	230	150	420	240	1	1	1	1	1	1	265	1	265	8.04985	2.19886e-05	SPECIFIC
Q76MZ3	Serine/threonine-protein phosphatase 2A 65 kDa regulatory subunit A alpha isoform	1080	660	750	660	1200	1240	1	1	1	70	70	1	931.667	24	38.8194	5.27871	5.52661e-05	SPECIFIC
Q9JKK1	Syntaxin-6	830	1070	1070	1340	2360	1450	1	1	1	1	1	1	1353.33	1	1353.33	10.4023	0.000119601	SPECIFIC
P00920	Carbonic anhydrase 2	3280	5160	5160	2790	9000	7800	1	1	1	1	1	1	5531.67	1	5531.67	12.4335	4.84089e-05	SPECIFIC
Q9DCW4	Electron transfer flavoprotein subunit beta	290	290	290	290	670	500	1	1	1	1	1	1	388.333	1	388.333	8.60115	0.000171806	SPECIFIC
Q14CH0	Protein FAM171B	440	330	180	220	380	390	1	1	50	1	1	1	323.333	9.16667	35.2727	5.14048	1.03025e-05	SPECIFIC
Q8R1Y2	Uncharacterized protein C16orf45 homolog	580	580	580	580	850	850	1	1	1	1	1	1	670	1	670	9.38802	1.97498e-05	SPECIFIC
Q8BPM0	Disheveled-associated activator of morphogenesis 1	230	130	160	130	160	280	40	1	1	1	1	1	181.667	7.5	24.2222	4.59826	1.41947e-05	SPECIFIC
Q3U1F9	Phosphoprotein associated with glycosphingolipid-enriched microdomains 1	80	80	80	80	80	80	1	1	1	1	1	1	80	1	80	6.32193	2.01162e-05	SPECIFIC
Q60755	Calcitonin receptor	60	60	130	130	60	60	1	1	1	1	1	1	83.3333	1	83.3333	6.38082	0.000106412	SPECIFIC
P28652	Calcium/calmodulin-dependent protein kinase type II subunit beta	1340	1480	1200	1200	2360	1390	1	90	80	1	1	1	1495	29	51.5517	5.68795	4.55589e-05	SPECIFIC
O08709	Peroxiredoxin-6	4620	6500	3870	3870	6500	7660	1	1	1	1	1	1	5503.33	1	5503.33	12.4261	3.37391e-05	SPECIFIC
Q8K3H0	DCC-interacting protein 13-alpha	100	150	210	150	260	100	1	1	1	1	1	1	161.667	1	161.667	7.33688	3.3632e-05	SPECIFIC
Q80U23	Syntaphilin	150	230	70	150	400	320	1	1	1	90	1	1	220	15.8333	13.8947	3.79647	0.000215947	SPECIFIC
Q8VHW2	Voltage-dependent calcium channel gamma-8 subunit	2030	1150	1350	2300	2910	1560	1	120	110	1	1	1	1883.33	39	48.2906	5.59367	1.50072e-05	SPECIFIC
Q9D8N0	Elongation factor 1-gamma	780	780	650	1050	780	560	1	1	1	1	1	1	766.667	1	766.667	9.58246	4.19597e-06	SPECIFIC
Q9EQF6	Dihydropyrimidinase-related protein 5	700	800	1030	600	1290	440	1	90	1	1	1	70	810	27.3333	29.6341	4.88919	6.20579e-05	SPECIFIC
P24527	Leukotriene A-4 hydrolase	380	240	240	170	380	390	1	1	1	1	1	1	300	1	300	8.22882	6.35076e-05	SPECIFIC
Q6WVG3	BTB/POZ domain-containing protein KCTD12	650	650	820	820	490	230	1	1	1	1	1	1	610	1	610	9.25267	9.81144e-05	SPECIFIC
Q68FH0	Plakophilin-4	320	180	220	360	400	380	1	40	1	1	1	1	310	7.5	41.3333	5.36923	1.41891e-05	SPECIFIC
P16546	Spectrin alpha chain. non-erythrocytic 1	320	250	230	270	320	340	20	20	1	1	20	1	288.333	10.5	27.4603	4.77928	3.8853e-05	SPECIFIC
Q56A07	Sodium channel subunit beta-2	1370	1050	2160	1050	2160	1930	190	1	1	1	210	1	1620	67.3333	24.0594	4.58853	3.56626e-05	SPECIFIC
Q9JMH6	Thioredoxin reductase 1. cytoplasmic	390	250	390	120	250	180	1	1	1	1	1	1	263.333	1	263.333	8.04075	7.54609e-05	SPECIFIC
Q921J2	GTP-binding protein Rheb	1030	1030	1420	700	1420	1420	1	1	1	1	1	1	1170	1	1170	10.1923	7.30403e-05	SPECIFIC
P47746	Cannabinoid receptor 1	420	230	420	630	870	430	1	1	1	1	1	1	500	1	500	8.96578	3.30825e-05	SPECIFIC
Q9Z0X1	Apoptosis-inducing factor 1. mitochondrial	830	640	830	470	830	850	1	1	1	70	150	1	741.667	37.3333	19.8661	4.31223	1.17221e-05	SPECIFIC
O08795	Glucosidase 2 subunit beta	450	370	550	210	280	70	1	1	80	1	1	1	321.667	14.1667	22.7059	4.50499	0.00016479	SPECIFIC
Q8CI94	Glycogen phosphorylase. brain form	310	170	360	210	580	310	1	1	1	1	1	1	323.333	1	323.333	8.33688	7.43926e-05	SPECIFIC
Q8BPN8	DmX-like protein 2	210	170	250	150	180	210	10	20	30	1	1	1	195	10.5	18.5714	4.21501	1.11583e-05	SPECIFIC
Q61598	Rab GDP dissociation inhibitor beta	1370	1550	1740	1210	2650	2810	1	1	1	1	100	90	1888.33	32.3333	58.4021	5.86795	6.97671e-05	SPECIFIC
Q8BUM6	Protein FAM163B	1150	210	1150	1150	1610	1150	1	1	1	1	1	1	1070	1	1070	10.0634	3.41884e-05	SPECIFIC
Q68FD9	UPF0606 protein KIAA1549	70	90	110	70	170	140	1	1	1	1	1	1	108.333	1	108.333	6.75933	7.99915e-05	SPECIFIC
O70435	Proteasome subunit alpha type-3	290	140	470	140	470	290	1	1	1	1	1	1	300	1	300	8.22882	8.93914e-05	SPECIFIC
Q2YFS3	Paired immunoglobulin-like type 2 receptor alpha	120	120	120	120	120	120	1	1	1	1	1	1	120	1	120	6.90689	0	SPECIFIC
Q62433	Protein NDRG1	190	290	190	190	90	90	1	1	1	1	1	1	173.333	1	173.333	7.43741	0.000260798	SPECIFIC
Q8VEM8	Phosphate carrier protein. mitochondrial	6590	5310	9000	4750	11020	10010	120	470	390	120	410	250	7780	293.333	26.5227	4.72916	4.54593e-05	SPECIFIC
Q66L44	Voltage-dependent calcium channel beta subunit-associated regulatory protein	160	220	160	160	160	170	1	1	1	1	1	1	171.667	1	171.667	7.42347	1.97977e-05	SPECIFIC
Q8VDZ4	Palmitoyltransferase ZDHHC5	270	400	400	330	690	340	1	1	1	60	1	1	405	10.8333	37.3846	5.22437	1.82653e-05	SPECIFIC
Q80XN0	D-beta-hydroxybutyrate dehydrogenase. mitochondrial	620	780	470	330	780	210	1	1	1	1	1	1	531.667	1	531.667	9.05438	0.000178427	SPECIFIC
O70318	Band 4.1-like protein 2	450	310	150	400	180	280	1	1	1	1	1	1	295	1	295	8.20457	2.58108e-05	SPECIFIC
P61027	Ras-related protein Rab-10	2410	5310	2980	2410	2980	3390	1	1	1	1	1	210	3246.67	35.8333	90.6047	6.50151	2.85875e-05	SPECIFIC
Q6X893	Choline transporter-like protein 1	820	820	1120	730	2160	1700	1	70	60	1	1	1	1225	22.3333	54.8507	5.77744	4.57e-05	SPECIFIC
Q8R3T5	Syntaxin-binding protein 6	170	580	580	360	360	580	1	1	1	1	1	1	438.333	1	438.333	8.77588	9.15447e-05	SPECIFIC
P97447	Four and a half LIM domains protein 1	580	410	780	580	580	410	1	1	1	1	1	1	556.667	1	556.667	9.12067	1.08424e-05	SPECIFIC
Q8K097	Protein lifeguard 2	520	520	230	370	690	870	1	1	1	1	1	1	533.333	1	533.333	9.05889	3.65915e-05	SPECIFIC
P55066	Neurocan core protein	210	210	210	110	150	320	1	1	1	1	1	1	201.667	1	201.667	7.65583	6.72726e-05	SPECIFIC
Q9Z2H5	Band 4.1-like protein 1	1990	1210	1570	1290	1670	1070	1	1	1	1	1	1	1466.67	1	1466.67	10.5183	1.56937e-05	SPECIFIC
Q6PHN9	Ras-related protein Rab-35	360	1150	1150	580	1510	1680	1	1	1	210	1	1	1071.67	35.8333	29.907	4.90241	0.000351633	SPECIFIC
Q63912	Oligodendrocyte-myelin glycoprotein	80	160	160	160	160	80	1	1	1	1	1	1	133.333	1	133.333	7.05889	8.97868e-06	SPECIFIC
Q8C419	Probable G-protein coupled receptor 158	430	280	430	360	600	530	30	1	1	1	1	1	438.333	5.83333	75.1429	6.23156	3.03545e-05	SPECIFIC
P52480	Pyruvate kinase PKM	37310	37310	55230	34940	51750	34940	260	90	700	260	640	580	41913.3	421.667	99.3992	6.63516	4.26014e-05	SPECIFIC
P54830	Tyrosine-protein phosphatase non-receptor type 5	200	130	130	200	130	60	1	1	1	1	1	1	141.667	1	141.667	7.14636	1.46354e-05	SPECIFIC
Q64442	Sorbitol dehydrogenase	210	330	330	210	620	620	1	1	120	1	1	1	386.667	20.8333	18.56	4.21412	0.000176056	SPECIFIC
Q9Z1N5	Spliceosome RNA helicase Ddx39b	450	450	160	350	450	360	1	1	90	1	1	1	370	15.8333	23.3684	4.54649	5.51945e-05	SPECIFIC
P11438	Lysosome-associated membrane glycoprotein 1	180	180	180	180	90	190	1	1	1	1	1	1	166.667	1	166.667	7.38082	0.000214228	SPECIFIC
Q9CQA3	Succinate dehydrogenase [ubiquinone] iron-sulfur subunit. mitochondrial	1240	780	1820	780	2160	1820	1	1	1	1	150	150	1433.33	50.6667	28.2895	4.82219	2.12978e-05	SPECIFIC
Q9CZY3	Ubiquitin-conjugating enzyme E2 variant 1	1850	1310	230	1310	1310	1000	1	1	1	1	1	1	1168.33	1	1168.33	10.1902	7.11983e-05	SPECIFIC
P84086	Complexin-2	5310	5310	5310	4010	5310	9000	1	1	1	1	1	1	5708.33	1	5708.33	12.4789	6.0228e-06	SPECIFIC
Q6J1H4	Undifferentiated embryonic cell transcription factor 1	110	110	110	110	110	110	1	1	1	1	1	1	110	1	110	6.78136	9.02481e-06	SPECIFIC
Q8BTV1	Tumor suppressor candidate 3	100	100	100	200	100	100	1	1	1	1	1	1	116.667	1	116.667	6.86625	9.08053e-06	SPECIFIC
Q8BHL7	CDC42 small effector protein 1	470	1150	1150	1150	2160	2160	1	1	1	1	1	1	1373.33	1	1373.33	10.4235	8.74694e-05	SPECIFIC
Q62425	Cytochrome c oxidase subunit NDUFA4	2160	3640	2160	3640	3640	3640	1	1	1	1	1	580	3146.67	97.5	32.2735	5.01228	0.000250837	SPECIFIC
Q9JJ69	Kv channel-interacting protein 2	260	120	260	120	410	130	1	1	1	1	1	1	216.667	1	216.667	7.75933	0.000164206	SPECIFIC
Q01065	Calcium/calmodulin-dependent 3'.5'-cyclic nucleotide phosphodiesterase 1B	620	350	620	270	440	550	1	1	1	70	1	1	475	12.5	38	5.24793	0.000183658	SPECIFIC
Q9D1E6	Tubulin-folding cofactor B	470	900	670	670	670	720	1	1	1	1	1	1	683.333	1	683.333	9.41645	2.08153e-06	SPECIFIC
Q99JF8	PC4 and SFRS1-interacting protein	130	60	210	60	130	210	1	1	1	1	1	1	133.333	1	133.333	7.05889	0.000100092	SPECIFIC
Q8BH44	Coronin-2B	1200	810	1350	690	1060	720	1	1	80	1	1	80	971.667	27.3333	35.5488	5.15173	4.96218e-06	SPECIFIC
Q6PFQ7	Ras GTPase-activating protein 4	90	90	40	40	90	40	1	1	1	1	1	1	65	1	65	6.02237	0.000116107	SPECIFIC
Q9QZB0	Regulator of G-protein signaling 17	540	780	540	150	1050	580	1	1	190	190	1	1	606.667	64	9.47917	3.24476	0.000183661	SPECIFIC
Q9Z2Z6	Mitochondrial carnitine/acylcarnitine carrier protein	250	120	250	120	120	410	1	1	1	1	1	1	211.667	1	211.667	7.72565	0.000228428	SPECIFIC
Q9R0N5	Synaptotagmin-5	530	410	820	530	530	1030	1	1	1	1	120	1	641.667	20.8333	30.8	4.94486	6.96706e-05	SPECIFIC
Q9R1P4	Proteasome subunit alpha type-1	270	620	440	440	620	140	1	1	1	1	1	1	421.667	1	421.667	8.71996	0.000134915	SPECIFIC
Q8BGT8	Phytanoyl-CoA hydroxylase-interacting protein-like	1150	980	1150	980	1350	1890	1	1	1	1	1	1	1250	1	1250	10.2877	1.631e-05	SPECIFIC
P62281	40S ribosomal protein S11	2830	5810	3640	2160	3640	4620	1	1	1	260	1	260	3783.33	87.3333	43.3206	5.43698	2.96868e-05	SPECIFIC
Q3UN16	Probable G-protein coupled receptor 162	190	120	190	120	190	190	1	1	1	1	1	1	166.667	1	166.667	7.38082	9.20085e-06	SPECIFIC
Q9R1C6	Diacylglycerol kinase epsilon	500	330	580	680	580	340	1	1	1	1	1	1	501.667	1	501.667	8.97059	2.1427e-05	SPECIFIC
P0C913	Overexpressed in colon carcinoma 1 protein homolog	1510	1510	2980	580	1510	1510	1	1	1	1	1	1	1600	1	1600	10.6439	5.77058e-05	SPECIFIC
Q924S8	Sprouty-related. EVH1 domain-containing protein 1	430	150	540	330	650	350	1	1	90	1	100	1	408.333	32.3333	12.6289	3.65865	3.80838e-05	SPECIFIC
Q6PHU5	Sortilin	220	180	270	80	130	130	1	1	1	1	1	1	168.333	1	168.333	7.39518	3.79126e-05	SPECIFIC
O70166	Stathmin-3	930	390	1680	930	930	1420	1	1	1	1	1	230	1046.67	39.1667	26.7234	4.74003	0.000108659	SPECIFIC
O70310	Glycylpeptide N-tetradecanoyltransferase 1	140	140	210	290	380	220	1	1	1	1	90	1	230	15.8333	14.5263	3.8606	6.97341e-05	SPECIFIC
Q3UMR5	Calcium uniporter protein. mitochondrial	1090	1510	580	580	910	620	1	1	1	1	1	1	881.667	1	881.667	9.78409	2.23852e-05	SPECIFIC
Q8R4V2	Dual specificity protein phosphatase 15	970	2380	970	2380	1580	1370	1	1	1	1	1	1	1608.33	1	1608.33	10.6514	9.18623e-05	SPECIFIC
Q3UUG6	TBC1 domain family member 24	260	500	410	190	580	440	70	1	1	1	1	1	396.667	12.5	31.7333	4.98793	6.74623e-05	SPECIFIC
Q9R0Q6	Actin-related protein 2/3 complex subunit 1A	2780	3920	3120	2160	6020	3120	110	1	1	1	120	1	3520	39	90.2564	6.49596	3.73882e-05	SPECIFIC
Q9CY27	Very-long-chain enoyl-CoA reductase	350	220	650	350	1020	370	1	1	1	1	1	1	493.333	1	493.333	8.94642	0.000390612	SPECIFIC
Q9JJG6	Transmembrane protein 47	190	190	190	190	190	190	1	1	1	1	1	1	190	1	190	7.56986	0	SPECIFIC
Q80ZJ1	Ras-related protein Rap-2a	7380	6020	4880	6020	9000	6020	1	1	1	1	520	230	6553.33	125.667	52.1485	5.70455	3.99233e-05	SPECIFIC
O88998	Noelin	70	140	140	140	140	150	1	1	1	1	1	1	130	1	130	7.02237	3.51188e-06	SPECIFIC
Q99MX7	Transmembrane protein 121B	210	210	210	290	470	210	1	90	80	1	1	1	266.667	29	9.1954	3.20091	9.69816e-06	SPECIFIC
P17427	AP-2 complex subunit alpha-2	430	530	430	110	240	440	1	1	1	40	1	1	363.333	7.5	48.4444	5.59826	0.000100321	SPECIFIC
Q9CZU6	Citrate synthase. mitochondrial	3040	3330	2510	2760	4720	4230	1	1	100	90	1	90	3431.67	47.1667	72.7562	6.185	2.71175e-05	SPECIFIC
Q9EP69	Phosphatidylinositide phosphatase SAC1	1540	640	930	640	1040	660	1	1	1	1	1	1	908.333	1	908.333	9.82708	1.38453e-05	SPECIFIC
P62962	Profilin-1	4010	2980	4010	5310	2980	2980	1	1	1	1	330	1	3711.67	55.8333	66.4776	6.0548	2.80276e-05	SPECIFIC
P01904	H-2 class II histocompatibility antigen. E-D alpha chain	130	130	130	130	270	140	1	1	1	1	1	1	155	1	155	7.27612	1.31884e-05	SPECIFIC
P04224	H-2 class II histocompatibility antigen. E-K alpha chain	130	130	130	130	270	140	1	1	1	1	1	1	155	1	155	7.27612	1.31884e-05	SPECIFIC
Q3ULJ0	Glycerol-3-phosphate dehydrogenase 1-like protein	470	470	620	210	470	470	1	140	1	120	1	1	451.667	44	10.2652	3.35968	2.09949e-05	SPECIFIC
Q9EPR4	Solute carrier family 23 member 2	230	50	110	170	300	110	1	1	1	1	1	1	161.667	1	161.667	7.33688	0.000242058	SPECIFIC
Q9D8E6	60S ribosomal protein L4	360	470	470	710	710	890	1	1	1	1	1	100	601.667	17.5	34.381	5.10354	4.26677e-05	SPECIFIC
P62821	Ras-related protein Rab-1A	1930	1150	2980	580	1150	1680	1	1	1	1	1	210	1578.33	35.8333	44.0465	5.46096	0.000238862	SPECIFIC
Q9WUM5	Succinate--CoA ligase [ADP/GDP-forming] subunit alpha. mitochondrial	2320	1020	2010	1230	2670	3330	1	1	1	1	1	1	2096.67	1	2096.67	11.0339	9.28537e-05	SPECIFIC
Q9Z1M0	P2X purinoceptor 7	110	60	60	60	110	180	1	1	1	1	1	1	96.6667	1	96.6667	6.59495	0.000109223	SPECIFIC
Q9ERR7	Selenoprotein F	210	210	210	470	210	520	1	1	1	1	1	1	305	1	305	8.25267	0.000188648	SPECIFIC
P62242	40S ribosomal protein S8	4620	4620	5490	7660	10550	5310	1	1	190	1	210	430	6375	138.833	45.9184	5.521	3.43724e-05	SPECIFIC
P56135	ATP synthase subunit f. mitochondrial	9000	9000	9000	9000	4180	6200	1	580	1	1	1	1	7730	97.5	79.2821	6.30892	1.72715e-06	SPECIFIC
Q8BP67	60S ribosomal protein L24	1610	1610	1150	1150	780	1310	1	1	1	1	1	1	1268.33	1	1268.33	10.3087	9.84643e-06	SPECIFIC
P35486	Pyruvate dehydrogenase E1 component subunit alpha. somatic form. mitochondrial	4050	6110	6110	4990	13070	4500	1	1	1	1	120	1	6471.67	20.8333	310.64	8.2791	0.000186322	SPECIFIC
Q99104	Unconventional myosin-Va	390	370	520	300	460	350	1	50	1	40	1	20	398.333	18.8333	21.1504	4.40262	1.22e-05	SPECIFIC
Q9Z2M6	Ubiquitin-like protein 3	3640	4990	1780	3640	4990	3640	1	1	1	1	1	1	3780	1	3780	11.8842	2.06859e-05	SPECIFIC
Q91V09	WD repeat-containing protein 13	310	400	400	310	150	420	1	1	1	1	1	1	331.667	1	331.667	8.37359	8.90414e-05	SPECIFIC
Q64692	CMP-N-acetylneuraminate-poly-alpha-2.8-sialyltransferase	90	90	90	90	90	100	1	1	1	1	1	1	91.6667	1	91.6667	6.51833	5.95869e-13	SPECIFIC
P35802	Neuronal membrane glycoprotein M6-a	49120	62100	43670	62100	69790	49120	540	930	930	2160	1740	2160	55983.3	1410	39.7045	5.31123	3.72633e-05	SPECIFIC
O70172	Phosphatidylinositol 5-phosphate 4-kinase type-2 alpha	170	170	270	170	270	280	1	1	1	1	1	1	221.667	1	221.667	7.79225	0.000177363	SPECIFIC
Q6A0D4	Raftlin	190	130	130	130	190	130	1	1	1	1	1	1	150	1	150	7.22882	4.05849e-07	SPECIFIC
Q91WC3	Long-chain-fatty-acid--CoA ligase 6	840	260	460	760	930	800	60	1	1	1	1	1	675	10.8333	62.3077	5.96134	0.000126551	SPECIFIC
Q8BG89	Protein ZNF365	80	170	170	260	260	170	1	1	1	1	1	1	185	1	185	7.53138	8.95083e-06	SPECIFIC
Q9Z0N1	Eukaryotic translation initiation factor 2 subunit 3. X-linked	430	780	650	650	430	350	1	1	1	90	1	1	548.333	15.8333	34.6316	5.11402	1.22191e-06	SPECIFIC
Q80TB8	Synaptic vesicle membrane protein VAT-1 homolog-like	80	80	80	170	80	1	1	1	1	1	1	1	81.8333	1	81.8333	6.35462	0.000461305	SPECIFIC
P14685	26S proteasome non-ATPase regulatory subunit 3	200	270	440	270	270	370	1	90	1	1	1	1	303.333	15.8333	19.1579	4.25987	2.59877e-05	SPECIFIC
Q8BU31	Ras-related protein Rap-2c	700	1420	1030	1890	1420	1030	1	1	1	1	1	1	1248.33	1	1248.33	10.2858	3.62127e-05	SPECIFIC
Q8VHL0	Urea transporter 1	290	530	530	190	410	430	1	1	1	110	1	1	396.667	19.1667	20.6957	4.37126	3.41145e-05	SPECIFIC
O55023	Inositol monophosphatase 1	830	270	830	270	620	830	1	1	1	1	1	1	608.333	1	608.333	9.24872	0.000333309	SPECIFIC
Q9CWS0	N(G).N(G)-dimethylarginine dimethylaminohydrolase 1	1240	1000	1000	580	1820	1070	1	1	1	1	1	1	1118.33	1	1118.33	10.1271	0.000106564	SPECIFIC
Q8BL86	Metallo-beta-lactamase domain-containing protein 2	1000	1000	780	1000	2980	1980	1	1	1	1	1	1	1456.67	1	1456.67	10.5085	0.00023711	SPECIFIC
P40237	CD82 antigen	830	1340	270	830	1640	1780	1	1	1	1	1	1	1115	1	1115	10.1228	0.000202238	SPECIFIC
P14106	Complement C1q subcomponent subunit B	310	310	500	310	720	150	1	1	1	1	1	1	383.333	1	383.333	8.58246	0.000400353	SPECIFIC
Q9D710	Thioredoxin-related transmembrane protein 2	110	230	110	110	110	390	1	1	1	1	1	1	176.667	1	176.667	7.46489	0.000281673	SPECIFIC
Q8R0I4	TM2 domain-containing protein 2	170	360	580	170	580	390	1	1	1	1	1	210	375	35.8333	10.4651	3.38752	0.000169174	SPECIFIC
Q6ZWN5	40S ribosomal protein S9	850	1510	850	850	1510	930	1	1	1	1	1	210	1083.33	35.8333	30.2326	4.91803	1.29657e-05	SPECIFIC
Q8BGN8	Synaptoporin	270	440	620	130	620	290	1	1	1	1	1	1	395	1	395	8.62571	0.000145631	SPECIFIC
O70228	Probable phospholipid-transporting ATPase IIA	280	240	170	210	240	170	1	1	1	1	40	40	218.333	14	15.5952	3.96303	1.73129e-05	SPECIFIC
Q9DBJ1	Phosphoglycerate mutase 1	2590	1780	3080	5810	5810	4990	1	1	1	1	180	1	4010	30.8333	130.054	7.02297	0.000129566	SPECIFIC
Q9CQI6	Coactosin-like protein	1310	1850	1850	870	1850	2980	1	1	1	1	1	1	1785	1	1785	10.8017	4.33961e-05	SPECIFIC
P61161	Actin-related protein 2	510	510	780	280	640	410	1	1	1	1	1	1	521.667	1	521.667	9.02698	1.71068e-05	SPECIFIC
B0V2N1	Receptor-type tyrosine-protein phosphatase S	130	110	40	90	190	160	20	1	1	1	1	1	120	4.16667	28.8	4.848	0.000168406	SPECIFIC
Q80W47	WD repeat domain phosphoinositide-interacting protein 2	260	360	170	260	260	170	1	1	1	1	1	1	246.667	1	246.667	7.94642	7.36988e-06	SPECIFIC
Q91VR2	ATP synthase subunit gamma. mitochondrial	120	250	250	390	250	120	1	1	1	1	1	1	230	1	230	7.84549	0.000340474	SPECIFIC
P61922	4-aminobutyrate aminotransferase. mitochondrial	2060	1870	1680	2060	4910	1760	1	1	1	1	1	1	2390	1	2390	11.2228	0.00015787	SPECIFIC
Q9D1D4	Transmembrane emp24 domain-containing protein 10	2160	2650	2650	1740	1370	2160	1	1	1	1	1	1	2121.67	1	2121.67	11.051	2.9912e-05	SPECIFIC
P35980	60S ribosomal protein L18	2160	1680	390	1280	1680	930	1	1	1	1	1	1	1353.33	1	1353.33	10.4023	0.000115274	SPECIFIC
P09411	Phosphoglycerate kinase 1	9000	9000	10790	6810	10790	8180	1	260	410	220	230	350	9095	245.167	37.0972	5.21324	0.000101465	SPECIFIC
Q6PGN3	Serine/threonine-protein kinase DCLK2	140	190	90	50	190	150	1	1	1	1	1	1	135	1	135	7.07682	0.000220283	SPECIFIC
Q9D1R9	60S ribosomal protein L34	1780	2590	1150	1150	2590	1150	1	1	1	1	1	1	1735	1	1735	10.7607	2.08396e-05	SPECIFIC
Q9CS84	Neurexin-1	170	200	140	90	200	150	1	30	1	1	1	1	158.333	5.83333	27.1429	4.7625	9.94697e-06	SPECIFIC
Q91VM9	Inorganic pyrophosphatase 2. mitochondrial	780	470	330	470	470	490	1	1	1	1	1	1	501.667	1	501.667	8.97059	7.84188e-05	SPECIFIC
Q61885	Myelin-oligodendrocyte glycoprotein	23480	26830	34940	26830	30620	58950	970	930	1030	580	1510	2730	33608.3	1291.67	26.0194	4.70151	8.34193e-05	SPECIFIC
Q91VI7	Ribonuclease inhibitor	1630	560	1100	950	810	450	1	1	1	1	1	90	916.667	15.8333	57.8947	5.85536	8.74315e-05	SPECIFIC
O55234	Proteasome subunit beta type-5	1150	1150	470	670	1150	1450	1	1	1	1	1	1	1006.67	1	1006.67	9.97537	5.51477e-05	SPECIFIC
O70325	Phospholipid hydroperoxide glutathione peroxidase	1680	1280	2160	1280	1280	2730	1	1	1	1	1	1	1735	1	1735	10.7607	1.82356e-05	SPECIFIC
Q8C7M3	E3 ubiquitin-protein ligase TRIM9	270	220	180	220	80	180	1	1	50	1	50	1	191.667	17.3333	11.0577	3.46698	6.96749e-05	SPECIFIC
P62071	Ras-related protein R-Ras2	850	580	1150	1930	1930	1510	1	1	1	1	1	1	1325	1	1325	10.3718	8.15228e-05	SPECIFIC
P62267	40S ribosomal protein S23	1000	1000	580	1510	1510	1000	1	1	1	1	1	1	1100	1	1100	10.1033	1.75353e-05	SPECIFIC
Q9DC70	NADH dehydrogenase [ubiquinone] iron-sulfur protein 7. mitochondrial	1050	780	1050	1370	780	850	1	1	1	1	1	1	980	1	980	9.93664	3.06156e-05	SPECIFIC
Q9CR62	Mitochondrial 2-oxoglutarate/malate carrier protein	520	870	690	870	1310	930	1	1	1	1	1	1	865	1	865	9.75656	2.68421e-05	SPECIFIC
P70452	Syntaxin-4	370	370	230	230	520	250	1	1	1	1	1	1	328.333	1	328.333	8.35902	0.000154187	SPECIFIC
P17742	Peptidyl-prolyl cis-trans isomerase A	176830	120150	145780	120150	99000	145780	1000	290	670	580	1150	260	134615	658.333	204.478	7.67581	1.49541e-06	SPECIFIC
P99029	Peroxiredoxin-5. mitochondrial	9000	10790	7480	3390	9000	6200	1	1	1	1	1	1	7643.33	1	7643.33	12.9	0.00012862	SPECIFIC
Q9JLJ2	4-trimethylaminobutyraldehyde dehydrogenase	230	400	150	310	310	230	1	100	1	1	1	1	271.667	17.5	15.5238	3.95641	4.85331e-06	SPECIFIC
Q91VN4	MICOS complex subunit Mic25	440	270	620	130	830	440	1	1	1	1	1	1	455	1	455	8.82972	0.000237463	SPECIFIC
Q811D0	Disks large homolog 1	200	200	160	80	350	80	90	1	1	1	1	1	178.333	15.8333	11.2632	3.49354	0.000187037	SPECIFIC
Q60864	Stress-induced-phosphoprotein 1	340	430	340	510	910	830	1	80	1	70	1	70	560	37.1667	15.0673	3.91335	4.18108e-05	SPECIFIC
Q91WM6	Protein eva-1 homolog A	210	210	1	210	470	230	1	1	1	1	1	1	221.833	1	221.833	7.79333	0.000559824	SPECIFIC
Q01149	Collagen alpha-2(I) chain	300	330	450	220	330	160	1	1	1	1	1	70	298.333	12.5	23.8667	4.57693	6.38396e-05	SPECIFIC
Q9Z1S5	Neuronal-specific septin-3	320	910	450	580	450	1290	1	1	1	1	1	1	666.667	1	666.667	9.38082	0.000153809	SPECIFIC
P49817	Caveolin-1	2460	700	1890	1890	3120	1890	1	1	1	1	1	1	1991.67	1	1991.67	10.9598	9.54201e-05	SPECIFIC
Q80TK0	AP2-interacting clathrin-endocytosis protein	130	130	220	160	190	200	1	1	1	1	30	1	171.667	5.83333	29.4286	4.87915	1.08209e-05	SPECIFIC
Q9CZD3	Glycine--tRNA ligase	250	150	310	90	250	260	1	60	1	1	1	1	218.333	10.8333	20.1538	4.33298	2.79887e-05	SPECIFIC
P45376	Aldose reductase	490	350	350	220	350	230	1	1	1	1	1	1	331.667	1	331.667	8.37359	0.000119853	SPECIFIC
O35598	Disintegrin and metalloproteinase domain-containing protein 10	190	190	140	90	360	250	1	1	1	1	1	1	203.333	1	203.333	7.6677	0.000287528	SPECIFIC
P12849	cAMP-dependent protein kinase type I-beta regulatory subunit	90	190	90	190	190	190	1	1	1	1	1	1	156.667	1	156.667	7.29155	1.40981e-05	SPECIFIC
P35438	Glutamate receptor ionotropic. NMDA 1	190	280	230	110	370	240	1	1	1	1	1	40	236.667	7.5	31.5556	4.97982	2.95498e-05	SPECIFIC
Q8BVA2	Transmembrane protein 222	170	360	360	360	580	170	1	1	1	1	1	1	333.333	1	333.333	8.38082	0.000224228	SPECIFIC
Q6PFH3	DDB1- and CUL4-associated factor 15	60	60	60	1	60	60	1	1	1	1	1	1	50.1667	1	50.1667	5.64866	0.000735902	SPECIFIC
Q99KG5	Lipolysis-stimulated lipoprotein receptor	60	60	60	1	60	60	1	1	1	1	1	1	50.1667	1	50.1667	5.64866	4.36683e-05	SPECIFIC
Q60795	Nuclear factor erythroid 2-related factor 2	1	60	60	60	60	60	1	1	1	1	1	1	50.1667	1	50.1667	5.64866	4.36683e-05	SPECIFIC
Q60596	DNA repair protein XRCC1	60	60	60	60	60	60	1	1	1	1	1	1	60	1	60	5.90689	4.36683e-05	SPECIFIC
Q7TSK7	ADAMTS-like protein 2	40	40	40	40	1	40	1	1	1	1	1	1	33.5	1	33.5	5.06609	0.000735902	SPECIFIC
Q8VDB9	Sodium- and chloride-dependent transporter XTRP3A	60	60	60	60	60	60	1	1	1	1	1	1	60	1	60	5.90689	4.36683e-05	SPECIFIC
Q80T62	Probable G-protein coupled receptor 101	70	70	70	70	70	1	1	1	1	1	1	1	58.5	1	58.5	5.87036	4.36683e-05	SPECIFIC
O08583	THO complex subunit 4	1	150	150	150	150	150	1	1	1	1	1	1	125.167	1	125.167	6.96771	4.36683e-05	SPECIFIC
Q8C0T7	Major facilitator superfamily domain-containing protein 9	80	80	80	1	80	80	1	1	1	1	1	1	66.8333	1	66.8333	6.0625	4.36683e-05	SPECIFIC
Q9JJW6	Aly/REF export factor 2	1	170	170	170	170	170	1	1	1	1	1	1	141.833	1	141.833	7.14805	4.36683e-05	SPECIFIC
P14439	H-2 class II histocompatibility antigen. E-U alpha chain	130	130	130	130	1	140	1	1	1	1	1	1	110.167	1	110.167	6.78354	4.45869e-05	SPECIFIC
Q91Z49	UAP56-interacting factor	1	110	110	110	110	110	1	1	1	1	1	1	91.8333	1	91.8333	6.52095	4.36683e-05	SPECIFIC
Q8K2Y3	Protein eva-1 homolog B	210	210	1	210	1	210	1	1	1	1	1	1	140.333	1	140.333	7.13271	0.000735902	SPECIFIC
Q9D0W5	Peptidyl-prolyl cis-trans isomerase-like 1	210	210	210	210	210	210	1	1	1	1	1	1	210	1	210	7.71425	0	SPECIFIC
P10852	4F2 cell-surface antigen heavy chain	650	550	1110	450	1390	1150	1	1	1	1	1	1	883.333	1	883.333	9.78681	0.000131013	SPECIFIC
Q9QYJ0	DnaJ homolog subfamily A member 2	270	490	610	270	490	280	1	1	1	1	1	1	401.667	1	401.667	8.64985	0.000156009	SPECIFIC
Q3TYX3	SET and MYND domain-containing protein 5	80	1	80	1	80	80	1	1	1	1	1	1	53.6667	1	53.6667	5.74595	0.000735902	SPECIFIC
Q9CZX5	PIN2/TERF1-interacting telomerase inhibitor 1	100	100	1	100	100	110	1	1	1	1	1	1	85.1667	1	85.1667	6.41222	4.52266e-05	SPECIFIC
O89112	LanC-like protein 1	170	370	490	270	610	640	1	1	1	1	1	100	425	17.5	24.2857	4.60204	0.000236062	SPECIFIC
Q8BRJ3	RELT-like protein 2	390	390	550	250	120	120	1	1	1	1	1	1	303.333	1	303.333	8.24476	0.000260131	SPECIFIC
Q8BIG7	Catechol O-methyltransferase domain-containing protein 1	130	1	130	130	130	140	1	1	1	1	1	1	110.167	1	110.167	6.78354	0.000743546	SPECIFIC
P97445	Voltage-dependent P/Q-type calcium channel subunit alpha-1A	60	60	40	30	100	60	1	1	1	1	1	1	58.3333	1	58.3333	5.86625	0.000308225	SPECIFIC
Q99PJ0	Neurotrimin	1870	960	1370	1370	1870	1460	1	1	120	120	1	120	1483.33	60.5	24.5179	4.61576	6.20932e-05	SPECIFIC
Q91V92	ATP-citrate synthase	410	320	320	210	450	420	1	1	1	1	1	40	355	7.5	47.3333	5.56478	8.09525e-05	SPECIFIC
Q8K353	Cysteine-rich and transmembrane domain-containing protein 1	330	1	330	330	330	330	1	1	1	1	1	1	275.167	1	275.167	8.10416	4.36683e-05	SPECIFIC
Q91YT0	NADH dehydrogenase [ubiquinone] flavoprotein 1. mitochondrial	2920	2160	3530	1940	5490	2280	1	1	90	1	1	1	3053.33	15.8333	192.842	7.59128	0.000157331	SPECIFIC
Q9QXT8	Calsenilin	130	440	270	270	270	670	1	1	1	1	1	1	341.667	1	341.667	8.41645	0.000155136	SPECIFIC
Q9Z0P4	Paralemmin-1	4880	6670	4880	6670	14570	6670	230	130	110	1	120	520	7390	185.167	39.91	5.31868	7.12122e-05	SPECIFIC
Q3V300	Kinesin-like protein KIF22	50	50	50	1	50	50	1	1	1	1	1	1	41.8333	1	41.8333	5.38658	4.36683e-05	SPECIFIC
P46664	Adenylosuccinate synthetase isozyme 2	250	450	350	250	250	160	1	1	90	1	1	1	285	15.8333	18	4.16993	4.09775e-05	SPECIFIC
Q99JY8	Phospholipid phosphatase 3	370	520	690	370	690	870	1	1	1	1	1	1	585	1	585	9.19229	7.86773e-05	SPECIFIC
Q6ZPJ3	(E3-independent) E2 ubiquitin-conjugating enzyme UBE2O	140	170	110	110	110	210	1	1	1	1	1	1	141.667	1	141.667	7.14636	0.000101434	SPECIFIC
P62746	Rho-related GTP-binding protein RhoB	15380	18310	18310	10790	36280	21760	1	1	1	1	230	1	20138.3	39.1667	514.17	9.0061	0.000220761	SPECIFIC
P97792	Coxsackievirus and adenovirus receptor homolog	580	320	740	450	320	320	1	1	1	1	1	1	455	1	455	8.82972	4.02428e-05	SPECIFIC
P06837	Neuromodulin	157490	340450	250190	214440	463160	291860	4180	3640	14200	4620	13250	7250	286265	7856.67	36.4359	5.18729	2.55891e-05	SPECIFIC
P70296	Phosphatidylethanolamine-binding protein 1	12890	21760	18310	9000	10790	27940	230	260	520	230	520	230	16781.7	331.667	50.598	5.66101	0.000208874	SPECIFIC
P27601	Guanine nucleotide-binding protein subunit alpha-13	4180	1910	1910	1910	3770	4050	1	120	120	1	110	110	2955	77	38.3766	5.26216	4.22072e-05	SPECIFIC
Q3UHJ0	AP2-associated protein kinase 1	290	330	540	110	780	450	1	1	1	1	1	1	416.667	1	416.667	8.70275	0.000388103	SPECIFIC
Q62188	Dihydropyrimidinase-related protein 3	430	430	270	600	270	200	1	1	1	70	1	1	366.667	12.5	29.3333	4.87447	0.000543097	SPECIFIC
Q91V14	Solute carrier family 12 member 5	510	600	430	510	1350	890	40	1	40	1	1	40	715	20.5	34.878	5.12425	0.000139115	SPECIFIC
Q80XI4	Phosphatidylinositol 5-phosphate 4-kinase type-2 beta	360	260	170	170	580	170	1	1	1	1	1	1	285	1	285	8.15482	0.000266531	SPECIFIC
P35762	CD81 antigen	3440	7730	4080	7730	10450	4820	1	1	1	1	1	180	6375	30.8333	206.757	7.69179	0.000137792	SPECIFIC
Q923Z0	G-protein coupled receptor family C group 5 member B	170	80	740	610	610	780	1	1	1	1	1	1	498.333	1	498.333	8.96097	0.000207462	SPECIFIC
Q8BMS1	Trifunctional enzyme subunit alpha. mitochondrial	90	250	190	140	360	200	1	1	1	1	60	1	205	10.8333	18.9231	4.24207	5.81942e-05	SPECIFIC
Q8BK64	Activator of 90 kDa heat shock protein ATPase homolog 1	330	620	330	330	960	490	1	1	1	1	1	1	510	1	510	8.99435	0.000207728	SPECIFIC
Q9Z268	RasGAP-activating-like protein 1	280	330	280	230	280	140	50	1	1	1	1	1	256.667	9.16667	28	4.80735	1.21234e-05	SPECIFIC
O54983	Ketimine reductase mu-crystallin	1150	730	930	1990	930	730	1	1	1	1	1	1	1076.67	1	1076.67	10.0724	0.000132718	SPECIFIC
Q61327	Sodium-dependent dopamine transporter	110	110	240	110	310	320	1	1	1	1	1	1	200	1	200	7.64386	0.000195494	SPECIFIC
Q60597	2-oxoglutarate dehydrogenase. mitochondrial	420	420	670	670	900	440	1	40	40	1	1	1	586.667	14	41.9048	5.38904	0.000157912	SPECIFIC
P61255	60S ribosomal protein L26	520	520	1310	1310	870	520	1	1	1	1	1	1	841.667	1	841.667	9.71711	0.000366338	SPECIFIC
Q6PHZ2	Calcium/calmodulin-dependent protein kinase type II subunit delta	140	140	140	140	70	150	1	1	1	1	1	1	130	1	130	7.02237	7.41978e-06	SPECIFIC
P63001	Ras-related C3 botulinum toxin substrate 1	9000	6200	1280	7480	5110	6200	210	1	1	1	1	1	5878.33	35.8333	164.047	7.35796	0.000209673	SPECIFIC
Q8BH95	Enoyl-CoA hydratase. mitochondrial	410	410	120	410	260	270	1	1	1	1	150	1	313.333	25.8333	12.129	3.60039	5.96459e-05	SPECIFIC
O35678	Monoglyceride lipase	930	1150	390	390	930	730	1	1	1	1	1	1	753.333	1	753.333	9.55714	4.3174e-05	SPECIFIC
O88844	Isocitrate dehydrogenase [NADP] cytoplasmic	170	270	610	170	370	270	1	1	1	1	1	1	310	1	310	8.27612	0.000133203	SPECIFIC
Q8C4G9	Adhesion G protein-coupled receptor A1	60	120	120	120	190	60	1	1	1	1	1	1	111.667	1	111.667	6.80305	0.000250218	SPECIFIC
O35682	Myeloid-associated differentiation marker	110	370	230	230	690	520	1	1	1	1	1	1	358.333	1	358.333	8.48516	0.000216238	SPECIFIC
Q9D1M0	Protein SEC13 homolog	350	110	350	110	490	520	1	1	1	1	1	1	321.667	1	321.667	8.32942	0.000297223	SPECIFIC
Q80VP1	Epsin-1	130	60	200	130	130	130	1	1	1	1	1	1	130	1	130	7.02237	3.98957e-06	SPECIFIC
Q80X19	Collagen alpha-1(XIV) chain	20	40	20	20	20	60	1	1	1	1	1	1	30	1	30	4.90689	0.000510069	SPECIFIC
Q9JKD3	Secretory carrier-associated membrane protein 5	2380	4080	4820	3440	7730	6500	1	1	1	1	190	1	4825	32.5	148.462	7.21395	0.000221547	SPECIFIC
Q9R111	Guanine deaminase	1370	1370	1550	1370	2920	2280	1	1	1	1	1	90	1810	15.8333	114.316	6.83688	0.00022695	SPECIFIC
Q9CR67	Transmembrane protein 33	140	290	140	290	290	310	1	1	1	1	1	1	243.333	1	243.333	7.92679	2.78008e-05	SPECIFIC
P56695	Wolframin	160	80	120	160	160	120	1	1	1	1	1	1	133.333	1	133.333	7.05889	2.36959e-06	SPECIFIC
P14094	Sodium/potassium-transporting ATPase subunit beta-1	22100	22100	12690	12690	22100	11330	270	150	440	130	290	440	17168.3	286.667	59.8895	5.90423	0.000106966	SPECIFIC
P80316	T-complex protein 1 subunit epsilon	860	370	750	210	750	470	1	1	1	1	1	1	568.333	1	568.333	9.15059	7.63405e-05	SPECIFIC
Q9ES97	Reticulon-3	640	700	640	380	760	860	1	50	1	1	50	1	663.333	17.3333	38.2692	5.25811	0.000134803	SPECIFIC
Q93092	Transaldolase	210	330	330	210	330	650	120	1	1	1	1	1	343.333	20.8333	16.48	4.04264	0.000101059	SPECIFIC
O70480	Vesicle-associated membrane protein 4	1310	870	870	1310	1310	2160	1	1	1	1	1	1	1305	1	1305	10.3498	6.95312e-05	SPECIFIC
P62911	60S ribosomal protein L32	1000	1000	1510	1000	1000	1510	1	1	1	1	1	1	1170	1	1170	10.1923	2.83122e-05	SPECIFIC
P60879	Synaptosomal-associated protein 25	4640590	6308570	1846850	4640590	3980070	2510890	2730	2160	4340	5810	3120	3640	3.98793e+06	3633.33	1097.59	10.1001	5.1141e-05	SPECIFIC
P27612	Phospholipase A-2-activating protein	290	240	240	90	240	140	1	1	1	1	1	1	206.667	1	206.667	7.69116	0.000166055	SPECIFIC
Q7TQI3	Ubiquitin thioesterase OTUB1	1510	2160	1820	1510	3470	2360	1	1	1	1	1	1	2138.33	1	2138.33	11.0623	4.97098e-05	SPECIFIC
O88983	Syntaxin-8	1250	2380	1960	1580	3440	1580	1	1	1	1	1	1	2031.67	1	2031.67	10.9884	0.000193612	SPECIFIC
Q9JJK2	LanC-like protein 2	430	240	330	330	330	350	1	1	1	1	1	1	335	1	335	8.38802	0.000208919	SPECIFIC
P14231	Sodium/potassium-transporting ATPase subunit beta-2	25830	50790	28940	40600	50790	56800	120	150	290	140	720	470	42291.7	315	134.259	7.06888	0.000251269	SPECIFIC
Q9QYK7	RING finger protein 11	1310	520	870	870	520	870	1	1	1	1	1	1	826.667	1	826.667	9.69116	2.85197e-05	SPECIFIC
P48967	M-phase inducer phosphatase 3	70	150	240	150	70	80	1	1	1	1	1	1	126.667	1	126.667	6.98489	0.000403541	SPECIFIC
Q91Z61	GTP-binding protein Di-Ras1	930	640	930	930	1680	930	1	1	1	1	1	1	1006.67	1	1006.67	9.97537	0.00017301	SPECIFIC
Q80VQ0	Aldehyde dehydrogenase family 3 member B1	870	1150	750	750	320	780	1	1	1	1	1	1	770	1	770	9.58871	0.00035301	SPECIFIC
Q8CC35	Synaptopodin	200	250	300	250	500	650	1	1	1	1	1	1	358.333	1	358.333	8.48516	0.000269884	SPECIFIC
Q8K207	Uncharacterized protein C1orf21 homolog	1150	670	1150	2590	2590	1780	1	1	1	1	1	1	1655	1	1655	10.6926	0.000372902	SPECIFIC
Q60931	Voltage-dependent anion-selective channel protein 3	2980	4010	5310	2980	4620	5160	1	390	150	1	170	1	4176.67	118.833	35.1473	5.13534	0.000113128	SPECIFIC
P51410	60S ribosomal protein L9	640	640	390	390	930	930	1	1	1	1	1	1	653.333	1	653.333	9.35168	0.000212702	SPECIFIC
Q7TNF0	Double C2-like domain-containing protein alpha	90	180	90	90	90	190	1	1	1	1	1	1	121.667	1	121.667	6.92679	0.000454243	SPECIFIC
Q9QZB1	Regulator of G-protein signaling 20	1580	2870	1250	1250	2870	970	1	1	180	1	1	1	1798.33	30.8333	58.3243	5.86603	0.000137415	SPECIFIC
P84096	Rho-related GTP-binding protein RhoG	2730	3390	2730	1280	2160	3920	1	1	1	1	1	1	2701.67	1	2701.67	11.3996	7.61372e-05	SPECIFIC
P09671	Superoxide dismutase [Mn]. mitochondrial	330	540	330	330	1050	1150	1	1	1	1	1	1	621.667	1	621.667	9.28	0.000451396	SPECIFIC
Q3U3C9	Genetic suppressor element 1	1	30	60	30	60	60	1	1	1	1	1	1	40.1667	1	40.1667	5.32793	0.000357882	SPECIFIC
Q7TPR4	Alpha-actinin-1	330	290	430	290	490	620	1	1	1	1	1	1	408.333	1	408.333	8.6736	7.53652e-05	SPECIFIC
Q8BKX1	Brain-specific angiogenesis inhibitor 1-associated protein 2	280	210	280	210	210	290	1	1	1	1	1	1	246.667	1	246.667	7.94642	5.70321e-05	SPECIFIC
Q9D2G2	Dihydrolipoyllysine-residue succinyltransferase component of 2-oxoglutarate dehydrogenase complex. mitochondrial	350	450	450	350	680	260	1	1	1	1	1	1	423.333	1	423.333	8.72565	6.84207e-05	SPECIFIC
P61514	60S ribosomal protein L37a	930	390	1680	930	1680	930	1	1	1	1	1	1	1090	1	1090	10.0901	0.000252115	SPECIFIC
Q9QYB5	Gamma-adducin	260	100	150	100	150	100	1	1	1	1	1	1	143.333	1	143.333	7.16323	5.61147e-05	SPECIFIC
Q9DCD0	6-phosphogluconate dehydrogenase. decarboxylating	70	70	150	70	150	70	1	1	1	1	1	1	96.6667	1	96.6667	6.59495	0.000662488	SPECIFIC
P48320	Glutamate decarboxylase 2	180	180	250	60	180	260	1	1	1	1	1	1	185	1	185	7.53138	0.000349383	SPECIFIC
Q61730	Interleukin-1 receptor accessory protein	120	120	60	60	60	120	1	1	1	1	1	1	90	1	90	6.49185	4.78014e-05	SPECIFIC
P47754	F-actin-capping protein subunit alpha-2	550	390	730	390	730	780	1	1	1	1	1	1	595	1	595	9.21675	0.000100449	SPECIFIC
Q9QUM9	Proteasome subunit alpha type-6	500	500	720	500	970	150	1	1	1	1	1	1	556.667	1	556.667	9.12067	0.000576243	SPECIFIC
Q8K1M6	Dynamin-1-like protein	90	190	50	140	190	260	1	1	1	1	1	1	153.333	1	153.333	7.26053	0.000247027	SPECIFIC
Q9DC07	LIM zinc-binding domain-containing Nebulette	580	780	410	260	780	1070	1	1	1	1	1	1	646.667	1	646.667	9.33688	0.000168593	SPECIFIC
Q9CZM2	60S ribosomal protein L15	3220	1370	2160	1050	3870	2410	1	1	190	190	1	1	2346.67	64	36.6667	5.1964	9.48709e-05	SPECIFIC
Q80ZD8	Amphoterin-induced protein 1	70	140	220	70	140	70	1	1	1	1	1	1	118.333	1	118.333	6.88671	0.000281532	SPECIFIC
P08553	Neurofilament medium polypeptide	580	650	470	470	360	430	1	60	50	1	1	1	493.333	19	25.9649	4.69849	1.69953e-05	SPECIFIC
P61226	Ras-related protein Rap-2b	3120	6020	3120	4880	6020	3120	1	260	1	230	1	1	4380	82.3333	53.1984	5.73331	0.000187384	SPECIFIC
Q99PT1	Rho GDP-dissociation inhibitor 1	2980	1150	2410	1930	4410	1930	1	1	1	1	1	1	2468.33	1	2468.33	11.2693	0.000204498	SPECIFIC
Q61990	Poly(rC)-binding protein 2	330	330	330	210	330	210	1	1	1	1	1	1	290	1	290	8.17991	7.57657e-05	SPECIFIC
P60335	Poly(rC)-binding protein 1	470	330	330	210	210	490	1	1	1	1	1	1	340	1	340	8.40939	0.000323918	SPECIFIC
O35683	NADH dehydrogenase [ubiquinone] 1 alpha subcomplex subunit 1	470	470	1150	470	470	470	1	1	1	1	1	1	583.333	1	583.333	9.18818	9.1789e-05	SPECIFIC
P00397	Cytochrome c oxidase subunit 1	140	140	140	140	210	70	1	1	1	1	1	1	140	1	140	7.12928	4.62774e-05	SPECIFIC
Q6F3F9	Adhesion G-protein coupled receptor G6	60	30	30	30	1	60	1	1	1	1	1	1	35.1667	1	35.1667	5.13614	0.000624477	SPECIFIC
P49194	Retinol-binding protein 3	30	60	30	30	60	60	1	1	1	1	1	1	45	1	45	5.49185	4.24237e-05	SPECIFIC
O54990	Prominin-1	170	80	170	170	260	120	50	1	1	1	1	1	161.667	9.16667	17.6364	4.14048	3.75529e-05	SPECIFIC
Q9CZS1	Aldehyde dehydrogenase X. mitochondrial	210	380	290	70	210	300	80	1	1	1	1	1	243.333	14.1667	17.1765	4.10236	0.00019496	SPECIFIC
P60904	DnaJ homolog subfamily C member 5	60050	116880	42940	116880	83830	70970	210	580	580	780	1310	780	81925	706.667	115.932	6.85713	0.000160936	SPECIFIC
Q9EQZ6	Rap guanine nucleotide exchange factor 4	70	140	70	70	70	100	1	1	1	1	1	1	86.6667	1	86.6667	6.43741	9.43358e-06	SPECIFIC
P10493	Nidogen-1	110	180	180	110	30	150	1	1	1	1	1	1	126.667	1	126.667	6.98489	0.000575455	SPECIFIC
Q9JHU4	Cytoplasmic dynein 1 heavy chain 1	140	160	100	100	140	180	10	1	10	1	1	10	136.667	5.5	24.8485	4.63509	0.000275464	SPECIFIC
Q8C165	N-fatty-acyl-amino acid synthase/hydrolase PM20D1	1	70	70	140	70	70	1	1	1	1	1	1	70.1667	1	70.1667	6.13271	0.0005947	SPECIFIC
Q9CZX7	Type 2 phosphatidylinositol 4.5-bisphosphate 4-phosphatase	470	670	290	670	1450	500	1	1	1	1	1	1	675	1	675	9.39874	0.000645653	SPECIFIC
Q6DFV3	Rho GTPase-activating protein 21	70	70	50	50	70	50	1	1	1	1	1	1	60	1	60	5.90689	5.124e-05	SPECIFIC
Q9EQ20	Methylmalonate-semialdehyde dehydrogenase [acylating]. mitochondrial	560	210	470	470	780	390	80	1	1	1	1	80	480	27.3333	17.561	4.1343	0.000197025	SPECIFIC
Q5M8N0	CB1 cannabinoid receptor-interacting protein 1	1150	470	780	1150	1610	780	1	1	1	1	1	1	990	1	990	9.95128	8.31816e-05	SPECIFIC
P16330	2'.3'-cyclic-nucleotide 3'-phosphodiesterase	115590	145780	214440	124890	99000	78430	100	520	450	320	650	1230	129688	545	237.96	7.89458	5.67342e-05	SPECIFIC
Q8R3V5	Endophilin-B2	390	640	930	780	1280	670	1	1	1	1	1	1	781.667	1	781.667	9.61041	0.000154048	SPECIFIC
P63321	Ras-related protein Ral-A	850	360	850	580	360	360	1	1	1	1	1	1	560	1	560	9.12928	0.000227355	SPECIFIC
Q8VBT0	Thioredoxin-related transmembrane protein 1	260	120	580	410	780	620	1	1	1	1	1	1	461.667	1	461.667	8.85071	0.000340595	SPECIFIC
O55074	A-kinase anchor protein 7 isoform alpha	5810	20540	13680	20540	13680	5810	580	580	580	580	1	1	13343.3	387	34.4789	5.10764	0.000202239	SPECIFIC
Q8K4G5	Actin-binding LIM protein 1	310	260	410	170	410	220	1	1	1	1	1	1	296.667	1	296.667	8.2127	0.000233624	SPECIFIC
P80318	T-complex protein 1 subunit gamma	130	270	270	200	350	210	1	1	1	1	1	70	238.333	12.5	19.0667	4.25298	5.95202e-07	SPECIFIC
Q9DB20	ATP synthase subunit O. mitochondrial	1930	1510	2980	1150	2410	1510	1	1	1	1	1	190	1915	32.5	58.9231	5.88076	4.15152e-05	SPECIFIC
Q8BLF1	Neutral cholesterol ester hydrolase 1	370	490	170	610	1040	640	1	1	1	1	1	1	553.333	1	553.333	9.11201	0.000241215	SPECIFIC
Q9D938	Transmembrane protein 160	430	190	190	430	430	470	230	1	1	1	1	1	356.667	39.1667	9.10638	3.18688	0.000115493	SPECIFIC
P61793	Lysophosphatidic acid receptor 1	190	1	190	90	190	200	1	1	1	1	1	1	143.5	1	143.5	7.16491	0.000247626	SPECIFIC
Q91VZ6	Stromal membrane-associated protein 1	580	360	360	470	580	610	1	1	1	1	1	1	493.333	1	493.333	8.94642	0.000326087	SPECIFIC
P09066	Homeobox protein engrailed-2	250	120	250	120	120	250	1	1	1	1	1	1	185	1	185	7.53138	0.000716619	SPECIFIC
P24604	Tyrosine-protein kinase Tec	110	50	50	110	50	50	1	1	1	1	1	1	70	1	70	6.12928	0.00010528	SPECIFIC
Q8BGE7	Tripartite motif-containing protein 6	140	140	140	140	140	230	1	1	1	1	1	1	155	1	155	7.27612	8.20058e-05	SPECIFIC
Q9CQJ8	NADH dehydrogenase [ubiquinone] 1 beta subcomplex subunit 9	1680	1680	3390	2160	2160	1680	1	1	1	1	1	1	2125	1	2125	11.0532	0.000214407	SPECIFIC
Q9Z0V2	Potassium voltage-gated channel subfamily D member 2	370	440	170	300	300	380	1	1	1	1	1	1	326.667	1	326.667	8.35168	0.000386876	SPECIFIC
Q8CA71	Protein shisa-4	390	390	180	180	180	390	1	1	1	1	1	1	285	1	285	8.15482	0.000278993	SPECIFIC
Q8R0W6	NEDD4 family-interacting protein 1	150	150	150	330	540	330	1	1	1	1	1	1	275	1	275	8.10329	0.000298321	SPECIFIC
P27546	Microtubule-associated protein 4	130	100	130	170	330	250	1	1	1	1	1	1	185	1	185	7.53138	0.000491456	SPECIFIC
P13745	Glutathione S-transferase A1	150	1	330	540	540	540	1	1	1	1	1	1	350.167	1	350.167	8.4519	0.000497808	SPECIFIC
P62482	Voltage-gated potassium channel subunit beta-2	560	300	430	430	190	450	1	1	1	1	1	1	393.333	1	393.333	8.61961	0.000112179	SPECIFIC
Q9QZI8	Serine incorporator 1	150	150	150	240	330	250	1	1	1	1	1	1	211.667	1	211.667	7.72565	2.61342e-05	SPECIFIC
P21836	Acetylcholinesterase	60	60	110	1	110	120	1	1	1	1	1	1	76.8333	1	76.8333	6.26366	0.000645039	SPECIFIC
Q9QUR6	Prolyl endopeptidase	510	260	200	260	150	210	1	1	60	1	1	1	265	10.8333	24.4615	4.61244	0.000653795	SPECIFIC
Q9CQY6	Ubiquinol-cytochrome-c reductase complex assembly factor 2	3330	4340	9000	2510	3330	5310	290	1	1	1	1	1	4636.67	49.1667	94.3051	6.55926	0.000360024	SPECIFIC
Q4QQM4	Tumor protein p53-inducible protein 11	180	640	180	180	390	430	1	1	1	1	1	1	333.333	1	333.333	8.38082	0.000284166	SPECIFIC
Q01405	Protein transport protein Sec23A	90	90	140	140	190	250	1	1	1	1	1	1	150	1	150	7.22882	8.34085e-05	SPECIFIC
Q8K0T0	Reticulon-1	360	250	630	300	860	800	1	60	1	1	1	1	533.333	10.8333	49.2308	5.62149	0.000264094	SPECIFIC
Q5DQR4	Syntaxin-binding protein 5-like	90	180	250	250	320	410	1	1	1	1	1	1	250	1	250	7.96578	0.000393096	SPECIFIC
Q9Z127	Large neutral amino acids transporter small subunit 1	70	140	140	220	140	150	1	1	1	1	1	1	143.333	1	143.333	7.16323	6.20801e-05	SPECIFIC
P10922	Histone H1.0	1680	1280	1680	1680	1680	700	1	260	1	1	1	1	1450	44.1667	32.8302	5.03695	5.56383e-05	SPECIFIC
P48722	Heat shock 70 kDa protein 4L	420	420	540	370	800	760	1	1	1	1	1	1	551.667	1	551.667	9.10765	0.000345173	SPECIFIC
Q924S7	Sprouty-related. EVH1 domain-containing protein 2	80	170	80	170	370	270	1	1	1	1	1	1	190	1	190	7.56986	0.000670999	SPECIFIC
P10648	Glutathione S-transferase A2	150	1	330	540	540	540	1	1	1	1	1	1	350.167	1	350.167	8.4519	0.000497808	SPECIFIC
A8C756	Thyroid adenoma-associated protein homolog	30	50	20	20	20	40	1	1	1	1	1	1	30	1	30	4.90689	7.99058e-05	SPECIFIC
Q8K400	Syntaxin-binding protein 5	340	230	230	160	340	200	1	1	1	1	40	40	250	14	17.8571	4.15843	0.000226269	SPECIFIC
Q9ERN0	Secretory carrier-associated membrane protein 2	490	110	220	350	490	520	1	1	1	1	1	1	363.333	1	363.333	8.50515	0.000392891	SPECIFIC
P59999	Actin-related protein 2/3 complex subunit 4	1030	1420	1030	1030	700	1610	1	1	230	1	1	1	1136.67	39.1667	29.0213	4.85904	0.000347438	SPECIFIC
Q9WVQ5	Methylthioribulose-1-phosphate dehydratase	150	720	720	310	310	720	1	1	1	1	1	1	488.333	1	488.333	8.93172	0.000288249	SPECIFIC
Q9CR21	Acyl carrier protein. mitochondrial	4340	3330	5580	5580	9000	9000	1	1	290	290	1	290	6138.33	145.5	42.1879	5.39876	0.00078803	SPECIFIC
Q8K0L0	Ankyrin repeat and SOCS box protein 2	50	50	50	50	50	60	1	1	1	1	1	1	51.6667	1	51.6667	5.69116	6.45161e-11	SPECIFIC
Q61644	Protein kinase C and casein kinase substrate in neurons protein 1	650	780	540	910	1370	810	1	1	1	1	1	1	843.333	1	843.333	9.71996	0.000222503	SPECIFIC
B1AVZ0	Uracil phosphoribosyltransferase homolog	110	110	110	110	230	250	1	1	1	1	1	1	153.333	1	153.333	7.26053	9.86722e-05	SPECIFIC
Q8BJI1	Sodium-dependent neutral amino acid transporter SLC6A17	150	50	90	90	90	260	1	1	1	1	1	1	121.667	1	121.667	6.92679	0.00116285	SPECIFIC
Q9WUD1	STIP1 homology and U box-containing protein 1	110	110	110	110	110	230	1	1	1	1	1	1	130	1	130	7.02237	0.000730836	SPECIFIC
B1AZP2	Disks large-associated protein 4	190	110	230	30	110	110	1	1	1	1	1	1	130	1	130	7.02237	0.000355969	SPECIFIC
Q6IRU5	Clathrin light chain B	780	540	1050	780	1370	1740	1	1	1	1	190	1	1043.33	32.5	32.1026	5.00462	8.03958e-05	SPECIFIC
P63115	Asc-type amino acid transporter 1	210	70	140	140	140	140	1	1	1	1	1	1	140	1	140	7.12928	0.000292891	SPECIFIC
Q60875	Rho guanine nucleotide exchange factor 2	100	220	140	100	260	270	1	1	40	1	40	1	181.667	14	12.9762	3.69779	0.000239356	SPECIFIC
Q99JP7	Glutathione hydrolase 7	370	230	520	110	440	530	1	1	1	1	1	1	366.667	1	366.667	8.51833	0.00013722	SPECIFIC
Q8R574	Phosphoribosyl pyrophosphate synthase-associated protein 2	90	190	300	90	190	450	1	1	1	1	1	1	218.333	1	218.333	7.77039	0.000504733	SPECIFIC
Q9DB75	Cell death-inducing p53-target protein 1	390	1280	180	390	390	930	1	1	1	1	1	1	593.333	1	593.333	9.2127	0.000863105	SPECIFIC
Q9D0V7	Receptor-binding cancer antigen expressed on SiSo cells	330	540	150	330	540	580	1	1	1	1	1	1	411.667	1	411.667	8.68533	0.000371941	SPECIFIC
P19157	Glutathione S-transferase P 1	1930	850	850	1510	2410	1930	1	1	1	1	1	1	1580	1	1580	10.6257	2.3481e-05	SPECIFIC
Q80TN5	Palmitoyltransferase ZDHHC17	50	230	110	110	290	230	1	70	1	1	1	1	170	12.5	13.6	3.76553	0.00017639	SPECIFIC
P28271	Cytoplasmic aconitate hydratase	80	80	120	80	80	40	1	1	1	1	1	1	80	1	80	6.32193	0.000145922	SPECIFIC
P0DP60	Ly-6/neurotoxin-like protein 1	290	290	670	1	290	330	1	1	1	1	1	1	311.833	1	311.833	8.28463	0.00105826	SPECIFIC
Q8QZY6	Tetraspanin-14	260	260	260	120	260	440	1	1	1	1	170	1	266.667	29.1667	9.14286	3.19265	7.041e-06	SPECIFIC
P12367	cAMP-dependent protein kinase type II-alpha regulatory subunit	170	170	170	170	170	90	1	1	1	1	1	1	156.667	1	156.667	7.29155	2.11623e-05	SPECIFIC
Q9DB41	Mitochondrial glutamate carrier 2	230	110	110	110	370	250	1	1	1	1	1	1	196.667	1	196.667	7.61961	0.000213978	SPECIFIC
Q99LY9	NADH dehydrogenase [ubiquinone] iron-sulfur protein 5	1370	780	1370	780	1370	780	1	1	1	1	1	1	1075	1	1075	10.0701	5.99694e-05	SPECIFIC
Q9CPS6	Histidine triad nucleotide-binding protein 3	210	470	470	210	470	470	1	1	1	1	1	1	383.333	1	383.333	8.58246	0.000775452	SPECIFIC
Q14BI2	Metabotropic glutamate receptor 2	170	80	120	170	260	170	1	1	1	1	1	1	161.667	1	161.667	7.33688	6.4363e-05	SPECIFIC
Q9CY58	Plasminogen activator inhibitor 1 RNA-binding protein	90	90	90	90	90	90	1	1	1	1	1	1	90	1	90	6.49185	0	SPECIFIC
P28661	Septin-4	300	220	220	300	220	310	1	1	1	1	1	1	261.667	1	261.667	8.03159	3.292e-05	SPECIFIC
P68254	14-3-3 protein theta	2590	900	1150	1150	2590	720	1	190	1	170	180	1	1516.67	90.5	16.7587	4.06684	0.000498755	SPECIFIC
Q99MR8	Methylcrotonoyl-CoA carboxylase subunit alpha. mitochondrial	460	330	150	390	930	400	1	1	1	1	1	1	443.333	1	443.333	8.79225	0.000615742	SPECIFIC
P11627	Neural cell adhesion molecule L1	110	50	170	30	200	240	1	1	1	1	1	1	133.333	1	133.333	7.05889	0.000456189	SPECIFIC
Q61165	Sodium/hydrogen exchanger 1	270	380	180	180	380	230	1	1	1	1	1	1	270	1	270	8.07682	7.78155e-05	SPECIFIC
Q66JT0	Wee1-like protein kinase 2	60	60	130	60	130	60	1	1	1	1	1	1	83.3333	1	83.3333	6.38082	0.000884852	SPECIFIC
Q9CPT4	Myeloid-derived growth factor	470	470	1	470	470	230	1	1	1	1	1	1	351.833	1	351.833	8.45875	0.000707148	SPECIFIC
P17563	Methanethiol oxidase	870	520	1010	420	520	650	1	1	1	1	1	1	665	1	665	9.37721	0.000593075	SPECIFIC
Q9CQ69	Cytochrome b-c1 complex subunit 8	4180	1680	4180	4180	4180	2730	470	1	1	1	1	1	3521.67	79.1667	44.4842	5.47522	0.000276406	SPECIFIC
P12382	ATP-dependent 6-phosphofructokinase. liver type	240	300	360	420	920	300	1	1	1	50	1	1	423.333	9.16667	46.1818	5.52925	0.000304139	SPECIFIC
Q99LF4	tRNA-splicing ligase RtcB homolog	300	300	300	300	390	230	1	1	1	80	1	1	303.333	14.1667	21.4118	4.42033	0.000133182	SPECIFIC
Q80VP9	Aspartate beta-hydroxylase domain-containing protein 2	320	200	320	100	100	470	1	1	1	1	1	1	251.667	1	251.667	7.97537	0.000271028	SPECIFIC
Q9R1P1	Proteasome subunit beta type-3	170	360	170	360	170	640	1	1	1	1	1	1	311.667	1	311.667	8.28386	0.00038686	SPECIFIC
Q6PHZ8	Kv channel-interacting protein 4	1450	1150	1150	470	1150	1150	170	1	170	1	1	170	1086.67	85.5	12.7096	3.66784	2.12302e-05	SPECIFIC
O55022	Membrane-associated progesterone receptor component 1	390	390	930	640	930	1280	1	1	1	1	1	1	760	1	760	9.56986	0.000177589	SPECIFIC
P19246	Neurofilament heavy polypeptide	70	70	170	70	100	70	1	1	40	1	1	1	91.6667	7.5	12.2222	3.61143	0.000139597	SPECIFIC
P09528	Ferritin heavy chain	930	640	390	390	1280	1030	1	1	1	1	1	1	776.667	1	776.667	9.60115	0.000247092	SPECIFIC
P14869	60S acidic ribosomal protein P0	230	110	110	110	370	120	1	1	1	1	1	1	175	1	175	7.45121	0.000640915	SPECIFIC
Q80TJ1	Calcium-dependent secretion activator 1	310	180	130	130	340	160	1	1	1	1	30	1	208.333	5.83333	35.7143	5.15843	0.000308554	SPECIFIC
Q6KAU4	Multivesicular body subunit 12B	110	110	230	110	230	110	1	1	1	1	1	1	150	1	150	7.22882	0.000547917	SPECIFIC
Q99JY9	Actin-related protein 3	1000	470	710	260	360	370	1	1	1	1	1	1	528.333	1	528.333	9.0453	0.000351962	SPECIFIC
O54781	SRSF protein kinase 2	270	150	100	100	210	220	1	1	1	1	1	1	175	1	175	7.45121	0.00017868	SPECIFIC
O88444	Adenylate cyclase type 1	160	200	160	90	160	30	1	1	1	1	1	1	133.333	1	133.333	7.05889	0.000427242	SPECIFIC
Q4VBD2	Transmembrane anterior posterior transformation protein 1	190	120	330	190	260	190	1	1	1	1	1	1	213.333	1	213.333	7.73697	4.93728e-05	SPECIFIC
Q8BIF0	CD99 antigen-like protein 2	540	540	330	150	1050	1050	1	1	1	1	1	1	610	1	610	9.25267	0.000627874	SPECIFIC
P54071	Isocitrate dehydrogenase [NADP]. mitochondrial	330	70	240	70	150	350	1	1	1	1	1	1	201.667	1	201.667	7.65583	0.000634342	SPECIFIC
O54901	OX-2 membrane glycoprotein	580	580	410	410	580	830	1	1	1	1	1	1	565	1	565	9.14211	7.4967e-05	SPECIFIC
P35235	Tyrosine-protein phosphatase non-receptor type 11	310	170	240	170	450	250	1	1	1	1	1	1	265	1	265	8.04985	8.34482e-05	SPECIFIC
Q8BVQ5	Protein phosphatase methylesterase 1	290	190	190	90	290	300	1	1	1	1	1	1	225	1	225	7.81378	6.32749e-05	SPECIFIC
O09044	Synaptosomal-associated protein 23	850	1150	850	580	580	580	210	1	1	210	1	1	765	70.6667	10.8255	3.43636	1.44649e-05	SPECIFIC
Q149S1	Tektin-4	150	70	230	70	150	240	1	1	1	1	1	1	151.667	1	151.667	7.24476	0.000825381	SPECIFIC
B1AS29	Glutamate receptor ionotropic. kainate 3	110	110	110	110	110	200	1	1	1	1	1	1	125	1	125	6.96578	3.5393e-05	SPECIFIC
Q3TXS7	26S proteasome non-ATPase regulatory subunit 1	70	110	190	110	150	200	1	1	1	40	1	1	138.333	7.5	18.4444	4.20511	0.000192772	SPECIFIC
Q9D958	Signal peptidase complex subunit 1	470	210	470	780	470	470	1	1	1	1	1	1	478.333	1	478.333	8.90187	4.57805e-05	SPECIFIC
P12023	Amyloid-beta A4 protein	90	40	40	40	140	90	1	1	1	1	1	1	73.3333	1	73.3333	6.1964	0.00103795	SPECIFIC
P97441	Zinc transporter 3	560	1030	860	560	1030	560	1	1	1	1	1	1	766.667	1	766.667	9.58246	1.5783e-06	SPECIFIC
Q91ZX7	Prolow-density lipoprotein receptor-related protein 1	50	70	90	60	80	70	10	1	1	1	10	1	70	4	17.5	4.12928	0.00010793	SPECIFIC
P41216	Long-chain-fatty-acid--CoA ligase 1	50	100	1	100	50	160	1	1	1	1	1	1	76.8333	1	76.8333	6.26366	0.000945664	SPECIFIC
Q8BTG7	Protein NDRG4	330	330	620	330	330	470	1	1	1	1	1	1	401.667	1	401.667	8.64985	5.74261e-05	SPECIFIC
A2ALS5	Rap1 GTPase-activating protein 1	160	350	110	110	220	230	1	1	1	1	1	1	196.667	1	196.667	7.61961	0.000531341	SPECIFIC
Q99LP6	GrpE protein homolog 1. mitochondrial	330	330	150	150	540	580	1	1	1	1	1	1	346.667	1	346.667	8.43741	0.000113373	SPECIFIC
Q03717	Potassium voltage-gated channel subfamily B member 1	120	170	210	40	260	130	1	1	1	1	1	1	155	1	155	7.27612	9.13652e-05	SPECIFIC
Q8R2Y8	Peptidyl-tRNA hydrolase 2. mitochondrial	700	430	700	430	700	210	1	1	1	1	1	1	528.333	1	528.333	9.0453	0.000100184	SPECIFIC
P47915	60S ribosomal protein L29	520	230	520	230	520	870	1	1	1	1	1	1	481.667	1	481.667	8.91189	0.00148388	SPECIFIC
P62881	Guanine nucleotide-binding protein subunit beta-5	1150	410	980	290	820	670	1	1	1	110	1	1	720	19.1667	37.5652	5.23133	0.000199328	SPECIFIC
Q69ZX6	MORC family CW-type zinc finger protein 2A	70	70	70	30	30	30	1	1	1	1	1	1	50	1	50	5.64386	0.000976714	SPECIFIC
P25911	Tyrosine-protein kinase Lyn	280	210	280	280	280	210	1	1	1	1	1	1	256.667	1	256.667	8.00375	8.0056e-05	SPECIFIC
P14131	40S ribosomal protein S16	870	870	1850	870	870	1310	1	1	1	1	1	1	1106.67	1	1106.67	10.112	0.000164197	SPECIFIC
P20108	Thioredoxin-dependent peroxide reductase. mitochondrial	1450	900	1780	1150	670	720	1	1	1	1	1	1	1111.67	1	1111.67	10.1185	0.000233945	SPECIFIC
Q8K1L5	E3 ubiquitin-protein ligase PPP1R11	260	580	580	260	580	290	1	1	1	1	1	1	425	1	425	8.73132	0.00011093	SPECIFIC
Q9WV91	Prostaglandin F2 receptor NEG regulator	120	120	120	210	210	40	1	1	1	1	1	50	136.667	9.16667	14.9091	3.89812	0.000151889	SPECIFIC
Q67BT3	Solute carrier family 13 member 5	60	120	120	60	190	270	1	1	1	1	1	1	136.667	1	136.667	7.09452	0.000311752	SPECIFIC
Q7M759	Alpha/beta hydrolase domain-containing protein 17B	1510	2160	1820	1820	3470	2980	1	1	1	1	1	1	2293.33	1	2293.33	11.1632	6.29461e-05	SPECIFIC
Q921H9	Cytochrome c oxidase assembly factor 7	150	150	330	150	330	150	1	1	1	1	1	1	210	1	210	7.71425	0.000920524	SPECIFIC
P80313	T-complex protein 1 subunit eta	210	130	130	60	210	140	80	1	1	1	1	1	146.667	14.1667	10.3529	3.37197	0.000276729	SPECIFIC
Q3UG61	Mas-related G-protein coupled receptor member B1	100	100	1	100	200	100	1	1	1	1	1	1	100.167	1	100.167	6.64626	0.00220883	SPECIFIC
Q61292	Laminin subunit beta-2	190	100	120	300	80	240	1	1	20	1	20	1	171.667	7.33333	23.4091	4.549	0.000377713	SPECIFIC
P62761	Visinin-like protein 1	930	1680	1280	930	640	390	1	1	1	1	1	210	975	35.8333	27.2093	4.76603	0.000129058	SPECIFIC
Q8CCJ4	APC membrane recruitment protein 2	1	50	50	110	170	110	1	1	1	1	1	1	81.8333	1	81.8333	6.35462	0.00111058	SPECIFIC
P16388	Potassium voltage-gated channel subfamily A member 1	70	70	70	70	140	70	1	1	1	1	1	1	81.6667	1	81.6667	6.35168	9.3484e-06	SPECIFIC
Q922B2	Aspartate--tRNA ligase. cytoplasmic	560	470	780	380	290	390	1	1	1	1	1	80	478.333	14.1667	33.7647	5.07744	7.14736e-05	SPECIFIC
Q8K5B1	Interleukin-31 receptor subunit alpha	50	50	50	50	1	50	1	1	1	1	1	1	41.8333	1	41.8333	5.38658	0.000340973	SPECIFIC
P31324	cAMP-dependent protein kinase type II-beta regulatory subunit	740	1040	610	610	610	640	1	120	1	1	1	1	708.333	20.8333	34	5.08746	0.000187331	SPECIFIC
P50518	V-type proton ATPase subunit E 1	500	970	720	310	310	150	1	1	1	1	1	1	493.333	1	493.333	8.94642	0.000900801	SPECIFIC
E9PUL5	Proline-rich transmembrane protein 2	1720	1460	2670	2670	2010	2510	1	290	150	270	470	130	2173.33	218.5	9.94661	3.3142	0.00142129	SPECIFIC
P14148	60S ribosomal protein L7	1000	780	580	780	1240	1340	1	1	1	1	1	1	953.333	1	953.333	9.89684	0.000194636	SPECIFIC
Q8CHP8	Glycerol-3-phosphate phosphatase	370	110	520	370	520	250	1	1	1	1	1	1	356.667	1	356.667	8.47843	8.07855e-05	SPECIFIC
Q9WVG6	Histone-arginine methyltransferase CARM1	250	180	120	120	120	190	1	1	1	1	1	70	163.333	12.5	13.0667	3.70782	1.16968e-06	SPECIFIC
Q8BG67	Protein EFR3 homolog A	40	130	130	80	370	230	1	1	1	1	1	1	163.333	1	163.333	7.35168	0.000932004	SPECIFIC
Q9Z1Z2	Serine-threonine kinase receptor-associated protein	470	620	780	470	330	620	1	1	1	1	1	1	548.333	1	548.333	9.09891	3.87655e-05	SPECIFIC
Q8BNW9	Kelch repeat and BTB domain-containing protein 11	530	310	620	170	800	660	1	1	1	1	1	1	515	1	515	9.00843	0.0011491	SPECIFIC
O08788	Dynactin subunit 1	30	30	50	50	50	60	1	1	1	1	1	1	45	1	45	5.49185	0.000230532	SPECIFIC
P62743	AP-2 complex subunit sigma	1850	2510	870	1310	4340	520	1	1	1	1	1	1	1900	1	1900	10.8918	0.000828577	SPECIFIC
Q9JLZ3	Methylglutaconyl-CoA hydratase. mitochondrial	550	550	390	250	930	730	1	1	1	1	1	1	566.667	1	566.667	9.14636	0.000668593	SPECIFIC
Q3UZP4	Small VCP/p97-interacting protein	470	1150	470	1	470	1150	1	1	1	1	1	1	618.5	1	618.5	9.27263	0.00109134	SPECIFIC
Q8C5H8	NAD kinase 2. mitochondrial	70	150	70	70	240	160	1	1	1	1	1	1	126.667	1	126.667	6.98489	0.000482714	SPECIFIC
Q9D7X8	Gamma-glutamylcyclotransferase	180	390	390	390	640	700	1	1	1	1	1	1	448.333	1	448.333	8.80843	0.00119103	SPECIFIC
Q05816	Fatty acid-binding protein 5	2160	1000	2160	2160	4010	2980	1	1	1	1	1	1	2411.67	1	2411.67	11.2358	9.55467e-05	SPECIFIC
Q9CPU0	Lactoylglutathione lyase	1420	2460	1890	2460	2460	6020	1	1	1	1	1	1	2785	1	2785	11.4435	0.000450015	SPECIFIC
Q8VCT3	Aminopeptidase B	110	50	170	110	110	170	1	1	1	1	1	1	120	1	120	6.90689	0.000818721	SPECIFIC
Q80UP3	Diacylglycerol kinase zeta	240	110	150	110	240	200	1	1	1	1	50	1	175	9.16667	19.0909	4.25481	0.000323306	SPECIFIC
Q8BI55	Dual specificity tyrosine-phosphorylation-regulated kinase 4	50	50	50	50	110	110	1	1	1	1	1	1	70	1	70	6.12928	0.000956941	SPECIFIC
Q6P1F6	Serine/threonine-protein phosphatase 2A 55 kDa regulatory subunit B alpha isoform	240	150	650	70	70	540	1	1	1	1	1	1	286.667	1	286.667	8.16323	0.00241462	SPECIFIC
Q505F5	Leucine-rich repeat-containing protein 47	190	120	260	60	260	340	1	1	1	1	80	1	205	14.1667	14.4706	3.85505	0.000336697	SPECIFIC
Q8C166	Copine-1	60	60	130	130	130	70	1	1	1	1	1	1	96.6667	1	96.6667	6.59495	0.00105048	SPECIFIC
Q60766	Immunity-related GTPase family M protein 1	270	610	490	270	740	890	1	1	1	1	1	1	545	1	545	9.09011	0.00115537	SPECIFIC
Q8CCN5	Breast carcinoma-amplified sequence 3 homolog	200	120	40	120	80	80	1	1	1	1	1	1	106.667	1	106.667	6.73697	0.000128186	SPECIFIC
P62827	GTP-binding nuclear protein Ran	22710	12340	7660	5490	12340	7580	1	1	1	1	210	1	11353.3	35.8333	316.837	8.3076	0.000250538	SPECIFIC
Q2PFD7	PH and SEC7 domain-containing protein 3	250	180	180	140	380	140	1	1	1	1	1	1	211.667	1	211.667	7.72565	0.000353602	SPECIFIC
Q8CBR6	Tsukushin	100	100	100	100	100	100	1	1	1	1	1	1	100	1	100	6.64386	0.000429884	SPECIFIC
P63323	40S ribosomal protein S12	1000	1000	1000	1510	1000	670	1	1	1	330	1	330	1030	110.667	9.30723	3.21835	0.000122336	SPECIFIC
Q9JKV1	Proteasomal ubiquitin receptor ADRM1	90	1	90	190	290	300	1	1	1	1	1	1	160.167	1	160.167	7.32343	0.00159458	SPECIFIC
P80317	T-complex protein 1 subunit zeta	470	140	290	380	210	300	1	1	1	1	1	1	298.333	1	298.333	8.22078	5.18189e-05	SPECIFIC
Q9CPQ8	ATP synthase subunit g. mitochondrial	330	330	780	780	780	780	1	1	1	1	1	1	630	1	630	9.29921	8.13158e-05	SPECIFIC
Q8CAY6	Acetyl-CoA acetyltransferase. cytosolic	560	700	430	430	1420	450	1	1	1	1	1	1	665	1	665	9.37721	0.000955129	SPECIFIC
Q61743	ATP-sensitive inward rectifier potassium channel 11	290	90	90	90	90	90	1	1	1	1	1	1	123.333	1	123.333	6.94642	0.00104627	SPECIFIC
Q9CQW2	ADP-ribosylation factor-like protein 8B	390	180	390	390	930	180	1	1	1	1	1	1	410	1	410	8.67948	0.000446276	SPECIFIC
Q60829	Protein phosphatase 1 regulatory subunit 1B	640	640	1680	640	640	640	1	1	1	1	1	1	813.333	1	813.333	9.6677	0.00123344	SPECIFIC
Q8BWT1	3-ketoacyl-CoA thiolase. mitochondrial	90	430	300	430	1220	430	1	1	1	1	1	1	483.333	1	483.333	8.91687	0.00126584	SPECIFIC
O35737	Heterogeneous nuclear ribonucleoprotein H	80	250	80	160	80	1	1	1	1	1	1	1	108.5	1	108.5	6.76155	0.00145495	SPECIFIC
P53994	Ras-related protein Rab-2A	1510	2410	1150	2980	850	3640	1	1	1	1	210	190	2090	67.3333	31.0396	4.95604	0.00131587	SPECIFIC
Q9WV69	Dematin	80	80	1	80	80	90	1	1	1	1	1	1	68.5	1	68.5	6.09803	0.000427654	SPECIFIC
P61021	Ras-related protein Rab-5B	360	360	580	850	580	850	1	1	1	1	1	1	596.667	1	596.667	9.22078	0.00112572	SPECIFIC
Q6GQT9	Nodal modulator 1	150	1	120	120	120	30	1	1	1	1	1	1	90.1667	1	90.1667	6.49452	0.000996436	SPECIFIC
P61358	60S ribosomal protein L27	9000	9000	6940	5310	6940	4010	1	330	1	290	330	290	6866.67	207	33.1723	5.05191	0.000188677	SPECIFIC
P19253	60S ribosomal protein L13a	1510	1510	850	850	360	1150	1	1	1	1	1	1	1038.33	1	1038.33	10.0201	0.000167951	SPECIFIC
Q9ES70	Serine/threonine-protein kinase Nek6	110	350	220	350	110	520	1	1	1	1	1	1	276.667	1	276.667	8.11201	0.000742524	SPECIFIC
O54951	Semaphorin-6B	1	40	40	40	40	40	1	1	1	1	1	1	33.5	1	33.5	5.06609	4.36683e-05	SPECIFIC
Q91ZR1	Ras-related protein Rab-4B	360	360	580	580	170	580	1	1	1	1	1	1	438.333	1	438.333	8.77588	0.000251146	SPECIFIC
A2RT62	F-box/LRR-repeat protein 16	230	420	320	320	750	240	1	1	1	1	1	1	380	1	380	8.56986	0.00167807	SPECIFIC
Q9D819	Inorganic pyrophosphatase	1990	930	1680	1680	1680	1510	1	1	1	150	1	1	1578.33	25.8333	61.0968	5.93302	0.000404158	SPECIFIC
Q9CWE0	Mitochondrial fission regulator 1-like	260	580	260	1	780	580	1	1	1	1	1	150	410.167	25.8333	15.8774	3.9889	0.00207853	SPECIFIC
P31532	Serum amyloid A-4 protein	1	260	260	260	260	260	1	1	1	1	1	1	216.833	1	216.833	7.76044	4.36683e-05	SPECIFIC
Q925N0	Sideroflexin-5	330	470	210	470	100	490	1	1	1	1	1	1	345	1	345	8.43045	0.000723753	SPECIFIC
Q9D0M5	Dynein light chain 2. cytoplasmic	930	1680	1680	4180	2730	2730	1	1	1	1	1	470	2321.67	79.1667	29.3263	4.87412	0.0003323	SPECIFIC
P36916	Guanine nucleotide-binding protein-like 1	60	110	1	60	110	60	1	1	1	1	1	1	66.8333	1	66.8333	6.0625	0.0003843	SPECIFIC
Q8BP47	Asparagine--tRNA ligase. cytoplasmic	410	190	330	330	260	510	1	1	1	70	1	1	338.333	12.5	27.0667	4.75845	0.000256874	SPECIFIC
O35393	Ephrin-B3	350	820	820	220	820	1850	1	1	1	1	1	1	813.333	1	813.333	9.6677	0.000996214	SPECIFIC
P55088	Aquaporin-4	1310	690	870	520	870	1680	140	1	140	1	1	140	990	70.5	14.0426	3.81173	0.000258302	SPECIFIC
Q9DCL9	Multifunctional protein ADE2	260	260	260	360	170	170	1	1	1	1	1	1	246.667	1	246.667	7.94642	2.50229e-05	SPECIFIC
P97797	Tyrosine-protein phosphatase non-receptor type substrate 1	300	140	300	220	220	150	1	1	1	1	1	1	221.667	1	221.667	7.79225	0.000274757	SPECIFIC
P70280	Vesicle-associated membrane protein 7	1370	1370	780	1050	2160	1740	1	1	1	1	1	1	1411.67	1	1411.67	10.4632	0.000187899	SPECIFIC
Q9EQ14	Interleukin-23 subunit alpha	180	180	180	180	180	180	1	1	1	1	1	1	180	1	180	7.49185	0	SPECIFIC
Q9Z0H4	CUGBP Elav-like family member 2	150	150	230	1	70	150	1	1	1	1	1	1	125.167	1	125.167	6.96771	0.000771912	SPECIFIC
O35153	BET1-like protein	330	330	330	780	780	1370	1	1	1	1	1	1	653.333	1	653.333	9.35168	0.0012988	SPECIFIC
Q8CBY8	Dynactin subunit 4	230	70	150	70	420	150	1	1	1	1	1	1	181.667	1	181.667	7.50515	0.00217922	SPECIFIC
Q61024	Asparagine synthetase [glutamine-hydrolyzing]	260	260	190	1	120	130	1	1	1	1	1	1	160.167	1	160.167	7.32343	0.00111617	SPECIFIC
Q8C754	Vacuolar protein sorting-associated protein 52 homolog	90	50	90	150	150	50	1	1	1	1	1	1	96.6667	1	96.6667	6.59495	0.000125296	SPECIFIC
Q9DBP5	UMP-CMP kinase	180	180	930	390	930	640	1	1	1	1	1	1	541.667	1	541.667	9.08126	0.000315116	SPECIFIC
Q3UHD1	Adhesion G protein-coupled receptor B1	70	20	40	70	40	20	1	1	1	1	1	1	43.3333	1	43.3333	5.43741	0.00065765	SPECIFIC
P60202	Myelin proteolipid protein	1437450	1437450	3358820	1273270	3791690	1831980	2160	2980	4180	5310	6500	10660	2.18844e+06	5298.33	413.044	8.69015	0.00036078	SPECIFIC
Q9CWT6	Probable ATP-dependent RNA helicase DDX28	130	130	60	210	60	70	1	1	1	1	1	1	110	1	110	6.78136	0.000217177	SPECIFIC
Q9CZW5	Mitochondrial import receptor subunit TOM70	250	250	60	250	550	320	1	1	1	1	70	1	280	12.5	22.4	4.48543	0.00156468	SPECIFIC
Q78ZA7	Nucleosome assembly protein 1-like 4	290	90	190	90	410	300	1	1	1	1	1	1	228.333	1	228.333	7.835	0.00151557	SPECIFIC
Q99JG2	G-protein coupled receptor 37-like 1	230	230	420	70	520	150	1	1	1	1	1	90	270	15.8333	17.0526	4.09192	0.000688791	SPECIFIC
Q8R001	Microtubule-associated protein RP/EB family member 2	350	490	350	110	350	490	1	1	1	1	1	1	356.667	1	356.667	8.47843	0.000569894	SPECIFIC
Q9CPQ3	Mitochondrial import receptor subunit TOM22 homolog	260	260	260	260	260	260	1	1	1	1	1	1	260	1	260	8.02237	4.36683e-05	SPECIFIC
P97377	Cyclin-dependent kinase 2	100	100	200	100	100	100	1	1	1	1	1	1	116.667	1	116.667	6.86625	0.000557864	SPECIFIC
P53810	Phosphatidylinositol transfer protein alpha isoform	260	260	120	260	410	580	1	1	1	1	1	1	315	1	315	8.29921	0.000164326	SPECIFIC
P05480	Neuronal proto-oncogene tyrosine-protein kinase Src	60	60	270	130	130	280	1	1	1	1	1	1	155	1	155	7.27612	0.00185439	SPECIFIC
Q61543	Golgi apparatus protein 1	150	150	150	60	250	190	1	1	1	1	1	1	158.333	1	158.333	7.30682	0.000262289	SPECIFIC
Q3U481	Major facilitator superfamily domain-containing protein 12	150	240	70	150	1	150	1	1	1	1	1	1	126.833	1	126.833	6.98679	0.00190353	SPECIFIC
Q9Z351	Potassium voltage-gated channel subfamily KQT member 2	40	40	40	40	90	50	1	1	1	1	1	1	50	1	50	5.64386	0.00057632	SPECIFIC
Q6PB90	Protocadherin beta-14	40	1	40	40	90	40	1	1	1	1	1	1	41.8333	1	41.8333	5.38658	0.00332954	SPECIFIC
Q9ET35	Tumor necrosis factor receptor superfamily member 13B	150	150	150	150	150	150	1	1	1	1	1	1	150	1	150	7.22882	4.36683e-05	SPECIFIC
Q9DAK9	14 kDa phosphohistidine phosphatase	1	290	290	290	1	290	1	1	1	1	1	1	193.667	1	193.667	7.59743	0.000735902	SPECIFIC
Q9ER69	Pre-mRNA-splicing regulator WTAP	90	1	90	90	90	90	1	1	1	1	1	1	75.1667	1	75.1667	6.23202	0.000735902	SPECIFIC
Q8R3Z5	Voltage-dependent L-type calcium channel subunit beta-1	60	60	60	60	60	60	1	1	1	1	1	1	60	1	60	5.90689	0.000735902	SPECIFIC
Q9DBC7	cAMP-dependent protein kinase type I-alpha regulatory subunit	1	90	90	90	90	1	1	1	1	1	1	1	60.3333	1	60.3333	5.91488	0.000735902	SPECIFIC
Q8BIS8	Coiled-coil domain-containing protein 126	1	260	260	260	1	260	1	1	1	1	1	1	173.667	1	173.667	7.44018	0.00394977	SPECIFIC
Q8BW66	Solute carrier family 25 member 48	120	1	120	1	1	120	1	1	1	1	1	1	60.5	1	60.5	5.91886	0.00394977	SPECIFIC
O09114	Prostaglandin-H2 D-isomerase	390	390	180	390	390	430	1	1	1	1	1	1	361.667	1	361.667	8.49852	0.000504365	SPECIFIC
Q80T41	Gamma-aminobutyric acid type B receptor subunit 2	110	70	70	110	40	70	1	1	1	1	1	1	78.3333	1	78.3333	6.29155	0.000132154	SPECIFIC
P63030	Mitochondrial pyruvate carrier 1	1370	330	1370	780	780	1370	1	1	1	1	1	1	1000	1	1000	9.96578	0.000218432	SPECIFIC
Q3SXD3	HD domain-containing protein 2	170	170	170	170	170	180	1	1	1	1	1	1	171.667	1	171.667	7.42347	4.42043e-05	SPECIFIC
Q9D2H8	Fibronectin type III domain-containing protein 8	110	1	110	110	110	110	1	1	1	1	1	1	91.8333	1	91.8333	6.52095	0.00394977	SPECIFIC
Q810U2	Transmembrane epididymal protein 1A	110	110	110	1	110	120	1	1	1	1	1	1	93.5	1	93.5	6.54689	0.000746579	SPECIFIC
Q99PD7	Sodium/potassium/calcium exchanger 3	50	50	170	50	230	50	1	1	1	1	1	1	100	1	100	6.64386	0.00126525	SPECIFIC
Q810M5	Probable palmitoyltransferase ZDHHC19	100	100	100	100	100	100	1	1	1	1	1	1	100	1	100	6.64386	4.36683e-05	SPECIFIC
Q9Z239	Phospholemman	390	390	390	390	930	390	1	1	1	1	1	1	480	1	480	8.90689	0.0024631	SPECIFIC
Q5ND29	Rab-interacting lysosomal protein	90	90	90	90	90	1	1	1	1	1	1	1	75.1667	1	75.1667	6.23202	0.000735902	SPECIFIC
Q80WS1	Beta-citrylglutamate synthase B	90	90	90	90	90	90	1	1	1	1	1	1	90	1	90	6.49185	4.36683e-05	SPECIFIC
Q8BGE6	Cysteine protease ATG4B	1	90	180	180	180	90	1	1	1	1	1	1	120.167	1	120.167	6.90889	0.000489431	SPECIFIC
Q4VBE8	WD repeat-containing protein 18	1	1	80	80	80	80	1	1	1	1	1	1	53.6667	1	53.6667	5.74595	0.000735902	SPECIFIC
Q9DCB8	Iron-sulfur cluster assembly 2 homolog. mitochondrial	230	1	230	1	230	230	1	1	1	1	1	1	153.667	1	153.667	7.26366	0.00394977	SPECIFIC
Q3UYC0	Protein phosphatase 1H	390	140	220	220	300	150	1	1	1	1	1	1	236.667	1	236.667	7.88671	0.000670861	SPECIFIC
O55029	Coatomer subunit beta'	200	70	200	70	110	80	1	1	1	1	50	1	121.667	9.16667	13.2727	3.73039	0.000714399	SPECIFIC
Q8BZL1	Sialidase-4	1	1	70	70	70	70	1	1	1	1	1	1	47	1	47	5.55459	0.000735902	SPECIFIC
Q9DCJ5	NADH dehydrogenase [ubiquinone] 1 alpha subcomplex subunit 8	2460	1030	2460	700	1420	2460	1	1	1	1	1	1	1755	1	1755	10.7773	0.000419191	SPECIFIC
Q8BWU1	Shadow of prion protein	1	260	260	1	260	290	1	1	1	1	1	1	178.667	1	178.667	7.48113	0.000752851	SPECIFIC
P97492	Regulator of G-protein signaling 14	60	1	1	60	60	60	1	1	1	1	1	1	40.3333	1	40.3333	5.3339	0.000735902	SPECIFIC
Q61423	Potassium voltage-gated channel subfamily A member 4	1	50	50	50	50	50	1	1	1	1	1	1	41.8333	1	41.8333	5.38658	0.000735902	SPECIFIC
Q9D4H8	Cullin-2	140	40	140	1	190	40	1	1	1	1	1	1	91.8333	1	91.8333	6.52095	0.00155841	SPECIFIC
O70145	Neutrophil cytosol factor 2	1	1	60	1	60	70	1	1	1	1	1	1	32.1667	1	32.1667	5.00749	0.00407565	SPECIFIC
P60487	Pyridoxal phosphate phosphatase	580	260	580	410	1240	580	150	1	1	1	1	1	608.333	25.8333	23.5484	4.55756	0.00050132	SPECIFIC
Q9D517	1-acyl-sn-glycerol-3-phosphate acyltransferase gamma	1350	820	410	410	1150	670	1	1	1	1	1	1	801.667	1	801.667	9.64686	0.000527108	SPECIFIC
P62892	60S ribosomal protein L39	1510	580	580	580	580	580	1	1	1	1	1	1	735	1	735	9.5216	0.000430229	SPECIFIC
Q9JIY5	Serine protease HTRA2. mitochondrial	160	160	160	160	80	1	1	1	1	1	1	1	120.167	1	120.167	6.90889	0.00232031	SPECIFIC
P14115	60S ribosomal protein L27a	870	1850	520	1310	520	520	1	1	1	1	1	1	931.667	1	931.667	9.86367	0.000361176	SPECIFIC
Q5XJY5	Coatomer subunit delta	140	210	290	70	140	220	1	1	1	1	1	1	178.333	1	178.333	7.47843	0.000407507	SPECIFIC
Q8VEH3	ADP-ribosylation factor-like protein 8A	640	180	180	640	390	180	1	1	1	1	1	1	368.333	1	368.333	8.52487	0.00107696	SPECIFIC
P63248	cAMP-dependent protein kinase inhibitor alpha	1	1	470	470	470	580	1	1	1	1	1	1	332	1	332	8.37504	0.000804561	SPECIFIC
Q8K4Z3	NAD(P)H-hydrate epimerase	410	580	410	410	260	440	1	1	1	1	1	1	418.333	1	418.333	8.70851	5.89602e-05	SPECIFIC
P16045	Galectin-1	260	1	580	580	580	260	1	1	1	1	1	1	376.833	1	376.833	8.55778	0.000497635	SPECIFIC
Q8QZS1	3-hydroxyisobutyryl-CoA hydrolase. mitochondrial	670	190	90	410	290	300	1	1	1	1	1	1	325	1	325	8.3443	0.00162176	SPECIFIC
O88712	C-terminal-binding protein 1	260	710	360	170	580	1040	1	1	1	1	1	1	520	1	520	9.02237	0.0011213	SPECIFIC
Q6P9K8	Caskin-1	30	30	30	30	80	80	1	1	1	1	1	1	46.6667	1	46.6667	5.54432	0.00039283	SPECIFIC
O55102	Biogenesis of lysosome-related organelles complex 1 subunit 1	1	290	290	290	290	670	1	1	1	1	1	1	305.167	1	305.167	8.25345	0.000705046	SPECIFIC
Q3THK7	GMP synthase [glutamine-hydrolyzing]	50	50	50	100	270	220	1	1	1	1	1	60	123.333	10.8333	11.3846	3.50901	0.00398409	SPECIFIC
Q02105	Complement C1q subcomponent subunit C	310	310	310	310	150	150	1	1	1	1	1	1	256.667	1	256.667	8.00375	0.000558631	SPECIFIC
P19536	Cytochrome c oxidase subunit 5B. mitochondrial	6740	11920	11920	26830	6740	9000	1	1	1	1	390	1	12191.7	65.8333	185.19	7.53286	0.000776974	SPECIFIC
Q5F285	Transmembrane protein 256	780	780	330	330	780	780	1	1	1	1	1	1	630	1	630	9.29921	3.10405e-05	SPECIFIC
P26048	Gamma-aminobutyric acid receptor subunit alpha-2	150	150	240	150	150	1	1	1	1	1	1	1	140.167	1	140.167	7.131	0.000881137	SPECIFIC
Q9CQI3	Glia maturation factor beta	870	520	870	520	520	520	1	1	1	1	1	1	636.667	1	636.667	9.31439	2.11312e-05	SPECIFIC
Q8BG73	SH3 domain-binding glutamic acid-rich-like protein 2	780	1370	780	1370	2160	3220	1	1	1	1	1	1	1613.33	1	1613.33	10.6558	0.000383927	SPECIFIC
Q9CY64	Biliverdin reductase A	550	250	120	120	120	120	1	1	1	1	1	1	213.333	1	213.333	7.73697	0.00227994	SPECIFIC
Q91YR1	Twinfilin-1	100	100	100	100	200	200	1	1	1	1	1	1	133.333	1	133.333	7.05889	0.000557864	SPECIFIC
Q2TBE6	Phosphatidylinositol 4-kinase type 2-alpha	230	720	500	230	1410	870	1	1	1	90	1	1	660	15.8333	41.6842	5.38143	0.00110771	SPECIFIC
Q922Q1	Mitochondrial amidoxime reducing component 2	470	100	330	100	620	100	1	1	1	1	1	1	286.667	1	286.667	8.16323	0.00141986	SPECIFIC
Q9CZJ2	Heat shock 70 kDa protein 12B	50	50	100	100	100	50	1	1	1	1	1	1	75	1	75	6.22882	0.000349005	SPECIFIC
Q9CR39	WD repeat domain phosphoinositide-interacting protein 3	100	210	210	1	100	220	1	1	1	1	1	1	140.167	1	140.167	7.131	0.00167036	SPECIFIC
Q8VCW8	Acyl-CoA synthetase family member 2. mitochondrial	60	1	170	1	110	60	1	1	1	1	1	1	67	1	67	6.06609	0.00319835	SPECIFIC
P35436	Glutamate receptor ionotropic. NMDA 2A	90	20	120	70	50	50	1	1	1	1	1	1	66.6667	1	66.6667	6.05889	0.000554773	SPECIFIC
Q8VHH7	Adenylate cyclase type 3	30	1	30	30	60	60	1	1	1	1	1	1	35.1667	1	35.1667	5.13614	0.00298689	SPECIFIC
Q9CPV4	Glyoxalase domain-containing protein 4	550	1150	390	550	1150	550	1	1	140	1	1	1	723.333	24.1667	29.931	4.90357	0.000650413	SPECIFIC
Q9Z140	Copine-6	430	270	60	190	130	130	1	1	1	1	1	1	201.667	1	201.667	7.65583	0.0018576	SPECIFIC
Q9QXV8	Protein sprouty homolog 2	870	370	1310	870	2160	930	1	1	1	1	1	1	1085	1	1085	10.0835	0.000407951	SPECIFIC
P68134	Actin. alpha skeletal muscle	670	190	530	190	980	430	1	1	1	1	1	1	498.333	1	498.333	8.96097	0.0012487	SPECIFIC
Q6P8H8	Probable dolichyl pyrophosphate Glc1Man9GlcNAc2 alpha-1.3-glucosyltransferase	60	1	60	60	1	70	1	1	1	1	1	1	42	1	42	5.39232	0.00269263	SPECIFIC
Q99P21	Adenine DNA glycosylase	1	210	210	210	210	220	1	1	1	1	1	1	176.833	1	176.833	7.46625	0.000738833	SPECIFIC
Q64444	Carbonic anhydrase 4	110	1	1	110	230	120	1	1	1	1	1	1	95.3333	1	95.3333	6.57491	0.00313783	SPECIFIC
O88703	Potassium/sodium hyperpolarization-activated cyclic nucleotide-gated channel 2	220	120	120	120	310	180	1	1	1	1	1	1	178.333	1	178.333	7.47843	0.000735994	SPECIFIC
Q9Z1P6	NADH dehydrogenase [ubiquinone] 1 alpha subcomplex subunit 7	1	780	780	780	330	1	1	1	1	1	1	1	445.333	1	445.333	8.79874	0.00225574	SPECIFIC
P62137	Serine/threonine-protein phosphatase PP1-alpha catalytic subunit	100	470	470	210	470	490	1	1	1	1	1	1	368.333	1	368.333	8.52487	0.00104147	SPECIFIC
Q5VCS6	Tudor domain-containing protein 5	30	100	1	30	70	70	1	1	1	1	1	1	50.1667	1	50.1667	5.64866	0.000544687	SPECIFIC
Q9CYS6	Uncharacterized protein C2orf72 homolog	130	130	130	130	620	620	1	1	1	1	1	1	293.333	1	293.333	8.1964	0.00227071	SPECIFIC
Q9CQJ6	Density-regulated protein	1	390	180	1	180	390	1	1	1	1	1	1	190.333	1	190.333	7.57238	0.00276509	SPECIFIC
P35278	Ras-related protein Rab-5C	580	360	170	1	360	170	1	1	1	1	1	1	273.5	1	273.5	8.0954	0.00110562	SPECIFIC
Q9JI59	Junctional adhesion molecule B	390	550	730	250	250	260	1	1	1	1	1	1	405	1	405	8.66178	0.000523753	SPECIFIC
Q68FL4	Putative adenosylhomocysteinase 3	60	120	60	60	60	60	1	1	1	1	1	1	70	1	70	6.12928	0.000568205	SPECIFIC
P35585	AP-1 complex subunit mu-1	450	250	160	450	560	260	1	1	1	1	1	1	355	1	355	8.47168	0.00062889	SPECIFIC
Q8BZB3	Transmembrane protein 266	60	60	60	60	60	70	1	1	1	1	1	1	61.6667	1	61.6667	5.94642	2.19238e-05	SPECIFIC
Q8VE47	Ubiquitin-like modifier-activating enzyme 5	280	180	180	90	510	190	1	1	1	1	1	1	238.333	1	238.333	7.89684	0.00146628	SPECIFIC
A0A0M3U1B0	Synaptonemal complex protein 2-like	40	80	80	40	1	1	1	1	1	1	1	1	40.3333	1	40.3333	5.3339	0.00284754	SPECIFIC
Q8CBX0	Calcium permeable stress-gated cation channel 1	80	1	40	40	40	40	1	1	1	1	1	1	40.1667	1	40.1667	5.32793	0.000611181	SPECIFIC
P34022	Ran-specific GTPase-activating protein	170	360	1	170	360	360	1	1	1	1	1	1	236.833	1	236.833	7.88773	0.000770945	SPECIFIC
P04370	Myelin basic protein	86330	65610	49800	43370	86330	65610	640	1030	1890	2730	3390	3390	66175	2178.33	30.3787	4.92499	2.34617e-05	SPECIFIC
Q8R5M8	Cell adhesion molecule 1	250	80	250	250	80	170	1	1	1	1	1	1	180	1	180	7.49185	0.000157119	SPECIFIC
Q8VDM4	26S proteasome non-ATPase regulatory subunit 2	120	120	120	160	40	40	1	1	1	1	1	1	100	1	100	6.64386	0.000373244	SPECIFIC
Q8BFZ9	Erlin-2	330	470	780	470	210	220	1	1	1	1	1	1	413.333	1	413.333	8.69116	0.000949852	SPECIFIC
Q04736	Tyrosine-protein kinase Yes	130	130	130	60	1	210	1	1	1	1	1	1	110.167	1	110.167	6.78354	0.00253597	SPECIFIC
Q8WTY4	Anamorsin	120	120	120	250	250	120	1	1	1	1	1	1	163.333	1	163.333	7.35168	6.97841e-05	SPECIFIC
P53026	60S ribosomal protein L10a	540	330	1050	780	330	330	1	1	1	1	1	190	560	32.5	17.2308	4.10692	0.000241919	SPECIFIC
P97807	Fumarate hydratase. mitochondrial	150	310	310	70	310	320	1	1	1	1	1	1	245	1	245	7.93664	0.00129713	SPECIFIC
P48771	Cytochrome c oxidase subunit 7A2. mitochondrial	2160	1150	470	1150	1150	2160	1	1	1	1	1	1	1373.33	1	1373.33	10.4235	0.000897393	SPECIFIC
Q9D892	Inosine triphosphate pyrophosphatase	390	1	180	390	640	390	1	1	1	1	1	1	331.833	1	331.833	8.37432	0.00568732	SPECIFIC
Q9JJV2	Profilin-2	5310	1510	2980	1510	2980	2160	1	1	1	330	330	330	2741.67	165.5	16.566	4.05015	0.00115481	SPECIFIC
Q9JI46	Diphosphoinositol polyphosphate phosphohydrolase 1	210	210	210	1	470	470	1	1	1	1	1	1	261.833	1	261.833	8.0325	0.000775452	SPECIFIC
Q9WTR1	Transient receptor potential cation channel subfamily V member 2	40	40	40	140	190	140	1	1	1	1	1	1	98.3333	1	98.3333	6.61961	0.000769153	SPECIFIC
Q9D394	Protein RUFY3	70	150	70	70	70	70	1	1	1	1	1	1	83.3333	1	83.3333	6.38082	9.47398e-05	SPECIFIC
Q9CQC7	NADH dehydrogenase [ubiquinone] 1 beta subcomplex subunit 4	2980	1000	2160	1000	1000	1510	1	1	1	1	1	1	1608.33	1	1608.33	10.6514	0.000787258	SPECIFIC
Q69Z98	Serine/threonine-protein kinase BRSK2	250	90	200	90	200	200	1	1	1	1	1	1	171.667	1	171.667	7.42347	0.00113134	SPECIFIC
Q9D880	Mitochondrial import inner membrane translocase subunit TIM50	100	100	100	100	320	100	1	1	1	1	1	1	136.667	1	136.667	7.09452	0.000989253	SPECIFIC
P62835	Ras-related protein Rap-1A	390	390	180	1280	930	700	1	1	1	1	1	1	645	1	645	9.33316	0.000939843	SPECIFIC
O35658	Complement component 1 Q subcomponent-binding protein. mitochondrial	120	120	1	120	260	130	1	1	1	1	1	1	125.167	1	125.167	6.96771	0.000802966	SPECIFIC
O55142	60S ribosomal protein L35a	1370	780	3220	1370	330	1370	1	1	1	1	1	1	1406.67	1	1406.67	10.4581	0.00112338	SPECIFIC
Q8R570	Synaptosomal-associated protein 47	80	170	170	370	170	490	1	1	1	1	1	1	241.667	1	241.667	7.91687	0.00066334	SPECIFIC
P63038	60 kDa heat shock protein. mitochondrial	350	620	620	270	440	370	1	1	1	1	1	70	445	12.5	35.6	5.15381	0.00031106	SPECIFIC
Q63836	Selenium-binding protein 2	1	520	1010	420	520	650	1	1	1	1	1	1	520.167	1	520.167	9.02283	0.00280209	SPECIFIC
P16858	Glyceraldehyde-3-phosphate dehydrogenase	271130	163960	99000	53840	331460	331460	730	720	1250	830	1780	2360	208475	1278.33	163.083	7.34947	0.00172418	SPECIFIC
Q9R1V4	Disintegrin and metalloproteinase domain-containing protein 11	50	190	90	90	50	50	1	1	1	1	1	1	86.6667	1	86.6667	6.43741	0.0033169	SPECIFIC
Q8BGH7	CDC42 small effector protein 2	1150	2160	3640	1150	3640	470	1	1	1	1	1	1	2035	1	2035	10.9908	0.0014836	SPECIFIC
Q9WVH9	Fibulin-5	330	540	330	430	150	350	1	1	1	1	1	1	355	1	355	8.47168	0.00070956	SPECIFIC
Q5SSL4	Active breakpoint cluster region-related protein	160	120	160	80	120	220	1	1	1	50	1	1	143.333	9.16667	15.6364	3.96683	0.00167622	SPECIFIC
P24549	Retinal dehydrogenase 1	230	150	230	230	310	420	1	1	1	1	1	1	261.667	1	261.667	8.03159	0.00208228	SPECIFIC
P47740	Fatty aldehyde dehydrogenase	400	150	310	150	610	420	1	1	1	1	1	1	340	1	340	8.40939	0.00109619	SPECIFIC
P63080	Gamma-aminobutyric acid receptor subunit beta-3	230	400	720	150	230	150	1	1	1	1	1	1	313.333	1	313.333	8.29155	0.00162118	SPECIFIC
Q8CIP5	Protein dispatched homolog 2	30	30	50	30	30	30	1	1	1	1	1	1	33.3333	1	33.3333	5.05889	6.39257e-07	SPECIFIC
Q91X56	Sphingosine 1-phosphate receptor 5	1	90	190	90	90	90	1	1	1	1	1	1	91.8333	1	91.8333	6.52095	0.000749109	SPECIFIC
Q8R5H6	Wiskott-Aldrich syndrome protein family member 1	130	270	190	270	190	200	1	1	1	1	1	1	208.333	1	208.333	7.70275	0.000251491	SPECIFIC
Q9CQW1	Synaptobrevin homolog YKT6	180	180	180	390	180	390	1	1	1	1	1	1	250	1	250	7.96578	0.000846606	SPECIFIC
Q0GNC1	Inverted formin-2	30	60	30	30	1	60	1	1	1	1	1	1	35.1667	1	35.1667	5.13614	0.00298689	SPECIFIC
Q99L04	Dehydrogenase/reductase SDR family member 1	230	230	520	230	230	120	1	1	1	1	1	1	260	1	260	8.02237	0.00133422	SPECIFIC
Q9Z2H2	Regulator of G-protein signaling 6	70	70	70	1	70	150	1	1	1	1	1	1	71.8333	1	71.8333	6.16658	0.00253459	SPECIFIC
Q8BK67	Protein RCC2	140	220	140	70	140	230	1	1	1	1	1	1	156.667	1	156.667	7.29155	0.000788085	SPECIFIC
Q791T5	Mitochondrial carrier homolog 1	430	300	430	560	300	1	1	1	1	1	1	1	336.833	1	336.833	8.39589	0.00187798	SPECIFIC
P84075	Neuron-specific calcium-binding protein hippocalcin	180	390	180	390	390	640	1	1	1	1	1	1	361.667	1	361.667	8.49852	0.000659629	SPECIFIC
Q9EPN1	Neurobeachin	50	50	70	80	10	50	1	1	1	1	1	1	51.6667	1	51.6667	5.69116	0.00284797	SPECIFIC
Q8R1I1	Cytochrome b-c1 complex subunit 9	1510	580	1510	580	1510	1	1	1	1	1	1	1	948.5	1	948.5	9.8895	0.00136705	SPECIFIC
Q9R1R2	Tripartite motif-containing protein 3	100	50	50	50	50	50	1	1	1	1	1	1	58.3333	1	58.3333	5.86625	0.000452175	SPECIFIC
Q8BJ42	Disks large-associated protein 2	170	170	130	60	370	210	1	1	1	1	1	1	185	1	185	7.53138	0.000702879	SPECIFIC
Q8K0V2	DCN1-like protein 3	370	110	230	110	520	390	1	1	1	1	1	1	288.333	1	288.333	8.17159	0.00198156	SPECIFIC
Q8VBZ3	Cleft lip and palate transmembrane protein 1 homolog	1	50	100	100	100	160	1	1	1	1	1	1	85.1667	1	85.1667	6.41222	0.000533999	SPECIFIC
O88741	Ganglioside-induced differentiation-associated protein 1	190	300	190	90	300	200	1	1	1	1	1	1	211.667	1	211.667	7.72565	0.00045848	SPECIFIC
P98086	Complement C1q subcomponent subunit A	720	720	720	500	500	330	1	1	1	1	1	1	581.667	1	581.667	9.18405	0.000390763	SPECIFIC
Q9WUD8	Fas apoptotic inhibitory molecule 1	430	190	430	190	430	190	1	1	1	1	1	1	310	1	310	8.27612	0.000811937	SPECIFIC
Q6PDY2	2-aminoethanethiol dioxygenase	290	670	290	470	140	470	1	1	1	1	1	1	388.333	1	388.333	8.60115	0.000868815	SPECIFIC
P68033	Actin. alpha cardiac muscle 1	670	190	530	190	980	430	1	1	130	1	1	1	498.333	22.5	22.1481	4.46911	0.00168474	SPECIFIC
P18572	Basigin	290	190	190	90	410	300	1	1	1	1	1	1	245	1	245	7.93664	0.00179571	SPECIFIC
P33610	DNA primase large subunit	130	60	60	60	60	140	1	1	1	1	1	1	85	1	85	6.40939	0.000131748	SPECIFIC
Q9JMI0	Endothelin-converting enzyme-like 1	40	40	40	40	40	40	1	1	1	1	1	1	40	1	40	5.32193	0.000135253	SPECIFIC
Q9R1Q9	V-type proton ATPase subunit S1	330	330	70	150	70	160	1	1	1	1	1	1	185	1	185	7.53138	0.00129368	SPECIFIC
Q9D1P4	Cysteine and histidine-rich domain-containing protein 1	470	470	210	620	780	1460	1	1	1	120	1	1	668.333	20.8333	32.08	5.0036	0.00201644	SPECIFIC
O08547	Vesicle-trafficking protein SEC22b	330	540	150	330	150	150	1	1	1	1	1	1	275	1	275	8.10329	0.00210651	SPECIFIC
Q9EQT6	Synaptotagmin-13	260	80	260	170	260	80	1	1	1	1	1	1	185	1	185	7.53138	0.00105166	SPECIFIC
O08530	Sphingosine 1-phosphate receptor 1	90	90	90	190	410	560	1	1	110	1	1	1	238.333	19.1667	12.4348	3.63631	0.00317239	SPECIFIC
P70689	Gap junction beta-6 protein	130	130	130	130	440	130	1	1	1	1	1	1	181.667	1	181.667	7.50515	0.00246862	SPECIFIC
P83940	Elongin-C	1370	1	780	780	780	1370	1	1	1	1	1	1	846.833	1	846.833	9.72593	0.000870645	SPECIFIC
P99028	Cytochrome b-c1 complex subunit 6. mitochondrial	12890	9000	25830	9000	6200	36280	1	1	1	1	1	1	16533.3	1	16533.3	14.0131	0.00116948	SPECIFIC
Q9CQ00	Distal membrane-arm assembly complex protein 1	330	780	780	330	1	930	1	1	1	1	1	1	525.167	1	525.167	9.03663	0.00122503	SPECIFIC
P13707	Glycerol-3-phosphate dehydrogenase [NAD(+)]. cytoplasmic	100	100	330	330	330	220	1	1	1	1	1	1	235	1	235	7.87652	0.000862856	SPECIFIC
P54761	Ephrin type-B receptor 4	1	30	30	70	70	40	1	1	1	1	1	1	40.1667	1	40.1667	5.32793	0.00108979	SPECIFIC
Q03963	Interferon-induced. double-stranded RNA-activated protein kinase	60	60	60	60	130	140	1	1	1	1	1	1	85	1	85	6.40939	0.00100985	SPECIFIC
Q8VHV1	Brain and acute leukemia cytoplasmic protein	260	1000	1000	580	580	580	1	1	1	1	1	1	666.667	1	666.667	9.38082	0.000743609	SPECIFIC
Q9CX84	Regulator of G-protein signaling 19	330	540	150	330	150	170	1	1	190	1	1	1	278.333	32.5	8.5641	3.0983	0.000276515	SPECIFIC
Q8C0P5	Coronin-2A	280	210	130	130	280	140	1	1	1	1	1	1	195	1	195	7.60733	0.000985346	SPECIFIC
Q62186	Translocon-associated protein subunit delta	470	470	210	470	210	780	1	1	1	1	1	1	435	1	435	8.76487	0.000363545	SPECIFIC
P63089	Pleiotrophin	780	210	210	210	470	780	1	1	1	1	1	1	443.333	1	443.333	8.79225	0.000989402	SPECIFIC
Q8BFT9	Synaptic vesicle 2-related protein	270	60	130	60	200	130	1	1	1	1	1	1	141.667	1	141.667	7.14636	0.000214822	SPECIFIC
Q80U40	RIMS-binding protein 2	30	100	1	70	30	70	1	1	1	1	1	1	50.1667	1	50.1667	5.64866	0.00108028	SPECIFIC
Q8R164	Valacyclovir hydrolase	250	120	120	120	120	120	1	1	1	1	1	1	141.667	1	141.667	7.14636	0.000410068	SPECIFIC
Q9JM76	Actin-related protein 2/3 complex subunit 3	190	430	700	190	1030	430	1	1	1	1	1	1	495	1	495	8.95128	0.00181547	SPECIFIC
O35280	Serine/threonine-protein kinase Chk1	70	150	150	70	150	150	1	1	1	1	1	1	123.333	1	123.333	6.94642	0.00194512	SPECIFIC
Q9CQX2	Cytochrome b5 type B	520	1850	520	870	870	2160	1	1	1	1	1	1	1131.67	1	1131.67	10.1442	0.00208742	SPECIFIC
Q3V3R1	Monofunctional C1-tetrahydrofolate synthase. mitochondrial	40	70	40	70	110	110	1	1	1	1	1	1	73.3333	1	73.3333	6.1964	0.00140848	SPECIFIC
Q8K3A9	7SK snRNA methylphosphate capping enzyme	50	110	1	1	50	50	1	1	1	1	1	1	43.6667	1	43.6667	5.44846	0.00398581	SPECIFIC
Q5SQX6	Cytoplasmic FMR1-interacting protein 2	330	170	290	230	170	560	1	1	1	1	1	1	291.667	1	291.667	8.18818	0.00259696	SPECIFIC
Q5GH67	XK-related protein 4	50	50	110	110	230	240	1	1	1	1	1	1	131.667	1	131.667	7.04075	0.00156643	SPECIFIC
Q9JII6	Alcohol dehydrogenase [NADP(+)]	350	650	220	110	490	490	1	1	1	1	1	1	385	1	385	8.58871	0.00101628	SPECIFIC
Q8BUY5	Complex I assembly factor TIMMDC1. mitochondrial	260	410	260	260	1000	410	1	1	1	1	1	1	433.333	1	433.333	8.75933	0.00135637	SPECIFIC
Q99LI8	Hepatocyte growth factor-regulated tyrosine kinase substrate	40	90	90	40	40	140	1	1	1	1	1	1	73.3333	1	73.3333	6.1964	0.00027772	SPECIFIC
Q80UP8	Sodium-dependent phosphate transporter 2	50	50	50	50	170	60	1	1	1	1	1	1	71.6667	1	71.6667	6.16323	0.0020479	SPECIFIC
Q8CCT4	Transcription elongation factor A protein-like 5	390	180	390	1	180	180	1	1	1	1	1	1	220.167	1	220.167	7.78245	0.00325413	SPECIFIC
P63242	Eukaryotic translation initiation factor 5A-1	4340	2510	3330	1310	4340	870	1	1	1	1	1	1	2783.33	1	2783.33	11.4426	0.000594553	SPECIFIC
E9Q942	Small integral membrane protein 13	930	1680	390	930	930	390	1	1	1	1	1	1	875	1	875	9.77314	0.000696918	SPECIFIC
Q9CR61	NADH dehydrogenase [ubiquinone] 1 beta subcomplex subunit 7	230	230	520	230	230	580	1	1	1	1	1	1	336.667	1	336.667	8.39518	0.00127543	SPECIFIC
Q2M3X8	Phosphatase and actin regulator 1	60	1	250	120	180	120	1	1	1	1	1	1	121.833	1	121.833	6.92877	0.00191429	SPECIFIC
P97952	Sodium channel subunit beta-1	1050	330	1370	330	1050	580	1	1	1	1	1	1	785	1	785	9.61655	0.0018972	SPECIFIC
P43276	Histone H1.5	170	170	170	170	170	180	1	1	1	1	1	1	171.667	1	171.667	7.42347	0.000426729	SPECIFIC
P56384	ATP synthase F(0) complex subunit C3. mitochondrial	260	260	260	580	1	260	1	1	1	1	1	1	270.167	1	270.167	8.07771	0.00310808	SPECIFIC
P61957	Small ubiquitin-related modifier 2	390	390	390	930	1680	930	1	1	1	1	1	1	785	1	785	9.61655	0.0024631	SPECIFIC
Q9D0R2	Threonine--tRNA ligase. cytoplasmic	90	1	50	140	50	1	1	1	1	1	1	1	55.3333	1	55.3333	5.79008	0.0046642	SPECIFIC
Q9D8B4	NADH dehydrogenase [ubiquinone] 1 alpha subcomplex subunit 11	580	580	1000	1000	1510	1510	1	1	1	1	1	1	1030	1	1030	10.0084	0.000167345	SPECIFIC
Q9DCT2	NADH dehydrogenase [ubiquinone] iron-sulfur protein 3. mitochondrial	130	130	270	1	130	270	1	1	1	1	1	1	155.167	1	155.167	7.27767	0.000571904	SPECIFIC
Q9DD18	D-aminoacyl-tRNA deacylase 1	170	170	1	170	170	170	1	1	1	1	1	1	141.833	1	141.833	7.14805	0.00394977	SPECIFIC
Q99K85	Phosphoserine aminotransferase	430	430	190	190	560	200	1	1	1	1	1	1	333.333	1	333.333	8.38082	0.00217253	SPECIFIC
Q9Z0V1	Potassium voltage-gated channel subfamily D member 3	50	110	50	50	220	110	1	1	1	1	1	1	98.3333	1	98.3333	6.61961	0.00265887	SPECIFIC
Q99JY0	Trifunctional enzyme subunit beta. mitochondrial	150	70	150	150	1	250	1	1	1	1	1	1	128.5	1	128.5	7.00562	0.000958506	SPECIFIC
Q80ZW2	Protein THEM6	1	580	580	170	580	580	1	1	1	1	1	1	415.167	1	415.167	8.69755	0.00138156	SPECIFIC
P56383	ATP synthase F(0) complex subunit C2. mitochondrial	260	260	260	580	1	260	1	1	1	1	1	1	270.167	1	270.167	8.07771	0.00310808	SPECIFIC
Q3V0I2	Proline-rich protein 7	130	130	440	270	270	270	1	1	1	1	1	1	251.667	1	251.667	7.97537	0.000252282	SPECIFIC
Q8VHL1	Histone-lysine N-methyltransferase SETD7	190	1	190	90	90	200	1	1	1	1	1	1	126.833	1	126.833	6.98679	0.0010377	SPECIFIC
Q9D023	Mitochondrial pyruvate carrier 2	11920	11920	9000	1780	11920	26830	1	1	330	1	1	330	12228.3	110.667	110.497	6.78786	0.00166525	SPECIFIC
Q9CXY1	Endosomal/lysosomal potassium channel TMEM175	70	70	70	70	70	1	1	1	1	1	1	1	58.5	1	58.5	5.87036	0.00222375	SPECIFIC
Q9EPU0	Regulator of nonsense transcripts 1	130	60	90	90	90	30	1	1	1	1	1	1	81.6667	1	81.6667	6.35168	0.00114055	SPECIFIC
Q8CIB5	Fermitin family homolog 2	260	100	150	210	330	50	1	1	1	1	1	1	183.333	1	183.333	7.51833	0.00173352	SPECIFIC
Q61006	Muscle. skeletal receptor tyrosine-protein kinase	40	40	1	1	40	40	1	1	1	1	1	1	27	1	27	4.75489	0.00829548	SPECIFIC
Q9DCX2	ATP synthase subunit d. mitochondrial	3640	1610	1610	2830	1150	3640	1	1	1	1	260	260	2413.33	87.3333	27.6336	4.78835	0.000456338	SPECIFIC
Q9D0F9	Phosphoglucomutase-1	60	270	350	60	270	370	1	1	1	1	1	70	230	12.5	18.4	4.20163	0.00141939	SPECIFIC
P15209	BDNF/NT-3 growth factors receptor	130	270	180	80	130	40	1	1	1	1	1	1	138.333	1	138.333	7.11201	0.000779667	SPECIFIC
Q8VBY2	Calcium/calmodulin-dependent protein kinase kinase 1	70	1	220	300	140	230	80	1	1	1	1	1	160.167	14.1667	11.3059	3.499	0.00207594	SPECIFIC
P61329	Fibroblast growth factor 12	1	470	290	140	290	310	1	1	1	1	1	1	250.167	1	250.167	7.96675	0.00506662	SPECIFIC
Q9QXL2	Kinesin-like protein KIF21A	80	80	60	20	40	20	1	1	1	1	1	1	50	1	50	5.64386	0.000207964	SPECIFIC
Q9QXV0	ProSAAS	150	1	150	1	1	310	1	1	1	1	1	1	102.167	1	102.167	6.67478	0.0087179	SPECIFIC
Q9JJV5	Voltage-dependent calcium channel gamma-3 subunit	650	350	350	650	1720	520	1	1	1	1	1	1	706.667	1	706.667	9.46489	0.000565414	SPECIFIC
P62717	60S ribosomal protein L18a	1420	1420	430	1420	2460	700	1	1	1	230	1	1	1308.33	39.1667	33.4043	5.06196	0.00100121	SPECIFIC
Q8K2J7	RELT-like protein 1	130	130	130	130	440	290	1	1	1	1	1	1	208.333	1	208.333	7.70275	0.000432139	SPECIFIC
P56528	ADP-ribosyl cyclase/cyclic ADP-ribose hydrolase 1	230	110	230	110	690	730	1	1	1	1	1	1	350	1	350	8.45121	0.00193135	SPECIFIC
Q9QUI0	Transforming protein RhoA	390	180	2160	1280	640	2160	1	1	1	1	1	1	1135	1	1135	10.1485	0.0053092	SPECIFIC
Q9CXW3	Calcyclin-binding protein	500	310	310	310	720	970	1	1	1	1	1	1	520	1	520	9.02237	0.00241136	SPECIFIC
Q99K48	Non-POU domain-containing octamer-binding protein	150	70	70	1	150	70	1	1	1	1	1	1	85.1667	1	85.1667	6.41222	0.000441973	SPECIFIC
Q3UIU2	NADH dehydrogenase [ubiquinone] 1 beta subcomplex subunit 6	580	1000	580	1	580	260	1	1	1	1	1	1	500.167	1	500.167	8.96627	0.00233187	SPECIFIC
P14211	Calreticulin	360	170	360	80	580	370	1	1	1	1	1	1	320	1	320	8.32193	0.00260371	SPECIFIC
P62141	Serine/threonine-protein phosphatase PP1-beta catalytic subunit	210	210	330	100	100	220	1	1	1	1	1	1	195	1	195	7.60733	0.000397187	SPECIFIC
O35623	BET1 homolog	290	290	290	290	290	670	1	1	1	1	1	1	353.333	1	353.333	8.46489	5.02708e-05	SPECIFIC
P28301	Protein-lysine 6-oxidase	80	1	170	170	80	170	1	1	1	1	1	1	111.833	1	111.833	6.80521	0.00514285	SPECIFIC
P03930	ATP synthase protein 8	580	2980	1510	580	2980	2980	1	1	1	1	1	1	1935	1	1935	10.9181	0.0023211	SPECIFIC
P56391	Cytochrome c oxidase subunit 6B1	1680	1680	4180	2730	1680	6200	1	1	1	1	1	1	3025	1	3025	11.5627	0.00459762	SPECIFIC
Q8C522	Endonuclease domain-containing 1 protein	140	300	220	1	140	230	1	1	1	1	1	1	171.833	1	171.833	7.42487	0.00383908	SPECIFIC
Q9R0X4	Acyl-coenzyme A thioesterase 9. mitochondrial	70	240	240	1	330	250	1	1	1	1	1	1	188.5	1	188.5	7.55842	0.00129991	SPECIFIC
Q6PH08	ERC protein 2	30	30	30	1	30	30	1	1	1	1	1	1	25.1667	1	25.1667	4.65344	0.00081755	SPECIFIC
Q8CGF6	WD repeat-containing protein 47	150	150	110	200	70	80	1	1	1	1	1	40	126.667	7.5	16.8889	4.078	0.000177931	SPECIFIC
Q9CR95	Adaptin ear-binding coat-associated protein 1	270	130	130	270	1	290	1	1	1	150	1	1	181.833	25.8333	7.03871	2.81531	0.000731397	SPECIFIC
Q8R0A5	Transcription elongation factor A protein-like 3	1	180	390	1	180	180	1	1	1	1	1	1	155.333	1	155.333	7.27922	0.00965415	SPECIFIC
Q4VAE3	Transmembrane protein 65	330	330	330	330	1370	540	1	1	1	1	1	1	538.333	1	538.333	9.07236	0.00649146	SPECIFIC
Q9Z0S6	Claudin-10	150	150	1	330	150	170	1	1	1	1	1	1	158.5	1	158.5	7.30834	0.000503887	SPECIFIC
Q80UG5	Septin-9	180	400	320	120	180	120	1	1	1	1	1	1	220	1	220	7.78136	0.00085145	SPECIFIC
P59326	YTH domain-containing family protein 1	60	60	60	60	60	130	1	1	1	1	1	1	71.6667	1	71.6667	6.16323	0.000518474	SPECIFIC
Q91YT7	YTH domain-containing family protein 2	60	60	60	60	60	130	1	1	1	1	1	1	71.6667	1	71.6667	6.16323	0.000518474	SPECIFIC
Q8BYK6	YTH domain-containing family protein 3	60	60	60	60	60	130	1	1	1	1	1	1	71.6667	1	71.6667	6.16323	0.000518474	SPECIFIC
Q91XZ4	Protocadherin beta-6	40	1	40	40	90	50	1	1	1	1	1	1	43.5	1	43.5	5.44294	0.00302466	SPECIFIC
P70349	Histidine triad nucleotide-binding protein 1	290	290	290	290	290	290	1	1	1	1	1	1	290	1	290	8.17991	0.000705046	SPECIFIC
Q91WC9	Sn1-specific diacylglycerol lipase beta	160	110	160	280	220	110	1	1	1	1	1	1	173.333	1	173.333	7.43741	0.00148953	SPECIFIC
Q8BJH1	Zinc finger C2HC domain-containing protein 1A	370	230	370	1	230	230	1	1	1	1	1	1	238.5	1	238.5	7.89785	0.00223139	SPECIFIC
Q8BGA3	Leucine-rich repeat transmembrane neuronal protein 2	130	60	1	60	280	140	1	1	1	1	1	1	111.833	1	111.833	6.80521	0.00190796	SPECIFIC
Q5HZJ5	Protein FAM189B	50	50	50	50	50	110	1	1	1	1	1	1	60	1	60	5.90689	0.000568838	SPECIFIC
P51880	Fatty acid-binding protein. brain	1510	1	580	1000	580	580	1	390	1	1	1	1	708.5	65.8333	10.762	3.42788	0.00458588	SPECIFIC
Q9WV55	Vesicle-associated membrane protein-associated protein A	470	470	470	140	900	500	1	1	1	1	1	1	491.667	1	491.667	8.94154	0.000332515	SPECIFIC
Q9CQZ6	NADH dehydrogenase [ubiquinone] 1 beta subcomplex subunit 3	1	330	330	330	330	330	1	1	1	1	1	1	275.167	1	275.167	8.10416	0.0037718	SPECIFIC
P14824	Annexin A6	50	100	100	160	50	50	1	1	1	1	1	1	85	1	85	6.40939	0.000536678	SPECIFIC
B9EHT4	CAP-Gly domain-containing linker protein 3	210	60	280	130	450	380	80	1	1	1	1	1	251.667	14.1667	17.7647	4.15094	0.00120524	SPECIFIC
P62702	40S ribosomal protein S4. X isoform	1340	830	440	620	3830	1780	150	1	1	150	1	1	1473.33	50.6667	29.0789	4.8619	0.00387124	SPECIFIC
Q63844	Mitogen-activated protein kinase 3	90	90	90	1	90	90	1	1	1	1	1	1	75.1667	1	75.1667	6.23202	0.000749109	SPECIFIC
Q9CYH2	Redox-regulatory protein FAM213A	780	330	330	540	1050	1150	1	1	1	190	1	1	696.667	32.5	21.4359	4.42196	0.00322981	SPECIFIC
Q9JKZ2	Sodium/myo-inositol cotransporter	100	100	100	1	50	50	1	1	1	1	1	1	66.8333	1	66.8333	6.0625	0.000499214	SPECIFIC
P62849	40S ribosomal protein S24	580	1510	580	580	2160	580	1	1	1	1	1	1	998.333	1	998.333	9.96338	0.00407063	SPECIFIC
Q8R173	Palmitoyltransferase ZDHHC3	110	230	230	110	370	250	1	1	1	1	1	1	216.667	1	216.667	7.75933	0.00152704	SPECIFIC
Q61151	Serine/threonine-protein phosphatase 2A 56 kDa regulatory subunit epsilon isoform	150	70	1	1	150	70	1	1	1	1	1	1	73.6667	1	73.6667	6.20294	0.00774887	SPECIFIC
Q9R257	Heme-binding protein 1	640	390	930	930	390	430	1	1	1	1	1	1	618.333	1	618.333	9.27224	0.00182529	SPECIFIC
Q9CPY7	Cytosol aminopeptidase	220	220	140	1	220	310	1	1	1	1	1	1	185.167	1	185.167	7.53268	0.00344351	SPECIFIC
Q920P3	BMP/retinoic acid-inducible neural-specific protein 1	40	1	40	40	40	40	1	1	1	1	1	1	33.5	1	33.5	5.06609	0.00332954	SPECIFIC
Q9CPS8	Small membrane A-kinase anchor protein	330	1	1	1	330	330	1	1	1	1	1	1	165.5	1	165.5	7.37069	0.00394977	SPECIFIC
Q0P557	Mitochondria-eating protein	60	60	60	60	1	60	1	1	1	1	1	1	50.1667	1	50.1667	5.64866	0.00394977	SPECIFIC
Q8BX57	PX domain-containing protein kinase-like protein	60	60	60	60	1	60	1	1	1	1	1	1	50.1667	1	50.1667	5.64866	0.000735902	SPECIFIC
Q99MQ5	Collagen alpha-1(XXV) chain	60	1	60	60	60	60	1	1	1	1	1	1	50.1667	1	50.1667	5.64866	0.00394977	SPECIFIC
Q80W65	Proprotein convertase subtilisin/kexin type 9	50	50	50	50	1	50	1	1	1	1	1	1	41.8333	1	41.8333	5.38658	0.000735902	SPECIFIC
Q9D291	Deubiquitinase DESI2	180	180	1	180	1	180	1	1	1	1	1	1	120.333	1	120.333	6.91089	0.00394977	SPECIFIC
P30730	Lutropin-choriogonadotropic hormone receptor	50	50	50	50	50	1	1	1	1	1	1	1	41.8333	1	41.8333	5.38658	0.000735902	SPECIFIC
Q8BXQ8	Protein FAM53C	90	90	1	1	1	90	1	1	1	1	1	1	45.5	1	45.5	5.50779	0.00394977	SPECIFIC
Q9D478	Protein BCAP	1	1	1	50	1	50	1	1	1	1	1	1	17.3333	1	17.3333	4.11548	0.0133491	SPECIFIC
Q3UMQ8	H/ACA ribonucleoprotein complex non-core subunit NAF1	1	1	70	70	70	1	1	1	1	1	1	1	35.5	1	35.5	5.14975	0.0133491	SPECIFIC
Q99J95	Cyclin-dependent kinase 9	90	1	90	90	90	90	1	1	1	1	1	1	75.1667	1	75.1667	6.23202	0.000735902	SPECIFIC
P63216	Guanine nucleotide-binding protein G(I)/G(S)/G(O) subunit gamma-3	470	1	470	470	470	470	1	1	1	1	1	1	391.833	1	391.833	8.6141	0.000735902	SPECIFIC
Q9JLJ0	Lipopolysaccharide-induced tumor necrosis factor-alpha factor homolog	1	230	230	1	230	230	1	1	1	1	1	1	153.667	1	153.667	7.26366	0.000735902	SPECIFIC
Q9D083	Kinetochore protein Spc24	170	170	1	170	1	170	1	1	1	1	1	1	113.667	1	113.667	6.82867	0.00394977	SPECIFIC
Q9DCM0	Persulfide dioxygenase ETHE1. mitochondrial	140	140	140	140	140	1	1	1	1	1	1	1	116.833	1	116.833	6.86831	0.000735902	SPECIFIC
Q14B98	Sesquipedalian-2	1	140	1	1	140	140	1	1	1	1	1	1	70.5	1	70.5	6.13955	0.00394977	SPECIFIC
Q91XD8	Mitochondrial glycine transporter	110	110	1	110	110	110	1	1	1	1	1	1	91.8333	1	91.8333	6.52095	0.000735902	SPECIFIC
Q91ZF2	Cathepsin 7	1	100	1	1	100	110	1	1	1	1	1	1	52.1667	1	52.1667	5.70506	0.00399524	SPECIFIC
Q91XW8	Inactive peptidyl-prolyl cis-trans isomerase FKBP6	100	100	100	1	100	110	1	1	1	1	1	1	85.1667	1	85.1667	6.41222	0.000748823	SPECIFIC
Q9DCN2	NADH-cytochrome b5 reductase 3	110	110	1	1	110	120	1	1	1	1	1	1	75.3333	1	75.3333	6.23522	0.00398738	SPECIFIC
Q9WVA3	Mitotic checkpoint protein BUB3	220	220	110	110	220	110	1	1	1	1	1	1	165	1	165	7.36632	0.00278232	SPECIFIC
Q9JKC8	AP-3 complex subunit mu-1	80	80	80	1	80	1	1	1	1	1	1	1	53.6667	1	53.6667	5.74595	0.00394977	SPECIFIC
P0C673	Immunoglobulin superfamily member 11	80	80	80	80	80	1	1	1	1	1	1	1	66.8333	1	66.8333	6.0625	0.00394977	SPECIFIC
Q9CYV5	Transmembrane protein 135	70	70	70	70	70	70	1	1	1	1	1	1	70	1	70	6.12928	0.00122242	SPECIFIC
P57110	A disintegrin and metalloproteinase with thrombospondin motifs 8	40	40	120	40	1	40	1	1	1	1	1	1	46.8333	1	46.8333	5.54946	0.00901945	SPECIFIC
P08505	Interleukin-6	150	150	150	150	1	170	1	1	1	1	1	1	128.5	1	128.5	7.00562	0.0007586	SPECIFIC
P01864	Ig gamma-2A chain C region secreted form	350	490	490	220	350	220	1	1	1	1	1	1	353.333	1	353.333	8.46489	0.00259546	SPECIFIC
P60867	40S ribosomal protein S20	290	1780	1150	290	290	1150	1	1	1	1	1	390	825	65.8333	12.5316	3.6475	0.00120708	SPECIFIC
Q91YU3	Myb/SANT-like DNA-binding domain-containing protein 4	1	1	1	1	90	100	1	1	1	1	1	1	32.3333	1	32.3333	5.01495	0.0134876	SPECIFIC
Q8K0D0	Cyclin-dependent kinase 17	60	60	60	60	1	70	1	1	1	1	1	1	51.8333	1	51.8333	5.69581	0.00407565	SPECIFIC
Q8R4I7	Neuropilin and tolloid-like protein 1	60	1	1	60	60	60	1	1	1	1	1	1	40.3333	1	40.3333	5.3339	0.00394977	SPECIFIC
P18760	Cofilin-1	4620	13680	5810	7250	7250	9000	260	1	260	260	260	260	7935	216.833	36.5949	5.19357	8.11989e-05	SPECIFIC
Q9CX83	Armadillo repeat-containing X-linked protein 1	70	70	70	1	1	80	1	1	1	1	1	1	48.6667	1	48.6667	5.60486	0.00404234	SPECIFIC
Q8CDI2	F-box only protein 43	50	50	1	50	50	60	1	1	1	1	1	1	43.5	1	43.5	5.44294	0.0041309	SPECIFIC
Q8BVL9	Janus kinase and microtubule-interacting protein 1	1	50	1	50	1	50	1	1	1	1	1	1	25.5	1	25.5	4.67243	0.0133491	SPECIFIC
Q8BMJ2	Leucine--tRNA ligase. cytoplasmic	90	30	30	60	30	30	1	1	1	1	1	1	45	1	45	5.49185	0.00252972	SPECIFIC
Q8R4G0	Netrin-G1	60	60	60	60	130	130	1	1	1	1	1	1	83.3333	1	83.3333	6.38082	0.00269134	SPECIFIC
Q7TMS5	ATP-binding cassette sub-family G member 2	160	50	50	1	110	170	1	1	1	1	1	1	90.1667	1	90.1667	6.49452	0.0024929	SPECIFIC
P27106	Muellerian-inhibiting factor	1	60	60	1	60	70	1	1	1	1	1	1	42	1	42	5.39232	0.000771935	SPECIFIC
Q61144	Presenilin-2	80	80	80	80	1	80	1	1	1	1	1	1	66.8333	1	66.8333	6.0625	0.0022175	SPECIFIC
P20152	Vimentin	230	610	400	310	500	630	1	1	1	1	90	1	446.667	15.8333	28.2105	4.81816	0.00228468	SPECIFIC
Q8BXR9	Oxysterol-binding protein-related protein 6	30	1	30	30	30	40	1	1	1	1	1	1	26.8333	1	26.8333	4.74595	6.29567e-05	SPECIFIC
Q31125	Zinc transporter SLC39A7	70	240	70	70	150	1	1	1	1	1	1	1	100.167	1	100.167	6.64626	0.00292938	SPECIFIC
Q8R5J9	PRA1 family protein 3	640	390	640	390	2730	1680	1	1	1	1	1	1	1078.33	1	1078.33	10.0746	0.00661371	SPECIFIC
Q9D1L9	Ragulator complex protein LAMTOR5	390	390	390	390	390	470	1	1	1	1	1	1	403.333	1	403.333	8.65583	0.000788781	SPECIFIC
Q8C078	Calcium/calmodulin-dependent protein kinase kinase 2	190	60	260	190	60	130	1	1	1	1	1	1	148.333	1	148.333	7.2127	0.00264839	SPECIFIC
Q3UUI3	Acyl-coenzyme A thioesterase THEM4	150	150	150	150	720	540	1	1	1	1	1	1	310	1	310	8.27612	0.00756982	SPECIFIC
Q8BJ52	Phospholipid phosphatase-related protein type 5	110	110	1	110	110	230	1	1	1	1	1	1	111.833	1	111.833	6.80521	0.000590356	SPECIFIC
P11352	Glutathione peroxidase 1	640	1680	180	640	2160	640	1	1	1	1	1	1	990	1	990	9.95128	0.00439362	SPECIFIC
Q9WUA2	Phenylalanine--tRNA ligase beta subunit	60	60	60	60	120	60	1	1	1	1	1	1	70	1	70	6.12928	0.00223214	SPECIFIC
P34884	Macrophage migration inhibitory factor	780	330	330	330	330	780	1	1	1	1	1	1	480	1	480	8.90689	0.0013189	SPECIFIC
Q80TL0	Protein phosphatase 1E	140	90	140	90	90	310	1	1	1	1	60	1	143.333	10.8333	13.2308	3.72583	0.00676009	SPECIFIC
Q9QZS0	Collagen alpha-3(IV) chain	1	50	1	50	50	50	1	1	1	1	1	1	33.6667	1	33.6667	5.07325	0.00426578	SPECIFIC
P01872	Immunoglobulin heavy constant mu	680	680	560	350	680	350	1	1	1	1	1	90	550	15.8333	34.7368	5.11839	0.00260371	SPECIFIC
O54829	Regulator of G-protein signaling 7	230	230	150	230	230	70	1	1	1	1	1	1	190	1	190	7.56986	0.000771912	SPECIFIC
P49615	Cyclin-dependent-like kinase 5	250	390	250	250	730	550	1	1	1	1	150	1	403.333	25.8333	15.6129	3.96467	0.00118994	SPECIFIC
P57776	Elongation factor 1-delta	260	260	120	1	120	130	1	1	1	1	1	1	148.5	1	148.5	7.21432	0.0105381	SPECIFIC
Q8VEE1	LIM and cysteine-rich domains protein 1	190	1	90	90	90	100	1	1	1	1	1	1	93.5	1	93.5	6.54689	0.000696569	SPECIFIC
Q9CQ75	NADH dehydrogenase [ubiquinone] 1 alpha subcomplex subunit 2	390	390	930	930	390	390	1	1	1	1	1	1	570	1	570	9.15482	0.00138806	SPECIFIC
Q64674	Spermidine synthase	110	110	230	230	110	250	1	1	1	1	1	1	173.333	1	173.333	7.43741	0.000852743	SPECIFIC
Q9CZB0	Succinate dehydrogenase cytochrome b560 subunit. mitochondrial	210	470	210	1	470	780	1	1	1	1	1	1	356.833	1	356.833	8.47911	0.00140943	SPECIFIC
P61620	Protein transport protein Sec61 subunit alpha isoform 1	70	150	70	70	1	70	1	1	1	1	1	1	71.8333	1	71.8333	6.16658	0.00362093	SPECIFIC
Q3KNM2	E3 ubiquitin-protein ligase MARCH5	1	1	120	120	260	130	1	1	1	1	1	1	105.333	1	105.333	6.71882	0.0035311	SPECIFIC
P28867	Protein kinase C delta type	1	50	100	50	50	160	1	1	1	1	1	1	68.5	1	68.5	6.09803	0.00325658	SPECIFIC
Q8JZQ2	AFG3-like protein 2	90	90	40	1	90	90	1	1	1	1	1	1	66.8333	1	66.8333	6.0625	0.00309208	SPECIFIC
Q9JM52	Misshapen-like kinase 1	190	30	30	110	110	170	1	1	1	1	1	30	106.667	5.83333	18.2857	4.19265	0.00204018	SPECIFIC
Q60817	Nascent polypeptide-associated complex subunit alpha	360	170	360	170	580	1	1	1	1	1	210	1	273.5	35.8333	7.63256	2.93217	0.00125664	SPECIFIC
Q9Z2Y3	Homer protein homolog 1	190	300	190	90	90	320	1	1	1	1	1	1	196.667	1	196.667	7.61961	0.0002111	SPECIFIC
Q8BHC1	Ras-related protein Rab-39B	330	1	150	150	330	170	1	1	1	1	1	1	188.5	1	188.5	7.55842	0.0036016	SPECIFIC
Q01768	Nucleoside diphosphate kinase B	520	870	520	520	1310	520	1	1	1	1	290	1	710	49.1667	14.4407	3.85207	0.000915767	SPECIFIC
Q6A044	Protein FAM189A1	70	70	70	70	150	1	1	1	1	1	1	1	71.8333	1	71.8333	6.16658	0.000818657	SPECIFIC
Q8VDP6	CDP-diacylglycerol--inositol 3-phosphatidyltransferase	360	1	170	170	580	580	1	1	1	1	1	1	310.167	1	310.167	8.2769	0.00997031	SPECIFIC
Q9DC16	Endoplasmic reticulum-Golgi intermediate compartment protein 1	250	390	120	550	250	410	1	1	1	1	150	1	328.333	25.8333	12.7097	3.66786	0.0046964	SPECIFIC
Q9WUQ2	Prolactin regulatory element-binding protein	170	1	80	170	370	180	1	1	1	1	1	1	161.833	1	161.833	7.33836	0.00734205	SPECIFIC
Q91VR5	ATP-dependent RNA helicase DDX1	150	50	90	50	50	150	1	1	1	1	1	1	90	1	90	6.49185	0.000946123	SPECIFIC
P62918	60S ribosomal protein L8	670	900	1450	1450	3080	4080	1	1	1	170	1	170	1938.33	57.3333	33.8081	5.0793	0.00446814	SPECIFIC
Q9CPU4	Microsomal glutathione S-transferase 3	520	1850	1850	230	3330	870	1	330	1	1	1	1	1441.67	55.8333	25.8209	4.69047	0.00478673	SPECIFIC
Q8BYM5	Neuroligin-3	40	1	40	80	130	40	1	1	1	1	1	1	55.1667	1	55.1667	5.78572	0.00927278	SPECIFIC
Q8K3C0	Ribonuclease kappa	390	930	390	390	390	1680	1	1	1	1	1	1	695	1	695	9.44087	0.00398292	SPECIFIC
P56387	Dynein light chain Tctex-type 3	670	290	290	290	290	330	1	1	1	1	1	1	360	1	360	8.49185	0.00105826	SPECIFIC
O55091	Protein IMPACT	350	350	350	350	220	230	1	1	1	1	1	1	308.333	1	308.333	8.26835	0.0013175	SPECIFIC
Q62426	Cystatin-B	930	4180	1680	930	390	930	1	1	1	1	1	1	1506.67	1	1506.67	10.5571	0.00543915	SPECIFIC
Q64514	Tripeptidyl-peptidase 2	50	30	30	30	30	60	1	1	1	1	1	1	38.3333	1	38.3333	5.26053	0.000399258	SPECIFIC
Q9CQQ7	ATP synthase F(0) complex subunit B1. mitochondrial	270	130	270	270	830	470	1	1	1	1	1	1	373.333	1	373.333	8.54432	0.00969264	SPECIFIC
Q9CX34	Protein SGT1 homolog	620	210	780	1150	330	210	1	1	1	1	1	1	550	1	550	9.10329	0.00306609	SPECIFIC
P68181	cAMP-dependent protein kinase catalytic subunit beta	190	90	560	1	90	320	1	1	1	120	1	1	208.5	20.8333	10.008	3.32308	0.00731822	SPECIFIC
P48774	Glutathione S-transferase Mu 5	500	150	310	310	1580	970	1	1	1	1	1	180	636.667	30.8333	20.6486	4.36798	0.00799048	SPECIFIC
Q9EPW0	Type I inositol 3.4-bisphosphate 4-phosphatase	150	110	110	70	190	70	1	1	1	1	1	1	116.667	1	116.667	6.86625	0.000692055	SPECIFIC
Q8BIJ6	Isoleucine--tRNA ligase. mitochondrial	100	30	100	30	70	180	1	1	1	1	1	1	85	1	85	6.40939	0.00357639	SPECIFIC
A2AG50	MAP7 domain-containing protein 2	40	40	140	1	40	50	1	1	1	1	1	1	51.8333	1	51.8333	5.69581	0.00405504	SPECIFIC
Q920M7	Synaptotagmin-17	420	520	750	420	2510	1310	1	1	1	90	1	1	988.333	15.8333	62.4211	5.96396	0.00781588	SPECIFIC
O08539	Myc box-dependent-interacting protein 1	330	260	190	1	120	60	1	1	1	1	1	1	160.167	1	160.167	7.32343	0.00303825	SPECIFIC
Q8BWR2	PITH domain-containing protein 1	1	330	540	150	150	170	1	1	1	1	1	1	223.5	1	223.5	7.80413	0.00453866	SPECIFIC
A2ALI5	Adherens junction-associated protein 1	90	90	90	1	280	90	1	1	1	1	1	1	106.833	1	106.833	6.73922	0.00473007	SPECIFIC
Q3UTJ2	Sorbin and SH3 domain-containing protein 2	30	60	120	90	30	60	1	1	1	1	1	1	65	1	65	6.02237	0.000361745	SPECIFIC
P10833	Ras-related protein R-Ras	360	580	580	1	1150	1150	1	1	1	1	1	1	636.833	1	636.833	9.31477	0.00361226	SPECIFIC
Q9JM63	ATP-sensitive inward rectifier potassium channel 10	90	190	290	1	90	300	1	1	1	1	1	1	160.167	1	160.167	7.32343	0.0064856	SPECIFIC
S4R1M9	Oxysterol-binding protein-related protein 10	90	90	50	140	140	250	1	1	1	1	1	1	126.667	1	126.667	6.98489	0.00472603	SPECIFIC
Q8C1A5	Thimet oligopeptidase	150	260	150	50	460	340	1	1	1	1	1	60	235	10.8333	21.6923	4.43911	0.00405231	SPECIFIC
Q80YA9	Connector enhancer of kinase suppressor of ras 2	70	70	30	30	70	30	1	1	1	1	1	1	50	1	50	5.64386	8.4781e-05	SPECIFIC
Q8BWT5	Disco-interacting protein 2 homolog A	50	70	90	20	70	100	1	1	1	1	1	1	66.6667	1	66.6667	6.05889	0.00172132	SPECIFIC
Q9QZS8	SH2 domain-containing protein 3C	40	1	1	1	120	80	1	1	1	1	1	1	40.5	1	40.5	5.33985	0.0137172	SPECIFIC
P35283	Ras-related protein Rab-12	500	310	150	310	500	1	1	1	1	1	1	1	295.167	1	295.167	8.20539	0.000945926	SPECIFIC
Q8BZF2	Magnesium transporter NIPA4	1	180	90	1	1	190	1	1	1	1	1	1	77.1667	1	77.1667	6.26991	0.00552092	SPECIFIC
Q8K0D5	Elongation factor G. mitochondrial	90	90	50	90	1	90	1	1	1	1	1	1	68.5	1	68.5	6.09803	0.0162602	SPECIFIC
Q99J08	SEC14-like protein 2	170	80	170	80	370	180	1	1	1	100	1	1	175	17.5	10	3.32193	0.000770059	SPECIFIC
P52189	Inward rectifier potassium channel 4	80	1	350	1	450	160	1	1	1	1	1	1	173.667	1	173.667	7.44018	0.00601067	SPECIFIC
Q9D5A0	Sperm equatorial segment protein 1	180	90	90	1	280	90	1	1	1	1	1	1	121.833	1	121.833	6.92877	0.00135823	SPECIFIC
P01867	Ig gamma-2B chain C region	1	90	90	90	180	90	1	1	1	1	1	1	90.1667	1	90.1667	6.49452	0.00604814	SPECIFIC
Q8VHQ9	Acyl-coenzyme A thioesterase 11	180	180	60	1	1	180	1	1	1	1	1	1	100.333	1	100.333	6.64866	0.00797938	SPECIFIC
P06801	NADP-dependent malic enzyme	190	190	60	190	410	190	1	1	1	1	1	1	205	1	205	7.67948	0.00225915	SPECIFIC
Q99K46	Ubiquitin carboxyl-terminal hydrolase 11	70	70	40	40	1	40	1	1	1	1	1	1	43.5	1	43.5	5.44294	0.00721071	SPECIFIC
Q91YP0	L-2-hydroxyglutarate dehydrogenase. mitochondrial	70	240	240	1	780	160	1	1	1	1	1	1	248.5	1	248.5	7.9571	0.0119811	SPECIFIC
Q9CPQ1	Cytochrome c oxidase subunit 6C	2160	2160	2160	470	2160	1150	1	1	1	1	1	1	1710	1	1710	10.7398	0.00188675	SPECIFIC
P42208	Septin-2	300	190	430	190	1030	430	1	1	1	1	1	1	428.333	1	428.333	8.74259	0.00282835	SPECIFIC
O09167	60S ribosomal protein L21	470	780	210	470	1	210	1	1	1	1	1	1	356.833	1	356.833	8.47911	0.00619254	SPECIFIC
Q922R0	cAMP-dependent protein kinase catalytic subunit PRKX	190	190	430	190	190	200	1	1	1	1	1	1	231.667	1	231.667	7.85591	0.00521579	SPECIFIC
Q8BNU0	Armadillo repeat-containing protein 6	70	70	70	70	1	80	1	1	1	1	1	1	60.1667	1	60.1667	5.91089	0.00404234	SPECIFIC
P55264	Adenosine kinase	200	320	100	100	100	200	1	1	1	1	1	1	170	1	170	7.40939	0.00137392	SPECIFIC
Q8R050	Eukaryotic peptide chain release factor GTP-binding subunit ERF3A	240	60	1	170	110	60	1	1	1	1	1	1	106.833	1	106.833	6.73922	0.00200744	SPECIFIC
Q3U0V1	Far upstream element-binding protein 2	100	150	100	100	1	100	1	1	1	1	1	1	91.8333	1	91.8333	6.52095	0.0012706	SPECIFIC
Q9D1G3	Protein-cysteine N-palmitoyltransferase HHAT-like protein	70	70	70	70	140	70	1	1	1	1	1	1	81.6667	1	81.6667	6.35168	0.00222375	SPECIFIC
Q69Z99	Zinc finger protein 512	60	60	1	120	60	60	1	1	1	1	1	1	60.1667	1	60.1667	5.91089	0.00822147	SPECIFIC
Q9CXJ4	ATP-binding cassette sub-family B member 8. mitochondrial	50	50	1	50	50	100	1	1	1	1	1	1	50.1667	1	50.1667	5.64866	0.0225352	SPECIFIC
P39654	Arachidonate 15-lipoxygenase	50	50	100	50	1	50	1	1	1	1	1	1	50.1667	1	50.1667	5.64866	0.00825084	SPECIFIC
Q99J99	3-mercaptopyruvate sulfurtransferase	250	120	120	120	250	120	1	1	1	1	1	1	163.333	1	163.333	7.35168	0.00671684	SPECIFIC
Q8VCC9	Spondin-1	1	40	40	1	40	90	1	1	1	1	1	1	35.3333	1	35.3333	5.14296	0.00612818	SPECIFIC
P35561	Inward rectifier potassium channel 2	80	1	170	1	260	80	1	1	1	1	1	1	98.6667	1	98.6667	6.62449	0.00474155	SPECIFIC
Q61142	Spindlin-1	270	130	130	1	130	140	1	1	1	1	1	1	133.5	1	133.5	7.0607	0.00856411	SPECIFIC
P19783	Cytochrome c oxidase subunit 4 isoform 1. mitochondrial	700	1420	1420	1030	700	210	1	1	1	1	1	1	913.333	1	913.333	9.835	0.0020488	SPECIFIC
Q52KF3	Protein spire homolog 1	60	60	110	110	110	120	1	1	1	1	1	1	95	1	95	6.56986	0.0020317	SPECIFIC
Q9EPJ9	ADP-ribosylation factor GTPase-activating protein 1	490	170	610	80	270	510	100	1	1	1	1	1	355	17.5	20.2857	4.34239	0.0016404	SPECIFIC
Q9CQ91	NADH dehydrogenase [ubiquinone] 1 alpha subcomplex subunit 3	3640	3640	470	2160	9000	2160	1	1	1	1	1	1	3511.67	1	3511.67	11.7779	0.0076858	SPECIFIC
Q3TW96	UDP-N-acetylhexosamine pyrophosphorylase-like protein 1	70	140	290	70	70	140	1	1	1	1	1	1	130	1	130	7.02237	0.00222851	SPECIFIC
P40764	Homeobox protein DLX-2	110	110	110	1	230	1	1	1	1	1	1	1	93.6667	1	93.6667	6.54946	0.00896447	SPECIFIC
Q9CQR6	Serine/threonine-protein phosphatase 6 catalytic subunit	110	110	110	110	230	110	1	1	1	1	1	1	130	1	130	7.02237	0.00896447	SPECIFIC
Q9CZR3	Mitochondrial import receptor subunit TOM40B	110	110	110	1	110	120	1	1	1	1	1	1	93.5	1	93.5	6.54689	0.000746579	SPECIFIC
Q8CIG8	Protein arginine N-methyltransferase 5	110	110	110	50	110	110	1	1	1	1	1	1	100	1	100	6.64386	0.00582866	SPECIFIC
O70370	Cathepsin S	100	100	100	100	1	210	1	1	1	1	1	1	101.833	1	101.833	6.67007	0.00905893	SPECIFIC
Q3TDN2	FAS-associated factor 2	70	70	150	70	1	1	1	1	1	1	1	1	60.3333	1	60.3333	5.91488	0.0095192	SPECIFIC
Q80X80	Phospholipid transfer protein C2CD2L	50	100	1	100	50	110	1	1	1	1	1	1	68.5	1	68.5	6.09803	0.00926456	SPECIFIC
P42125	Enoyl-CoA delta isomerase 1. mitochondrial	260	120	260	260	1	120	1	1	1	1	1	1	170.167	1	170.167	7.4108	0.00782242	SPECIFIC
Q99MD8	Myoneurin	60	1	60	60	1	120	1	1	1	1	1	1	50.3333	1	50.3333	5.65344	0.00241878	SPECIFIC
B2RRL2	Jerky protein homolog-like	60	1	210	60	130	140	1	1	1	1	1	1	100.167	1	100.167	6.64626	0.0122829	SPECIFIC
O35345	Importin subunit alpha-7	60	60	130	1	1	60	1	1	1	1	1	1	52	1	52	5.70044	0.00288824	SPECIFIC
Q9CR57	60S ribosomal protein L14	580	170	360	580	1510	360	1	1	1	1	1	1	593.333	1	593.333	9.2127	0.00744361	SPECIFIC
Q99KK2	N-acylneuraminate cytidylyltransferase	80	80	360	80	80	80	1	1	1	1	1	1	126.667	1	126.667	6.98489	0.00511044	SPECIFIC
Q80ZF2	Interferon epsilon	180	1	1	180	180	180	1	1	1	1	1	1	120.333	1	120.333	6.91089	0.00965415	SPECIFIC
P20060	Beta-hexosaminidase subunit beta	270	200	130	130	130	60	1	1	1	70	1	1	153.333	12.5	12.2667	3.61667	0.00107071	SPECIFIC
Q8CFE6	Sodium-coupled neutral amino acid transporter 2	140	70	1	70	70	70	1	1	1	1	1	1	70.1667	1	70.1667	6.13271	0.00289356	SPECIFIC
Q9WU40	Inner nuclear membrane protein Man1	40	1	40	80	1	80	1	1	1	1	1	1	40.3333	1	40.3333	5.3339	0.00284754	SPECIFIC
Q8VE33	Ganglioside-induced differentiation-associated protein 1-like 1	190	190	190	90	410	860	1	1	1	1	1	1	321.667	1	321.667	8.32942	0.00440408	SPECIFIC
Q8BVP5	Casein kinase I isoform gamma-2	1	1	80	80	170	170	1	1	1	1	1	1	83.6667	1	83.6667	6.38658	0.00351259	SPECIFIC
Q99KB8	Hydroxyacylglutathione hydrolase. mitochondrial	370	110	1	110	110	120	1	1	1	1	1	1	136.833	1	136.833	7.09628	0.0132715	SPECIFIC
Q99LS3	Phosphoserine phosphatase	1	150	150	150	150	1	1	1	1	1	1	1	100.333	1	100.333	6.64866	0.00394977	SPECIFIC
P62774	Myotrophin	670	290	290	1150	1	330	1	1	1	1	1	1	455.167	1	455.167	8.83025	0.00647721	SPECIFIC
Q9CQX3	BPI fold-containing family A member 5	130	130	1	1	130	290	1	1	1	1	1	1	113.667	1	113.667	6.82867	0.0103364	SPECIFIC
O54908	Dickkopf-related protein 1	130	1	130	1	130	290	1	1	1	1	1	1	113.667	1	113.667	6.82867	0.0103364	SPECIFIC
Q9QYF9	Protein NDRG3	90	300	190	90	90	300	1	1	1	1	1	1	176.667	1	176.667	7.46489	0.00410265	SPECIFIC
Q9QYM9	Tomoregulin-2	1	90	190	90	190	200	1	1	1	1	1	1	126.833	1	126.833	6.98679	0.00974354	SPECIFIC
Q3U5Q7	UMP-CMP kinase 2. mitochondrial	160	80	160	80	160	1	1	1	1	1	1	1	106.833	1	106.833	6.73922	0.00860801	SPECIFIC
P61967	AP-1 complex subunit sigma-1A	210	210	210	210	1	1	1	1	1	1	1	1	140.333	1	140.333	7.13271	0.00314757	SPECIFIC
Q9R1Q7	Proteolipid protein 2	230	230	1	230	1	1	1	1	1	1	1	1	115.5	1	115.5	6.85175	0.0106121	SPECIFIC
Q99KX1	Myeloid leukemia factor 2	290	140	140	1	290	1	1	1	1	1	1	1	143.667	1	143.667	7.16658	0.0244372	SPECIFIC
Q9D2V7	Coronin-7	80	40	160	40	80	80	1	1	1	1	1	1	80	1	80	6.32193	0.00833032	SPECIFIC
Q3TC72	Fumarylacetoacetate hydrolase domain-containing protein 2A	230	110	110	1	370	120	1	1	1	1	1	1	156.833	1	156.833	7.29309	0.0025091	SPECIFIC
Q61831	Mitogen-activated protein kinase 10	230	630	230	320	1150	240	1	1	1	1	1	1	466.667	1	466.667	8.86625	0.00747429	SPECIFIC
Q8JZU2	Tricarboxylate transport protein. mitochondrial	230	230	520	370	520	250	1	1	1	1	1	1	353.333	1	353.333	8.46489	0.00323855	SPECIFIC
Q9D6U8	Protein FAM162A	1	1150	470	780	210	520	1	1	1	1	1	1	521.833	1	521.833	9.02745	0.0031128	SPECIFIC
Q9CQD1	Ras-related protein Rab-5A	1	1	360	1	170	360	1	1	1	1	1	1	148.833	1	148.833	7.21755	0.0251577	SPECIFIC
Q78PY7	Staphylococcal nuclease domain-containing protein 1	1	80	1	120	40	120	1	1	1	1	1	1	60.3333	1	60.3333	5.91488	0.0116625	SPECIFIC
Q9R0N3	Synaptotagmin-11	260	1	170	80	470	260	1	110	1	1	1	1	206.833	19.1667	10.7913	3.4318	0.00636037	SPECIFIC
O88851	Putative hydrolase RBBP9	180	180	180	1	390	430	1	1	1	1	1	1	226.833	1	226.833	7.82549	0.0104951	SPECIFIC
Q9JJI8	60S ribosomal protein L38	470	470	1	1	470	470	1	1	1	1	1	1	313.667	1	313.667	8.29309	0.00394977	SPECIFIC
O88876	Short-chain dehydrogenase/reductase 3	120	120	1	120	1	120	1	1	1	1	1	1	80.3333	1	80.3333	6.32793	0.0133491	SPECIFIC
Q8CI66	Stomatin-like protein 1	90	1	90	90	1	90	1	1	1	1	1	1	60.3333	1	60.3333	5.91488	0.00394977	SPECIFIC
Q9WTJ8	Protein FAM50B	100	1	100	1	100	100	1	1	1	1	1	1	67	1	67	6.06609	0.0133491	SPECIFIC
Q9D8B6	Protein FAM210B. mitochondrial	1	190	1	190	190	190	1	1	1	1	1	1	127	1	127	6.98868	0.00394977	SPECIFIC
Q14BP6	Leucine-rich repeat-containing protein 74B	1	90	90	1	1	90	1	1	1	1	1	1	45.5	1	45.5	5.50779	0.0133491	SPECIFIC
Q8C7W7	5' exonuclease Apollo	60	60	60	60	60	1	1	1	1	1	1	1	50.1667	1	50.1667	5.64866	0.000735902	SPECIFIC
Q8R2U2	Nucleolus and neural progenitor protein	60	60	1	1	60	1	1	1	1	1	1	1	30.5	1	30.5	4.93074	0.0133491	SPECIFIC
Q8R4U1	Myb-related transcription factor. partner of profilin	90	90	90	90	90	1	1	1	1	1	1	1	75.1667	1	75.1667	6.23202	0.000735902	SPECIFIC
O54992	MAP kinase-activated protein kinase 5	70	70	1	70	1	70	1	1	1	1	1	1	47	1	47	5.55459	0.0133491	SPECIFIC
Q3TIR3	Synembryn-A	60	60	60	1	60	60	1	1	1	1	1	1	50.1667	1	50.1667	5.64866	0.00394977	SPECIFIC
Q91YI6	Poly(A) RNA polymerase GLD2	70	70	70	70	70	1	1	1	1	1	1	1	58.5	1	58.5	5.87036	0.00394977	SPECIFIC
P48972	Myb-related protein B	50	1	50	50	1	50	1	1	1	1	1	1	33.6667	1	33.6667	5.07325	0.00394977	SPECIFIC
Q3UY51	Leucine-rich repeat-containing protein 55	1	120	1	120	120	1	1	1	1	1	1	1	60.5	1	60.5	5.91886	0.0133491	SPECIFIC
P61315	Galactose-3-O-sulfotransferase 3	1	80	1	80	80	1	1	1	1	1	1	1	40.5	1	40.5	5.33985	0.00394977	SPECIFIC
Q8C456	WD repeat-containing and planar cell polarity effector protein fritz homolog	1	50	1	50	50	50	1	1	1	1	1	1	33.6667	1	33.6667	5.07325	0.00394977	SPECIFIC
Q3TJM4	Centromere protein T	1	70	70	70	70	1	1	1	1	1	1	1	47	1	47	5.55459	0.00394977	SPECIFIC
Q9CQ54	NADH dehydrogenase [ubiquinone] 1 subunit C2	1	290	290	1	290	1	1	1	1	1	1	1	145.5	1	145.5	7.18488	0.0133491	SPECIFIC
Q5EG47	5'-AMP-activated protein kinase catalytic subunit alpha-1	1	60	1	1	60	60	1	1	1	1	1	1	30.5	1	30.5	4.93074	0.0133491	SPECIFIC
Q9D708	Protein S100-A16	1	290	290	1	290	290	1	1	1	1	1	1	193.667	1	193.667	7.59743	0.00394977	SPECIFIC
Q9DCD6	Gamma-aminobutyric acid receptor-associated protein	1	290	1	1	1	290	1	1	1	1	1	1	97.3333	1	97.3333	6.60486	0.0133491	SPECIFIC
P62878	E3 ubiquitin-protein ligase RBX1	1	1	330	1	330	330	1	1	1	1	1	1	165.5	1	165.5	7.37069	0.00394977	SPECIFIC
Q9CQR2	40S ribosomal protein S21	1	1	470	1	470	470	1	1	1	1	1	1	235.5	1	235.5	7.87958	0.0133491	SPECIFIC
Q9Z2A7	Diacylglycerol O-acyltransferase 1	1	1	70	1	70	1	1	1	1	1	1	1	24	1	24	4.58496	0.0352652	SPECIFIC
Q9R216	Frizzled-9	1	1	60	1	60	60	1	1	1	1	1	1	30.5	1	30.5	4.93074	0.0133491	SPECIFIC
Q9D2E2	Target of EGR1 protein 1	1	1	70	1	70	70	1	1	1	1	1	1	35.5	1	35.5	5.14975	0.0133491	SPECIFIC
P20239	Zona pellucida sperm-binding protein 2	50	50	50	50	1	1	1	1	1	1	1	1	33.6667	1	33.6667	5.07325	0.000735902	SPECIFIC
Q9D9U4	Testis-expressed protein 22	180	180	1	180	1	180	1	1	1	1	1	1	120.333	1	120.333	6.91089	0.0133491	SPECIFIC
Q8CC84	LysM and putative peptidoglycan-binding domain-containing protein 4	120	120	1	1	1	1	1	1	1	1	1	1	40.6667	1	40.6667	5.34577	0.0133491	SPECIFIC
Q5SYL1	Uncharacterized serine/threonine-protein kinase SgK494	120	1	120	120	1	120	1	1	1	1	1	1	80.3333	1	80.3333	6.32793	0.0133491	SPECIFIC
Q9Z2M7	Phosphomannomutase 2	140	1	140	140	140	150	1	1	1	1	1	1	118.5	1	118.5	6.88874	0.00397303	SPECIFIC
Q497Q6	Protein FAM228B	1	140	140	1	1	150	1	1	1	1	1	1	72.1667	1	72.1667	6.17326	0.0134067	SPECIFIC
Q91X58	AN1-type zinc finger protein 2B	1	1	140	1	140	150	1	1	1	1	1	1	72.1667	1	72.1667	6.17326	0.00397303	SPECIFIC
Q8K1Z6	N-arachidonyl glycine receptor	100	100	100	100	1	110	1	1	1	1	1	1	85.1667	1	85.1667	6.41222	0.00399524	SPECIFIC
Q9CXR1	Dehydrogenase/reductase SDR family member 7	100	100	1	1	100	1	1	1	1	1	1	1	50.5	1	50.5	5.65821	0.0133491	SPECIFIC
Q8K0R6	Glycolipid transfer protein domain-containing protein 2	110	1	110	1	110	120	1	1	1	1	1	1	75.3333	1	75.3333	6.23522	0.0134421	SPECIFIC
Q9R0Y5	Adenylate kinase isoenzyme 1	390	390	390	1	930	390	1	1	1	1	1	1	415.167	1	415.167	8.69755	0.0119798	SPECIFIC
Q7TS68	Putative methyltransferase NSUN6	70	1	70	1	70	70	1	1	1	1	1	1	47	1	47	5.55459	0.0133491	SPECIFIC
Q7TMW6	Cytosolic iron-sulfur assembly component 3	70	1	1	70	1	70	1	1	1	1	1	1	35.5	1	35.5	5.14975	0.0352652	SPECIFIC
P56382	ATP synthase subunit epsilon. mitochondrial	4620	2160	2160	4620	16780	2160	1	1	1	1	1	1	5416.67	1	5416.67	12.4032	0.00991339	SPECIFIC
Q8VHC3	Selenoprotein M	1	230	230	1	230	260	1	1	1	1	1	1	158.667	1	158.667	7.30986	0.00402567	SPECIFIC
P08103	Tyrosine-protein kinase HCK	60	1	60	1	60	1	1	1	1	1	1	1	30.5	1	30.5	4.93074	0.0133491	SPECIFIC
Q6DFW4	Nucleolar protein 58	60	60	1	60	60	60	1	1	1	1	1	1	50.1667	1	50.1667	5.64866	0.0133491	SPECIFIC
Q9R0P5	Destrin	4620	7250	2160	2160	1610	7250	1	1	1	1	1	1	4175	1	4175	12.0276	0.00287726	SPECIFIC
Q60780	Growth arrest-specific protein 7	80	80	80	80	1	1	1	1	1	1	1	1	53.6667	1	53.6667	5.74595	0.00268979	SPECIFIC
P51859	Hepatoma-derived growth factor	310	310	500	150	500	1	1	1	1	1	1	1	295.167	1	295.167	8.20539	0.00641734	SPECIFIC
Q9QZ06	Toll-interacting protein	130	130	1	130	270	270	1	1	1	1	1	1	155.167	1	155.167	7.27767	0.0030915	SPECIFIC
P28571	Sodium- and chloride-dependent glycine transporter 1	100	50	210	100	210	350	1	1	1	1	1	1	170	1	170	7.40939	0.00712721	SPECIFIC
Q8R404	MICOS complex subunit MIC13	1	290	670	290	290	290	1	1	1	1	1	1	305.167	1	305.167	8.25345	0.00349358	SPECIFIC
Q566J8	Atypical kinase COQ8B. mitochondrial	60	60	60	1	1	1	1	1	1	1	1	1	30.5	1	30.5	4.93074	0.00394977	SPECIFIC
Q61672	Equilibrative nucleoside transporter 2	1	70	1	1	70	160	1	1	1	1	1	1	50.5	1	50.5	5.65821	0.0276334	SPECIFIC
P63028	Translationally-controlled tumor protein	190	190	190	190	430	210	1	1	1	1	1	1	233.333	1	233.333	7.86625	0.0102069	SPECIFIC
Q8R4T1	Cystin-1	260	260	260	1	1	1	1	1	1	1	1	1	130.5	1	130.5	7.02791	0.0102864	SPECIFIC
Q9WUU7	Cathepsin Z	230	230	230	370	110	120	1	1	1	1	1	1	215	1	215	7.74819	0.00481314	SPECIFIC
Q9WVC3	Caveolin-2	1	210	210	1	470	210	1	1	1	1	1	1	183.667	1	183.667	7.52095	0.00409993	SPECIFIC
P70175	Disks large homolog 3	80	1	1	1	130	80	1	1	1	1	1	1	48.8333	1	48.8333	5.60979	0.0128649	SPECIFIC
Q8R071	Inositol-trisphosphate 3-kinase A	330	70	70	70	150	250	1	1	1	1	1	1	156.667	1	156.667	7.29155	0.00605445	SPECIFIC
Q8C3Q5	Protein shisa-7	450	210	280	370	60	210	1	1	1	80	1	1	263.333	14.1667	18.5882	4.21632	0.00576041	SPECIFIC
Q8BW96	Calcium/calmodulin-dependent protein kinase type 1D	530	410	190	190	90	90	1	1	1	1	1	1	250	1	250	7.96578	0.00528614	SPECIFIC
P54822	Adenylosuccinate lyase	70	70	70	230	70	70	1	1	1	1	1	1	96.6667	1	96.6667	6.59495	0.00446677	SPECIFIC
Q8BSL7	ADP-ribosylation factor 2	430	1	430	1	430	1030	1	1	1	1	1	1	387	1	387	8.59619	0.0181885	SPECIFIC
Q3V089	RNA-binding protein 44	30	30	30	30	30	30	1	1	1	1	1	1	30	1	30	4.90689	0.00383474	SPECIFIC
Q6GQT5	Transmembrane protein 151A	70	70	70	1	70	160	1	1	1	1	1	1	73.5	1	73.5	6.19967	0.00344024	SPECIFIC
P62331	ADP-ribosylation factor 6	190	430	430	190	430	190	1	1	1	1	1	1	310	1	310	8.27612	0.00304803	SPECIFIC
Q9CZV8	F-box/LRR-repeat protein 20	1	170	170	170	260	80	1	1	1	1	1	1	141.833	1	141.833	7.14805	0.022407	SPECIFIC
Q6PFD5	Disks large-associated protein 3	110	1	70	1	110	1	1	1	1	1	1	1	48.8333	1	48.8333	5.60979	0.0288961	SPECIFIC
Q9JMA1	Ubiquitin carboxyl-terminal hydrolase 14	220	140	140	70	140	1	1	1	1	1	1	1	118.5	1	118.5	6.88874	0.00445929	SPECIFIC
Q8VCR8	Myosin light chain kinase 2. skeletal/cardiac muscle	1	60	1	60	60	60	1	1	1	1	1	1	40.3333	1	40.3333	5.3339	0.00394977	SPECIFIC
O88576	Sodium-dependent neutral amino acid transporter B(0)AT3	60	60	60	60	60	60	1	1	1	1	1	1	60	1	60	5.90689	0.00394977	SPECIFIC
Q6P1B1	Xaa-Pro aminopeptidase 1	1	170	110	230	170	250	1	1	1	1	1	1	155.167	1	155.167	7.27767	0.0119164	SPECIFIC
Q60598	Src substrate cortactin	130	60	1	200	60	60	1	1	1	1	1	1	85.1667	1	85.1667	6.41222	0.00990114	SPECIFIC
P04919	Band 3 anion transport protein	70	40	1	40	70	120	1	1	1	1	1	1	56.8333	1	56.8333	5.82867	0.00567088	SPECIFIC
P62897	Cytochrome c. somatic	236140	99000	132350	22710	236140	41170	1	1	1	1	1	1	127918	1	127918	16.9649	0.00899899	SPECIFIC
O35316	Sodium- and chloride-dependent taurine transporter	1	110	110	50	50	180	1	1	1	1	1	1	83.5	1	83.5	6.3837	0.00709476	SPECIFIC
P39087	Glutamate receptor ionotropic. kainate 2	40	40	110	1	40	120	1	1	1	1	1	1	58.5	1	58.5	5.87036	0.015697	SPECIFIC
P61750	ADP-ribosylation factor 4	430	1	430	190	190	700	1	1	1	1	1	1	323.5	1	323.5	8.33762	0.00900606	SPECIFIC
Q5M8N4	Epimerase family protein SDR39U1	1	250	1	1	1	410	1	1	1	1	1	1	110.667	1	110.667	6.79008	0.0238827	SPECIFIC
P97288	5-hydroxytryptamine receptor 4	90	1	1	1	90	90	1	1	1	1	1	1	45.5	1	45.5	5.50779	0.0133491	SPECIFIC
P83870	PHD finger-like domain-containing protein 5A	1370	780	330	780	780	780	1	1	1	1	1	1	803.333	1	803.333	9.64985	0.00481785	SPECIFIC
Q6NS60	F-box only protein 41	120	80	40	170	420	80	1	1	1	1	1	1	151.667	1	151.667	7.24476	0.0116999	SPECIFIC
Q9JIF0	Protein arginine N-methyltransferase 1	1	90	90	1	190	190	1	1	1	1	1	1	93.6667	1	93.6667	6.54946	0.00662769	SPECIFIC
P59648	FXYD domain-containing ion transport regulator 7	470	470	1	470	470	1	1	1	1	1	1	1	313.667	1	313.667	8.29309	0.0312508	SPECIFIC
Q8K406	Leucine-rich repeat LGI family member 3	270	130	60	190	1	60	1	1	1	1	1	1	118.5	1	118.5	6.88874	0.0150733	SPECIFIC
Q8BH58	TIP41-like protein	1	120	410	260	120	130	1	1	1	1	1	1	173.5	1	173.5	7.43879	0.00269159	SPECIFIC
Q8K2H4	Arf-GAP with coiled-coil. ANK repeat and PH domain-containing protein 1	50	50	50	1	50	1	1	1	1	1	1	1	33.6667	1	33.6667	5.07325	0.00669795	SPECIFIC
Q9JI90	E3 ubiquitin-protein ligase RNF14	1	70	70	70	140	150	1	1	1	1	1	1	83.5	1	83.5	6.3837	0.0021486	SPECIFIC
Q9D3R5	Ig-like V-type domain-containing protein FAM187A	80	1	80	1	80	80	1	1	1	1	1	1	53.6667	1	53.6667	5.74595	0.000735902	SPECIFIC
Q9D6K9	Ceramide synthase 5	80	1	80	80	80	80	1	1	1	1	1	1	66.8333	1	66.8333	6.0625	0.00394977	SPECIFIC
Q9Z2D6	Methyl-CpG-binding protein 2	230	70	1	150	230	1	1	1	1	1	1	1	113.667	1	113.667	6.82867	0.00869156	SPECIFIC
Q99KJ8	Dynactin subunit 2	180	1	1	1	90	90	1	1	1	1	1	1	60.5	1	60.5	5.91886	0.0223857	SPECIFIC
Q8C119	Protein NDNF	60	1	60	120	1	1	1	1	1	1	1	1	40.5	1	40.5	5.33985	0.0224787	SPECIFIC
Q8BFW9	Solute carrier family 2. facilitated glucose transporter member 12	1	60	120	60	60	60	1	1	1	1	1	1	60.1667	1	60.1667	5.91089	0.0224787	SPECIFIC
Q91VA0	Acyl-coenzyme A synthetase ACSM1. mitochondrial	1	60	120	60	60	1	1	1	1	1	1	1	50.3333	1	50.3333	5.65344	0.0224787	SPECIFIC
P47856	Glutamine--fructose-6-phosphate aminotransferase [isomerizing] 1	50	50	50	1	1	50	1	1	1	1	1	1	33.6667	1	33.6667	5.07325	0.0133491	SPECIFIC
P42128	Forkhead box protein K1	50	50	50	100	1	50	1	1	1	1	1	1	50.1667	1	50.1667	5.64866	0.00825084	SPECIFIC
P97484	Leukocyte immunoglobulin-like receptor subfamily B member 3	40	1	40	40	40	1	1	1	1	1	1	1	27	1	27	4.75489	0.022621	SPECIFIC
Q8BXA0	Leucine-rich repeat and fibronectin type-III domain-containing protein 5	50	50	100	1	50	100	1	1	1	1	1	1	58.5	1	58.5	5.87036	0.0086644	SPECIFIC
Q9JL56	Glycerophosphodiester phosphodiesterase 1	100	210	100	100	1	110	1	1	1	1	1	1	103.5	1	103.5	6.69349	0.00872382	SPECIFIC
Q8VCN9	Tubulin-specific chaperone C	1	210	100	1	1	110	1	1	1	1	1	1	70.5	1	70.5	6.13955	0.0232648	SPECIFIC
Q91WL6	Sorting nexin-11	1	1	1	130	270	1	1	1	1	1	1	1	67.3333	1	67.3333	6.07325	0.023621	SPECIFIC
O35593	26S proteasome non-ATPase regulatory subunit 14	110	110	1	1	110	120	1	1	1	1	1	1	75.3333	1	75.3333	6.23522	0.0134421	SPECIFIC
Q62348	Translin	150	1	150	310	1	1	1	1	1	1	1	1	102.167	1	102.167	6.67478	0.0234259	SPECIFIC
Q8BIW1	Exopolyphosphatase PRUNE1	1	1	1	70	150	80	1	1	1	1	1	1	50.5	1	50.5	5.65821	0.0237741	SPECIFIC
Q9R1E6	Ectonucleotide pyrophosphatase/phosphodiesterase family member 2	1	40	1	40	120	40	1	1	1	1	1	1	40.3333	1	40.3333	5.3339	0.0360676	SPECIFIC
P52196	Thiosulfate sulfurtransferase	120	1	1	120	120	120	1	1	1	1	1	1	80.3333	1	80.3333	6.32793	0.00888658	SPECIFIC
O55126	Protein NipSnap homolog 2	1	1	1	1	120	120	1	1	1	1	1	1	40.6667	1	40.6667	5.34577	0.0133491	SPECIFIC
Q9Z2B2	Brain mitochondrial carrier protein 1	1	1	1	1	110	230	1	1	1	1	1	1	57.3333	1	57.3333	5.8413	0.0536094	SPECIFIC
Q9D2P8	Myelin-associated oligodendrocyte basic protein	20308180	49237830	20308180	4922880	99999000	24243620	260	290	290	580	2160	2160	3.65033e+07	956.667	38156.7	15.2197	0.0169595	SPECIFIC
Q61160	FAS-associated death domain protein	360	170	170	1	1	1	1	1	1	1	1	1	117.167	1	117.167	6.87242	0.00918216	SPECIFIC
Q505F1	Nuclear receptor subfamily 2 group C member 1	1	120	1	120	180	120	1	1	1	1	1	1	90.3333	1	90.3333	6.49719	0.00501036	SPECIFIC
P49769	Presenilin-1	1	1	70	70	70	70	1	1	1	1	1	1	47	1	47	5.55459	0.0249213	SPECIFIC
Q8C878	NEDD8-activating enzyme E1 catalytic subunit	1	1	1	1	230	330	1	1	1	1	1	1	94	1	94	6.55459	0.0237507	SPECIFIC
Q80SW1	S-adenosylhomocysteine hydrolase-like protein 1	370	450	210	370	370	380	1	1	1	1	1	1	358.333	1	358.333	8.48516	0.0260128	SPECIFIC
Q64337	Sequestosome-1	1	80	1	80	80	170	1	1	1	1	1	1	68.6667	1	68.6667	6.10154	0.0245613	SPECIFIC
P16390	Potassium voltage-gated channel subfamily A member 3	60	60	60	1	1	70	1	1	1	1	1	1	42	1	42	5.39232	0.00922157	SPECIFIC
P49312	Heterogeneous nuclear ribonucleoprotein A1	110	110	230	230	230	250	1	1	1	1	1	1	193.333	1	193.333	7.59495	0.00271997	SPECIFIC
A2ASZ8	Calcium-binding mitochondrial carrier protein SCaMC-2	70	70	150	70	150	1	1	1	1	1	1	1	85.1667	1	85.1667	6.41222	0.00970197	SPECIFIC
Q9CX47	DNA repair protein XRCC2	120	260	120	1	1	130	1	1	1	1	1	1	105.333	1	105.333	6.71882	0.0093692	SPECIFIC
P18581	Cationic amino acid transporter 2	50	50	1	1	170	50	1	1	1	1	1	1	53.6667	1	53.6667	5.74595	0.0100196	SPECIFIC
Q5SRX1	TOM1-like protein 2	1	70	1	1	1	70	1	1	1	1	1	1	24	1	24	4.58496	0.0133491	SPECIFIC
Q9CPV9	P2Y purinoceptor 12	1	100	1	100	1	100	1	1	1	1	1	1	50.5	1	50.5	5.65821	0.00930285	SPECIFIC
Q61081	Hsp90 co-chaperone Cdc37	180	90	90	180	1	90	1	1	1	1	1	1	105.167	1	105.167	6.71653	0.0233718	SPECIFIC
Q8CHT0	Delta-1-pyrroline-5-carboxylate dehydrogenase. mitochondrial	1	60	60	130	60	1	1	1	1	1	1	1	52	1	52	5.70044	0.0254102	SPECIFIC
Q99K28	ADP-ribosylation factor GTPase-activating protein 2	140	1	70	1	70	1	1	1	1	1	1	1	47.1667	1	47.1667	5.5597	0.0224387	SPECIFIC
O09061	Proteasome subunit beta type-1	150	500	500	1	500	150	1	1	1	1	1	1	300.167	1	300.167	8.22962	0.0192608	SPECIFIC
P33611	DNA polymerase alpha subunit B	60	60	60	120	1	120	1	1	1	1	1	1	70.1667	1	70.1667	6.13271	0.00936847	SPECIFIC
Q8BLV3	Sodium/hydrogen exchanger 7	1	1	50	50	100	100	1	1	1	1	1	1	50.3333	1	50.3333	5.65344	0.00940174	SPECIFIC
Q5U3K5	Rab-like protein 6	1	1	50	1	100	1	1	1	1	1	1	1	25.6667	1	25.6667	4.68182	0.0514648	SPECIFIC
Q80VW5	Whirlin	40	40	1	80	40	80	1	1	1	1	1	1	46.8333	1	46.8333	5.54946	0.00945222	SPECIFIC
Q68FL6	Methionine--tRNA ligase. cytoplasmic	1	40	80	40	40	1	1	1	1	1	1	1	33.6667	1	33.6667	5.07325	0.00945222	SPECIFIC
Q9D1K7	UPF0687 protein C20orf27 homolog	190	1	190	1	190	210	1	1	1	1	1	1	130.333	1	130.333	7.02606	0.0102069	SPECIFIC
Q9Z2C9	Myotubularin-related protein 7	50	50	50	50	1	110	1	1	1	1	1	1	51.8333	1	51.8333	5.69581	0.00727949	SPECIFIC
P10751	Zinc finger protein 11	50	50	50	50	1	110	1	1	1	1	1	1	51.8333	1	51.8333	5.69581	0.0261119	SPECIFIC
P61079	Ubiquitin-conjugating enzyme E2 D3	1310	1	230	1	230	230	1	1	1	1	290	1	333.667	49.1667	6.78644	2.76266	0.040075	SPECIFIC
P45952	Medium-chain specific acyl-CoA dehydrogenase. mitochondrial	270	170	1	170	1	180	1	1	1	1	1	1	132	1	132	7.04439	0.0165002	SPECIFIC
P97742	Carnitine O-palmitoyltransferase 1. liver isoform	40	40	90	90	90	1	1	1	1	1	1	1	58.5	1	58.5	5.87036	0.00308447	SPECIFIC
Q7TMK9	Heterogeneous nuclear ribonucleoprotein Q	50	1	110	50	1	180	1	1	1	1	1	1	65.3333	1	65.3333	6.02975	0.045679	SPECIFIC
Q8BUV3	Gephyrin	140	50	140	1	50	50	1	1	1	1	1	1	71.8333	1	71.8333	6.16658	0.00850929	SPECIFIC
Q9DBJ6	Josephin-1	360	1	360	170	170	1	1	1	1	1	1	1	177	1	177	7.46761	0.00943523	SPECIFIC
Q06986	E3 ubiquitin-protein ligase SIAH2	110	230	110	1	110	120	1	1	1	1	1	1	113.5	1	113.5	6.82655	0.00313783	SPECIFIC
Q9JMG7	Hepatoma-derived growth factor-related protein 3	1	180	1	1	180	180	1	1	1	1	1	1	90.5	1	90.5	6.49985	0.0311321	SPECIFIC
Q6P1B3	PILR alpha-associated neural protein	1	1	270	1	1	290	1	1	1	1	1	1	94	1	94	6.55459	0.0417243	SPECIFIC
Q61835	FXYD domain-containing ion transport regulator 3	930	1	390	390	1	470	1	1	1	1	1	1	363.667	1	363.667	8.50647	0.0273367	SPECIFIC
Q9JLT4	Thioredoxin reductase 2. mitochondrial	70	140	70	1	140	1	1	1	1	1	1	1	70.3333	1	70.3333	6.13614	0.0115592	SPECIFIC
Q5SQP1	HORMA domain-containing protein 2	110	230	110	1	230	1	1	1	1	1	1	1	113.667	1	113.667	6.82867	0.0101985	SPECIFIC
Q99M71	Mammalian ependymin-related protein 1	150	1	1	330	330	150	1	1	1	1	1	1	160.333	1	160.333	7.32493	0.0100751	SPECIFIC
A6PWV3	Izumo sperm-egg fusion protein 3	130	130	130	130	1	270	1	1	1	1	1	1	131.833	1	131.833	7.04257	0.0100404	SPECIFIC
Q8BVN7	Solute carrier family 25 member 41	110	110	1	110	110	1	1	1	1	1	1	1	73.6667	1	73.6667	6.20294	0.00394977	SPECIFIC
Q9CPU2	NADH dehydrogenase [ubiquinone] 1 beta subcomplex subunit 2. mitochondrial	1370	780	330	330	1	330	1	1	1	1	1	1	523.5	1	523.5	9.03205	0.00824245	SPECIFIC
P27681	Gamma-aminobutyric acid receptor subunit gamma-3	1	150	1	1	70	70	1	1	1	1	1	1	48.8333	1	48.8333	5.60979	0.0108036	SPECIFIC
P49443	Protein phosphatase 1A	190	90	90	90	190	1	1	1	1	1	1	1	108.5	1	108.5	6.76155	0.0104305	SPECIFIC
Q3TEA8	Heterochromatin protein 1-binding protein 3	60	130	60	60	130	1	1	1	1	1	1	1	73.5	1	73.5	6.19967	0.0261646	SPECIFIC
P23198	Chromobox protein homolog 3	180	180	180	180	1	700	1	1	1	1	1	1	236.833	1	236.833	7.88773	0.00908398	SPECIFIC
Q8BH16	F-box/LRR-repeat protein 2	80	80	1	80	170	80	1	1	1	1	1	1	81.8333	1	81.8333	6.35462	0.0105925	SPECIFIC
P29758	Ornithine aminotransferase. mitochondrial	80	1	170	80	80	80	1	1	1	1	1	1	81.8333	1	81.8333	6.35462	0.00932441	SPECIFIC
Q06985	E3 ubiquitin-protein ligase SIAH1B	120	260	120	1	120	130	1	1	1	1	1	1	125.167	1	125.167	6.96771	0.0035311	SPECIFIC
A2ANU3	Synapse differentiation-inducing gene protein 1	290	1	140	140	140	1	1	1	1	1	1	1	118.667	1	118.667	6.89077	0.0214719	SPECIFIC
Q9JHD2	Histone acetyltransferase KAT2A	1	40	40	40	40	1	1	1	1	1	1	1	27	1	27	4.75489	0.00829548	SPECIFIC
Q8BTZ7	Mannose-1-phosphate guanyltransferase beta	100	1	100	1	1	200	1	1	1	1	1	1	67.1667	1	67.1667	6.06967	0.0196157	SPECIFIC
Q9D4H7	LON peptidase N-terminal domain and RING finger protein 3	190	1	1	90	90	90	1	1	1	1	1	1	77	1	77	6.26679	0.025147	SPECIFIC
P61087	Ubiquitin-conjugating enzyme E2 K	180	1	1	180	1	180	1	1	1	1	1	1	90.5	1	90.5	6.49985	0.0251694	SPECIFIC
P23492	Purine nucleoside phosphorylase	120	120	250	1	120	120	1	1	1	1	1	1	121.833	1	121.833	6.92877	0.0025052	SPECIFIC
Q9WV32	Actin-related protein 2/3 complex subunit 1B	90	1	90	90	1	200	1	1	1	1	1	1	78.6667	1	78.6667	6.29768	0.0102909	SPECIFIC
Q80XR2	Calcium-transporting ATPase type 2C member 1	40	40	1	80	1	40	1	1	1	1	1	1	33.6667	1	33.6667	5.07325	0.00945222	SPECIFIC
Q6P5E8	Diacylglycerol kinase theta	40	40	40	1	70	1	1	1	1	1	1	1	32	1	32	5	0.0019276	SPECIFIC
Q5SZV5	Dyslexia-associated protein KIAA0319 homolog	1	30	70	30	30	30	1	1	1	1	1	1	31.8333	1	31.8333	4.99247	0.00383474	SPECIFIC
P00493	Hypoxanthine-guanine phosphoribosyltransferase	330	330	150	150	150	1	1	1	1	1	1	1	185.167	1	185.167	7.53268	0.0113224	SPECIFIC
P52503	NADH dehydrogenase [ubiquinone] iron-sulfur protein 6. mitochondrial	6740	9000	9000	9000	4990	41170	1	1	1	1	1	1	13316.7	1	13316.7	13.7009	0.0252978	SPECIFIC
Q61772	Ephrin type-A receptor 7	1	1	30	30	70	110	1	1	1	1	1	1	40.3333	1	40.3333	5.3339	0.0263395	SPECIFIC
Q8BGX2	Mitochondrial import inner membrane translocase subunit Tim29	130	130	130	130	1	1	1	1	1	1	1	1	87	1	87	6.44294	0.0133491	SPECIFIC
Q60865	Caprin-1	50	1	1	50	1	50	1	1	1	1	1	1	25.5	1	25.5	4.67243	0.00394977	SPECIFIC
Q6Y685	Transforming acidic coiled-coil-containing protein 1	50	1	50	50	50	1	1	1	1	1	1	1	33.6667	1	33.6667	5.07325	0.0133491	SPECIFIC
Q61166	Microtubule-associated protein RP/EB family member 1	130	130	130	130	130	130	1	1	1	1	1	1	130	1	130	7.02237	0.00394977	SPECIFIC
Q6PGE7	Sodium-dependent proline transporter	50	50	50	50	1	1	1	1	1	1	1	1	33.6667	1	33.6667	5.07325	0.0133491	SPECIFIC
P56477	Interferon regulatory factor 5	70	70	1	1	1	70	1	1	1	1	1	1	35.5	1	35.5	5.14975	0.0133491	SPECIFIC
Q2HJ10	Zinc transporter 2	90	1	1	90	1	1	1	1	1	1	1	1	30.6667	1	30.6667	4.9386	0.0352652	SPECIFIC
P21761	Thyrotropin-releasing hormone receptor	90	1	1	1	1	90	1	1	1	1	1	1	30.6667	1	30.6667	4.9386	0.0352652	SPECIFIC
P12242	Mitochondrial brown fat uncoupling protein 1	120	120	1	1	1	120	1	1	1	1	1	1	60.5	1	60.5	5.91886	0.0352652	SPECIFIC
E9Q7F2	E3 ubiquitin-protein ligase RNF169	50	50	1	50	50	1	1	1	1	1	1	1	33.6667	1	33.6667	5.07325	0.0133491	SPECIFIC
Q3V172	Protein sel-1 homolog 2	50	1	50	50	1	50	1	1	1	1	1	1	33.6667	1	33.6667	5.07325	0.0133491	SPECIFIC
Q9CQ06	39S ribosomal protein L24. mitochondrial	150	150	1	150	1	150	1	1	1	1	1	1	100.333	1	100.333	6.64866	0.0133491	SPECIFIC
Q9D0I4	Syntaxin-17	120	1	120	120	120	1	1	1	1	1	1	1	80.3333	1	80.3333	6.32793	0.00394977	SPECIFIC
Q8R0A6	V-set and transmembrane domain-containing protein 2A	150	150	1	150	150	1	1	1	1	1	1	1	100.333	1	100.333	6.64866	0.0133491	SPECIFIC
P50296	Arylamine N-acetyltransferase 3	120	1	120	120	120	1	1	1	1	1	1	1	80.3333	1	80.3333	6.32793	0.0133491	SPECIFIC
O70263	E3 ubiquitin-protein ligase LNX	50	1	1	50	50	50	1	1	1	1	1	1	33.6667	1	33.6667	5.07325	0.0133491	SPECIFIC
Q8N9S3	Activator of 90 kDa heat shock protein ATPase homolog 2	100	100	100	100	1	1	1	1	1	1	1	1	67	1	67	6.06609	0.0133491	SPECIFIC
Q62471	Vomeronasal secretory protein 1	190	1	190	190	1	190	1	1	1	1	1	1	127	1	127	6.98868	0.0133491	SPECIFIC
Q8BGE9	Relaxin-3 receptor 1	70	70	1	70	1	1	1	1	1	1	1	1	35.5	1	35.5	5.14975	0.0133491	SPECIFIC
Q923M0	Protein phosphatase 1 regulatory subunit 16A	70	70	1	1	1	70	1	1	1	1	1	1	35.5	1	35.5	5.14975	0.0352652	SPECIFIC
Q5NCE8	Magnesium transporter MRS2 homolog. mitochondrial	1	1	1	80	80	80	1	1	1	1	1	1	40.5	1	40.5	5.33985	0.0352652	SPECIFIC
Q61086	Frizzled-3	1	50	1	50	1	50	1	1	1	1	1	1	25.5	1	25.5	4.67243	0.0133491	SPECIFIC
Q9D328	Transmembrane protein 35A	1	210	210	210	1	1	1	1	1	1	1	1	105.5	1	105.5	6.7211	0.0133491	SPECIFIC
Q9D7B6	Isobutyryl-CoA dehydrogenase. mitochondrial	1	90	1	90	1	90	1	1	1	1	1	1	45.5	1	45.5	5.50779	0.0133491	SPECIFIC
Q6NS65	Uracil nucleotide/cysteinyl leukotriene receptor	1	1	1	100	100	1	1	1	1	1	1	1	34	1	34	5.08746	0.0352652	SPECIFIC
O55192	Sodium-dependent noradrenaline transporter	1	1	60	60	1	60	1	1	1	1	1	1	30.5	1	30.5	4.93074	0.0352652	SPECIFIC
Q9D8I1	Marginal zone B- and B1-cell-specific protein	1	190	190	190	1	190	1	1	1	1	1	1	127	1	127	6.98868	0.0133491	SPECIFIC
Q8BGN5	NIPA-like protein 3	1	90	90	1	1	90	1	1	1	1	1	1	45.5	1	45.5	5.50779	0.0352652	SPECIFIC
Q9R0X2	ADAM DEC1	1	70	70	1	1	70	1	1	1	1	1	1	35.5	1	35.5	5.14975	0.0133491	SPECIFIC
Q9JJB9	Transmembrane protein 183	1	90	90	1	90	1	1	1	1	1	1	1	45.5	1	45.5	5.50779	0.0352652	SPECIFIC
Q80VG1	Sex comb on midleg-like protein 4	1	1	90	1	90	90	1	1	1	1	1	1	45.5	1	45.5	5.50779	0.0133491	SPECIFIC
P85094	Isochorismatase domain-containing protein 2A	1	1	180	1	180	180	1	1	1	1	1	1	90.5	1	90.5	6.49985	0.0133491	SPECIFIC
P49117	Nuclear receptor subfamily 2 group C member 2	1	1	1	1	60	60	1	1	1	1	1	1	20.6667	1	20.6667	4.36923	0.0352652	SPECIFIC
P11440	Cyclin-dependent kinase 1	1	1	1	1	110	1	1	1	1	1	1	1	19.1667	1	19.1667	4.26053	0.0352652	SPECIFIC
P52950	Homeobox protein DBX1	110	110	1	110	1	1	1	1	1	1	1	1	55.5	1	55.5	5.79442	0.00394977	SPECIFIC
P49945	Ferritin light chain 2	1	180	180	1	180	1	1	1	1	1	1	1	90.5	1	90.5	6.49985	0.0352652	SPECIFIC
Q8VCD6	Receptor expression-enhancing protein 2	140	1	1	1	1	140	1	1	1	1	1	1	47.3333	1	47.3333	5.56478	0.0352652	SPECIFIC
Q9DCC4	Pyrroline-5-carboxylate reductase 3	140	140	140	140	140	1	1	1	1	1	1	1	116.833	1	116.833	6.86831	0.0133491	SPECIFIC
Q9WVJ5	Beta-crystallin B1	140	140	1	1	1	1	1	1	1	1	1	1	47.3333	1	47.3333	5.56478	0.0133491	SPECIFIC
Q06186	Proheparin-binding EGF-like growth factor	170	1	1	1	1	180	1	1	1	1	1	1	59	1	59	5.88264	0.0353449	SPECIFIC
Q925B0	PRKC apoptosis WT1 regulator protein	1	1	110	110	110	1	1	1	1	1	1	1	55.5	1	55.5	5.79442	0.0133491	SPECIFIC
Q3TYL0	Putative IQ motif and ankyrin repeat domain-containing protein LOC642574 homolog	1	100	1	100	100	110	1	1	1	1	1	1	68.6667	1	68.6667	6.10154	0.0134615	SPECIFIC
P62956	Voltage-dependent calcium channel gamma-7 subunit	1	1	120	120	120	130	1	1	1	1	1	1	82	1	82	6.35755	0.0354241	SPECIFIC
P47811	Mitogen-activated protein kinase 14	90	90	1	90	1	100	1	1	1	1	1	1	62	1	62	5.9542	0.0134876	SPECIFIC
Q9CQG9	Transmembrane protein 100	1	260	260	1	260	290	1	1	1	1	1	1	178.667	1	178.667	7.48113	0.0134962	SPECIFIC
Q99LB6	Methionine adenosyltransferase 2 subunit beta	100	1	1	1	100	110	1	1	1	1	1	1	52.1667	1	52.1667	5.70506	0.0354929	SPECIFIC
Q8BHN7	Uncharacterized protein C12orf29 homolog	1	100	1	1	100	110	1	1	1	1	1	1	52.1667	1	52.1667	5.70506	0.0134615	SPECIFIC
Q8BGK5	Solute carrier family 35 member F1	80	1	80	80	1	90	1	1	1	1	1	1	55.3333	1	55.3333	5.79008	0.0135241	SPECIFIC
Q8K4T3	STE20-related kinase adapter protein beta	80	80	1	1	80	1	1	1	1	1	1	1	40.5	1	40.5	5.33985	0.0352652	SPECIFIC
Q9ES83	Blood vessel epicardial substance	1	90	90	90	1	100	1	1	1	1	1	1	62	1	62	5.9542	0.0134876	SPECIFIC
Q8BZA9	Fructose-2.6-bisphosphatase TIGAR	130	130	1	130	130	1	1	1	1	1	1	1	87	1	87	6.44294	0.0133491	SPECIFIC
P70458	Plasma serine protease inhibitor	80	80	1	80	1	90	1	1	1	1	1	1	55.3333	1	55.3333	5.79008	0.0135241	SPECIFIC
Q9JI39	ATP-binding cassette sub-family B member 10. mitochondrial	1	1	150	100	100	50	1	1	1	1	1	1	67	1	67	6.06609	0.0101707	SPECIFIC
P59108	Copine-2	60	1	1	60	1	60	1	1	1	1	1	1	30.5	1	30.5	4.93074	0.0352652	SPECIFIC
Q9EQP2	EH domain-containing protein 4	60	60	60	1	1	60	1	1	1	1	1	1	40.3333	1	40.3333	5.3339	0.0133491	SPECIFIC
P34971	Beta-1 adrenergic receptor	70	70	1	1	70	80	1	1	1	1	1	1	48.6667	1	48.6667	5.60486	0.0357245	SPECIFIC
Q9ERT9	Protein phosphatase 1 regulatory subunit 1A	1	1	210	470	210	1	1	1	1	1	1	1	148.833	1	148.833	7.21755	0.026478	SPECIFIC
P11404	Fatty acid-binding protein. heart	1510	260	260	1000	1000	260	1	390	1	1	1	1	715	65.8333	10.8608	3.44105	0.0069953	SPECIFIC
Q8VC12	Urocanate hydratase	50	50	50	50	50	50	1	1	1	1	1	1	50	1	50	5.64386	0.000735902	SPECIFIC
Q9Z0S1	3'(2').5'-bisphosphate nucleotidase 1	250	1	120	250	1400	930	140	1	1	1	1	1	491.833	24.1667	20.3517	4.34708	0.0237788	SPECIFIC
Q3TLI0	Trafficking protein particle complex subunit 10	80	50	50	30	30	1	1	1	1	1	1	1	40.1667	1	40.1667	5.32793	0.0114919	SPECIFIC
Q91Z53	Glyoxylate reductase/hydroxypyruvate reductase	370	230	110	230	230	1	1	1	1	1	1	1	195.167	1	195.167	7.60856	0.0092466	SPECIFIC
P50580	Proliferation-associated protein 2G4	180	280	1	180	1	90	1	1	1	1	1	1	122	1	122	6.93074	0.00433951	SPECIFIC
Q91VR7	Microtubule-associated proteins 1A/1B light chain 3A	290	290	290	1	1	670	1	1	1	1	1	1	257	1	257	8.00562	0.0278388	SPECIFIC
Q71M36	Chondroitin sulfate proteoglycan 5	1	60	60	60	1	60	1	1	1	1	1	1	40.3333	1	40.3333	5.3339	0.00288824	SPECIFIC
Q9D9G3	Cysteine-rich hydrophobic domain-containing protein 2	1	190	1	190	1	210	1	1	1	1	1	1	98.8333	1	98.8333	6.62693	0.0102069	SPECIFIC
O54734	Dolichyl-diphosphooligosaccharide--protein glycosyltransferase 48 kDa subunit	160	80	160	80	160	360	1	1	1	1	1	1	166.667	1	166.667	7.38082	0.011302	SPECIFIC
P97370	Sodium/potassium-transporting ATPase subunit beta-3	1	260	1	120	410	120	1	1	1	1	1	1	152	1	152	7.24793	0.0118499	SPECIFIC
Q9D1X0	Nucleolar protein 3	330	150	330	330	330	170	1	1	1	1	1	1	273.333	1	273.333	8.09452	0.00260896	SPECIFIC
Q8R5H1	Ubiquitin carboxyl-terminal hydrolase 15	100	70	30	30	70	1	1	1	1	1	1	1	50.1667	1	50.1667	5.64866	0.00514543	SPECIFIC
P70195	Proteasome subunit beta type-7	270	1	130	440	1	1	1	1	1	1	1	1	140.5	1	140.5	7.13443	0.031841	SPECIFIC
P29391	Ferritin light chain 1	430	190	190	700	190	1	1	1	1	1	1	1	283.5	1	283.5	8.1472	0.0255637	SPECIFIC
Q8BX17	Gem-associated protein 5	20	50	20	1	20	20	1	1	1	1	1	1	21.8333	1	21.8333	4.44846	0.00184413	SPECIFIC
O70293	G protein-coupled receptor kinase 6	1	120	60	1	60	120	1	1	1	1	1	1	60.3333	1	60.3333	5.91488	0.00936847	SPECIFIC
Q8K2K6	Arf-GAP domain and FG repeat-containing protein 1	1	210	70	140	70	70	1	1	1	1	1	1	93.5	1	93.5	6.54689	0.0357185	SPECIFIC
P20937	T-cell surface glycoprotein YE1/48	130	130	130	130	1	130	1	1	1	1	1	1	108.5	1	108.5	6.76155	0.00394977	SPECIFIC
P03911	NADH-ubiquinone oxidoreductase chain 4	70	70	70	70	520	70	1	1	1	1	1	1	145	1	145	7.17991	0.026485	SPECIFIC
O88559	Menin	1	60	60	180	1	60	1	1	1	1	1	1	60.3333	1	60.3333	5.91488	0.0439416	SPECIFIC
Q9DBF1	Alpha-aminoadipic semialdehyde dehydrogenase	60	1	60	60	60	210	1	1	1	1	1	1	75.1667	1	75.1667	6.23202	0.0147007	SPECIFIC
Q8JZW4	Copine-5	1	250	180	60	60	60	1	1	1	1	1	1	101.833	1	101.833	6.67007	0.0130639	SPECIFIC
Q6PGH0	Ubiquitin domain-containing protein 2	150	1	310	150	720	1	1	1	1	1	1	1	222	1	222	7.79442	0.0231311	SPECIFIC
P01132	Pro-epidermal growth factor	30	60	30	60	30	30	1	1	1	1	1	1	40	1	40	5.32193	0.00298689	SPECIFIC
Q8BH55	Threonine synthase-like 1	50	90	50	1	50	1	1	1	1	1	1	1	40.3333	1	40.3333	5.3339	0.00669795	SPECIFIC
Q5Y5T5	Probable palmitoyltransferase ZDHHC8	1	50	1	50	50	1	1	1	1	1	1	1	25.5	1	25.5	4.67243	0.0194555	SPECIFIC
Q5EBJ4	Ermin	1	1	120	120	780	260	1	1	1	1	1	1	213.667	1	213.667	7.73922	0.0188782	SPECIFIC
Q63739	Protein tyrosine phosphatase type IVA 1	190	190	190	1	190	700	1	1	1	1	1	1	243.5	1	243.5	7.92778	0.0337055	SPECIFIC
Q91XD7	Cysteine-rich with EGF-like domain protein 1	1	80	270	170	170	1	1	1	1	1	1	1	115.333	1	115.333	6.84967	0.0163583	SPECIFIC
P46935	E3 ubiquitin-protein ligase NEDD4	40	1	40	70	70	40	1	1	1	1	1	1	43.5	1	43.5	5.44294	0.0198096	SPECIFIC
Q60803	TNF receptor-associated factor 3	190	120	60	60	120	60	1	1	1	1	1	1	101.667	1	101.667	6.6677	0.0148773	SPECIFIC
Q3UGR5	Haloacid dehalogenase-like hydrolase domain-containing protein 2	140	140	1	1	470	140	1	1	1	1	1	1	148.667	1	148.667	7.21594	0.0214719	SPECIFIC
Q3UHD6	Sorting nexin-27	1	1	60	60	60	1	1	1	1	1	1	1	30.5	1	30.5	4.93074	0.0411187	SPECIFIC
Q9CX86	Heterogeneous nuclear ribonucleoprotein A0	1	1	130	1	440	270	1	1	1	1	1	1	140.5	1	140.5	7.13443	0.0218327	SPECIFIC
Q9ES07	Solute carrier family 15 member 2	1	1	90	50	1	50	1	1	1	1	1	1	32.1667	1	32.1667	5.00749	0.0204688	SPECIFIC
Q8BIF9	Zinc finger protein 787	90	1	90	1	1	100	1	1	1	1	1	1	47.1667	1	47.1667	5.5597	0.0134876	SPECIFIC
Q3UR70	Transforming growth factor-beta receptor-associated protein 1	80	1	1	1	1	40	1	1	1	1	1	1	20.6667	1	20.6667	4.36923	0.0433449	SPECIFIC
E9QAU8	E3 ubiquitin-protein ligase RNF165	200	100	1	100	100	1	1	1	1	1	1	1	83.6667	1	83.6667	6.38658	0.0223673	SPECIFIC
P70429	Ena/VASP-like protein	1	90	1	1	1	1	1	1	1	1	1	1	15.8333	1	15.8333	3.98489	0.104175	SPECIFIC
D3Z7H4	Germ cell-specific gene 1-like protein	1	1	110	1	220	110	1	1	1	1	1	1	73.8333	1	73.8333	6.2062	0.0208027	SPECIFIC
Q3TAE8	Dolichyl pyrophosphate Man9GlcNAc2 alpha-1.3-glucosyltransferase	70	1	70	70	70	1	1	1	1	1	1	1	47	1	47	5.55459	0.0352652	SPECIFIC
Q99LH2	Phosphatidylserine synthase 1	1	1	70	70	70	70	1	1	1	1	1	1	47	1	47	5.55459	0.0352652	SPECIFIC
Q9Z1K5	E3 ubiquitin-protein ligase ARIH1	1	1	60	1	120	60	1	1	1	1	1	1	40.5	1	40.5	5.33985	0.0224787	SPECIFIC
Q8C2S0	Ubiquitin carboxyl-terminal hydrolase 44	1	50	50	100	1	50	1	1	1	1	1	1	42	1	42	5.39232	0.0225352	SPECIFIC
Q8VHF2	Cadherin-related family member 5	40	1	90	1	1	1	1	1	1	1	1	1	22.3333	1	22.3333	4.48113	0.0455961	SPECIFIC
P68037	Ubiquitin-conjugating enzyme E2 L3	1	1	1	1	470	520	1	1	1	1	1	1	165.667	1	165.667	7.37214	0.0185034	SPECIFIC
Q8JZP2	Synapsin-3	190	1	60	120	1	60	1	1	1	1	1	1	72	1	72	6.16993	0.0385302	SPECIFIC
Q9CR47	Ribosome biogenesis protein NSA2 homolog	1	130	1	1	130	1	1	1	1	1	1	1	44	1	44	5.45943	0.0531869	SPECIFIC
P52633	Signal transducer and transcription activator 6	1	1	1	40	40	80	1	1	1	1	1	1	27.1667	1	27.1667	4.76377	0.0235958	SPECIFIC
Q99LR1	Monoacylglycerol lipase ABHD12	170	170	270	80	1	180	1	1	1	1	1	1	145.167	1	145.167	7.18157	0.0547405	SPECIFIC
Q922R1	UPF0183 protein C16orf70 homolog	80	1	80	1	170	80	1	1	1	1	1	1	68.6667	1	68.6667	6.10154	0.0245613	SPECIFIC
Q60837	Interleukin-12 receptor subunit beta-1	1	50	50	1	50	50	1	1	1	1	1	1	33.6667	1	33.6667	5.07325	0.0133491	SPECIFIC
Q8CI32	BAG family molecular chaperone regulator 5	150	1	70	70	1	80	1	1	1	1	1	1	62	1	62	5.9542	0.0527779	SPECIFIC
Q62147	Sarcospan	1	1	1	1	170	170	1	1	1	1	1	1	57.3333	1	57.3333	5.8413	0.0242971	SPECIFIC
Q8BI72	CDKN2A-interacting protein	130	1	60	1	1	70	1	1	1	1	1	1	43.8333	1	43.8333	5.45396	0.0240703	SPECIFIC
Q8VC31	Coiled-coil domain-containing protein 9	60	130	1	60	1	1	1	1	1	1	1	1	42.1667	1	42.1667	5.39803	0.0254102	SPECIFIC
Q99JB8	Protein kinase C and casein kinase II substrate protein 3	80	80	80	1	80	1	1	1	1	1	1	1	53.6667	1	53.6667	5.74595	0.0133491	SPECIFIC
P62192	26S proteasome regulatory subunit 4	80	80	1	80	80	170	1	1	1	1	1	1	81.8333	1	81.8333	6.35462	0.00932441	SPECIFIC
Q9QX11	Cytohesin-1	80	80	80	1	1	1	1	1	1	1	1	1	40.5	1	40.5	5.33985	0.0245613	SPECIFIC
Q7TPM6	Fibronectin type III and SPRY domain-containing protein 1	140	70	70	140	70	1	1	1	1	1	1	1	81.8333	1	81.8333	6.35462	0.0234223	SPECIFIC
Q99KP6	Pre-mRNA-processing factor 19	1	140	70	140	1	1	1	1	1	1	1	1	58.8333	1	58.8333	5.87856	0.0500244	SPECIFIC
Q99KE1	NAD-dependent malic enzyme. mitochondrial	120	60	1	1	1	1	1	1	1	1	1	1	30.6667	1	30.6667	4.9386	0.095754	SPECIFIC
P28184	Metallothionein-3	99000	157490	99000	62100	38810	629960	1	1	1	1	1	1	181060	1	181060	17.4661	0.0175345	SPECIFIC
Q8K301	Probable ATP-dependent RNA helicase DDX52	60	1	60	60	1	60	1	1	1	1	1	1	40.3333	1	40.3333	5.3339	0.0133491	SPECIFIC
Q3UN02		1	1	1	1	90	90	1	1	1	1	1	1	30.6667	1	30.6667	4.9386	0.0133491	SPECIFIC
Q80Y86	Mitogen-activated protein kinase 15	60	1	1	60	60	60	1	1	1	1	1	1	40.3333	1	40.3333	5.3339	0.0133491	SPECIFIC
P63040	Complexin-1	260	1	260	1	1	580	1	1	1	1	1	1	183.833	1	183.833	7.52225	0.0573447	SPECIFIC
O70401	Tetraspanin-6	1	1	150	150	150	310	1	1	1	1	1	1	127	1	127	6.98868	0.024353	SPECIFIC
Q9QXX4	Calcium-binding mitochondrial carrier protein Aralar2	1	1	50	50	110	1	1	1	1	1	1	1	35.5	1	35.5	5.14975	0.0570323	SPECIFIC
P62862	40S ribosomal protein S30	1	580	1510	580	2980	580	1	1	1	1	1	1	1038.5	1	1038.5	10.0203	0.0309946	SPECIFIC
Q8R5C5	Beta-centractin	90	190	90	90	190	1	1	1	1	1	1	1	108.5	1	108.5	6.76155	0.025147	SPECIFIC
Q9Z2J6	Prostaglandin D2 receptor 2	190	1	1	190	1	90	1	1	1	1	1	1	78.8333	1	78.8333	6.30073	0.0976264	SPECIFIC
Q8BP48	Methionine aminopeptidase 1	90	90	1	190	1	90	1	1	1	1	1	1	77	1	77	6.26679	0.025147	SPECIFIC
P62245	40S ribosomal protein S15a	1	1	1	1	1000	580	1	1	1	1	1	1	264	1	264	8.04439	0.0277034	SPECIFIC
Q3THS6	S-adenosylmethionine synthase isoform type-2	280	1	1	180	90	190	1	1	1	1	1	1	123.667	1	123.667	6.95031	0.0290245	SPECIFIC
Q9Z184	Protein-arginine deiminase type-3	50	50	1	50	1	50	1	1	1	1	1	1	33.6667	1	33.6667	5.07325	0.0133491	SPECIFIC
Q7M6Z0	Reticulon-4 receptor-like 2	1	80	1	170	80	1	1	1	1	1	1	1	55.5	1	55.5	5.79442	0.0245613	SPECIFIC
Q505D7	Optic atrophy 3 protein homolog	1	190	190	1	430	1	1	1	1	1	1	1	135.5	1	135.5	7.08215	0.026968	SPECIFIC
O08842	GDNF family receptor alpha-2	70	1	70	70	150	1	1	1	1	1	1	1	60.3333	1	60.3333	5.91488	0.0317679	SPECIFIC
P46471	26S proteasome regulatory subunit 7	80	160	80	1	80	80	1	1	1	1	1	1	80.1667	1	80.1667	6.32493	0.0224088	SPECIFIC
Q99J39	Malonyl-CoA decarboxylase. mitochondrial	70	70	150	70	150	1	1	1	1	1	1	1	85.1667	1	85.1667	6.41222	0.0257251	SPECIFIC
Q8BJU0	Small glutamine-rich tetratricopeptide repeat-containing protein alpha	110	110	1	110	1	250	1	1	1	1	1	1	97	1	97	6.59991	0.0108063	SPECIFIC
Q8BJZ3	Protein lifeguard 3	110	1	110	1	1	250	1	1	1	1	1	1	78.8333	1	78.8333	6.30073	0.0272474	SPECIFIC
Q3UHB1	5'-nucleotidase domain-containing protein 3	120	1	1	120	120	130	1	1	1	1	1	1	82	1	82	6.35755	0.0134274	SPECIFIC
Q921H8	3-ketoacyl-CoA thiolase A. peroxisomal	180	90	90	1	180	190	1	1	1	1	1	1	121.833	1	121.833	6.92877	0.00890164	SPECIFIC
Q91YI4	Beta-arrestin-2	1	80	80	1	1	1	1	1	1	1	1	1	27.3333	1	27.3333	4.77259	0.0245613	SPECIFIC
Q9DB60	Prostamide/prostaglandin F synthase	180	1	1	640	640	180	1	1	1	1	1	1	273.667	1	273.667	8.09628	0.0347963	SPECIFIC
P07724	Serum albumin	10740	12070	18010	14350	21330	35150	290	250	680	610	970	970	18608.3	628.333	29.6154	4.88827	0.00243326	SPECIFIC
P47877	Insulin-like growth factor-binding protein 2	120	1	1	120	120	1	1	1	1	1	1	1	60.5	1	60.5	5.91886	0.0133491	SPECIFIC
Q3UMT1	Protein phosphatase 1 regulatory subunit 12C	40	40	40	40	1	1	1	1	1	1	1	1	27	1	27	4.75489	0.0272021	SPECIFIC
Q61616	D(1A) dopamine receptor	1	1	1	80	1	80	1	1	1	1	1	1	27.3333	1	27.3333	4.77259	0.0233938	SPECIFIC
Q99JI6	Ras-related protein Rap-1b	190	430	190	1	1	190	1	1	1	1	1	1	167	1	167	7.3837	0.026968	SPECIFIC
Q80SS6	G-protein coupled bile acid receptor 1	110	110	110	1	1	110	1	1	1	1	1	1	73.6667	1	73.6667	6.20294	0.00394977	SPECIFIC
Q9CWV7	Zinc finger SWIM domain-containing protein 1	70	150	70	70	1	80	1	1	1	1	1	1	73.5	1	73.5	6.19967	0.000445913	SPECIFIC
Q78JE5	F-box only protein 22	1	1	1	90	90	90	1	1	1	1	1	1	45.5	1	45.5	5.50779	0.0352652	SPECIFIC
Q9D4M9	Inactive polypeptide N-acetylgalactosaminyltransferase-like protein 5	80	1	80	80	1	80	1	1	1	1	1	1	53.6667	1	53.6667	5.74595	0.0352652	SPECIFIC
Q64264	5-hydroxytryptamine receptor 1A	2	10	2	80	80	51	1	1	1	1	1	1	37.5	1	37.5	5.22882	0.0031682	SPECIFIC
Q6NZE7	Protein FAM122B	140	1	140	1	1	150	1	1	1	1	1	1	72.1667	1	72.1667	6.17326	0.0807215	SPECIFIC
Q8C0L6	Peroxisomal N(1)-acetyl-spermine/spermidine oxidase	70	1	70	70	1	70	1	1	1	1	1	1	47	1	47	5.55459	0.0133491	SPECIFIC
P70182	Phosphatidylinositol 4-phosphate 5-kinase type-1 alpha	60	1	1	60	60	1	1	1	1	1	1	1	30.5	1	30.5	4.93074	0.0352652	SPECIFIC
P70699	Lysosomal alpha-glucosidase	1	40	40	1	70	110	1	1	1	1	1	1	43.6667	1	43.6667	5.44846	0.00447933	SPECIFIC
Q00175	Progesterone receptor	40	40	40	40	40	40	1	1	1	1	1	1	40	1	40	5.32193	4.36683e-05	SPECIFIC
P48758	Carbonyl reductase [NADPH] 1	1	260	260	1	1	1	1	1	1	1	1	1	87.3333	1	87.3333	6.44846	0.0555296	SPECIFIC
Q9DCQ7	Alpha-1-antitrypsin 1-6	80	80	80	80	1	90	1	1	1	1	1	1	68.5	1	68.5	6.09803	0.0135241	SPECIFIC
Q149F3	Eukaryotic peptide chain release factor GTP-binding subunit ERF3B	1	60	1	1	60	60	1	1	1	1	1	1	30.5	1	30.5	4.93074	0.0398429	SPECIFIC
Q9QXG2	Rab proteins geranylgeranyltransferase component A 1	50	1	110	110	1	170	1	1	1	1	1	1	73.6667	1	73.6667	6.20294	0.0166283	SPECIFIC
O08529	Calpain-2 catalytic subunit	100	50	50	1	1	1	1	1	1	1	1	1	33.8333	1	33.8333	5.08037	0.0209145	SPECIFIC
Q7TNR9	Rho guanine nucleotide exchange factor 4	70	70	140	70	70	1	1	1	1	1	1	1	70.1667	1	70.1667	6.13271	0.0224387	SPECIFIC
P80314	T-complex protein 1 subunit beta	1	1	70	210	70	220	1	1	1	1	1	1	95.3333	1	95.3333	6.57491	0.0417474	SPECIFIC
Q923I7	Sodium/glucose cotransporter 2	50	1	50	50	1	50	1	1	1	1	1	1	33.6667	1	33.6667	5.07325	0.0133491	SPECIFIC
Q8VED9	Galectin-related protein	210	1	1	210	470	470	1	1	1	1	1	1	227	1	227	7.82655	0.0346706	SPECIFIC
A2AIG8	1-aminocyclopropane-1-carboxylate synthase-like protein 1	1	70	1	1	1	70	1	1	1	1	1	1	24	1	24	4.58496	0.0352652	SPECIFIC
Q6TDP3	Kelch-like protein 17	50	1	50	110	1	1	1	1	1	1	1	1	35.5	1	35.5	5.14975	0.0261119	SPECIFIC
Q9JIN6	Calcium-activated potassium channel subunit beta-4	170	1	170	170	580	170	1	1	1	1	1	1	210.167	1	210.167	7.71539	0.0221168	SPECIFIC
Q61207	Prosaposin	60	1	1	60	60	60	1	1	1	1	1	1	40.3333	1	40.3333	5.3339	0.0352652	SPECIFIC
Q99L47	Hsc70-interacting protein	1	1	1	190	190	430	1	1	1	1	1	1	135.5	1	135.5	7.08215	0.0507452	SPECIFIC
P28798	Granulins	120	120	1	1	120	60	1	1	1	1	1	1	70.3333	1	70.3333	6.13614	0.0208801	SPECIFIC
O55125	Protein NipSnap homolog 1	120	120	120	120	250	390	1	1	1	1	1	1	186.667	1	186.667	7.54432	0.00218713	SPECIFIC
P22777	Plasminogen activator inhibitor 1	90	1	1	1	1	90	1	1	1	1	1	1	30.6667	1	30.6667	4.9386	0.0352652	SPECIFIC
Q4PJX1	Protein odr-4 homolog	1	1	80	1	250	250	1	1	1	1	1	1	97.1667	1	97.1667	6.60239	0.0425298	SPECIFIC
Q810J8	Zinc finger FYVE domain-containing protein 1	40	1	1	1	140	40	1	1	1	1	1	1	37.1667	1	37.1667	5.21594	0.0979264	SPECIFIC
O88602	Voltage-dependent calcium channel gamma-2 subunit	1	110	220	1	1	230	1	1	1	1	1	1	93.8333	1	93.8333	6.55203	0.0240937	SPECIFIC
P61164	Alpha-centractin	90	190	90	90	1	1	1	1	1	1	1	1	77	1	77	6.26679	0.0542263	SPECIFIC
Q5Y4Y6	Gasdermin-A3	70	1	70	150	1	1	1	1	1	1	1	1	48.8333	1	48.8333	5.60979	0.0552116	SPECIFIC
Q9JME5	AP-3 complex subunit beta-2	60	1	60	170	1	30	1	1	1	1	1	1	53.6667	1	53.6667	5.74595	0.0688862	SPECIFIC
Q8QZT2	Centriole. cilia and spindle-associated protein	140	140	140	140	470	1	1	1	1	1	1	1	171.833	1	171.833	7.42487	0.027354	SPECIFIC
O70303	Cell death activator CIDE-B	1	1	1	150	150	150	1	1	1	1	1	1	75.5	1	75.5	6.2384	0.0352652	SPECIFIC
Q9D113	DNL-type zinc finger protein	190	190	1	1	1	1	1	1	1	1	1	1	64	1	64	6	0.0352652	SPECIFIC
P56371	Ras-related protein Rab-4A	1	1	1	1	150	360	1	1	1	1	1	1	85.6667	1	85.6667	6.42066	0.0623915	SPECIFIC
P05132	cAMP-dependent protein kinase catalytic subunit alpha	90	90	1	300	90	100	1	1	1	1	1	1	111.833	1	111.833	6.80521	0.0567317	SPECIFIC
O88910	MAGUK p55 subfamily member 3	1	60	60	60	1	1	1	1	1	1	1	1	30.5	1	30.5	4.93074	0.0224787	SPECIFIC
P62838	Ubiquitin-conjugating enzyme E2 D2	1	870	230	1310	230	230	1	1	1	1	1	1	478.5	1	478.5	8.90238	0.0508211	SPECIFIC
Q9CQN1	Heat shock protein 75 kDa. mitochondrial	50	50	100	1	50	50	1	1	1	1	1	1	50.1667	1	50.1667	5.64866	0.00940174	SPECIFIC
Q9Z0G2	SRSF protein kinase 3	1	60	60	1	60	1	1	1	1	1	1	1	30.5	1	30.5	4.93074	0.0352652	SPECIFIC
Q9JLR1	Protein transport protein Sec61 subunit alpha isoform 2	70	1	70	70	1	1	1	1	1	1	1	1	35.5	1	35.5	5.14975	0.0352652	SPECIFIC
O88667	GTP-binding protein RAD	1	1	120	1	1	1	1	1	1	1	1	1	20.8333	1	20.8333	4.38082	0.16902	SPECIFIC
P62748	Hippocalcin-like protein 1	180	180	180	1	1	1	1	1	1	1	1	1	90.5	1	90.5	6.49985	0.0352652	SPECIFIC
Q3UGP9	Leucine-rich repeat-containing protein 58	100	100	100	1	1	1	1	1	1	1	1	1	50.5	1	50.5	5.65821	0.0352652	SPECIFIC
P28738	Kinesin heavy chain isoform 5C	70	30	1	1	1	40	1	1	1	1	1	1	23.8333	1	23.8333	4.57491	0.0114919	SPECIFIC
P63042	Stathmin-4	1	180	1	1	180	390	1	1	1	1	1	1	125.5	1	125.5	6.97154	0.110588	SPECIFIC
Q8R3L5	Solute carrier organic anion transporter family member 3A1	1	1	50	1	50	100	1	1	1	1	1	1	33.8333	1	33.8333	5.08037	0.00825084	SPECIFIC
Q9WTP2	Protein sprouty homolog 4	1	1	1	1	120	120	1	1	1	1	1	1	40.6667	1	40.6667	5.34577	0.0133491	SPECIFIC
O55070	Deoxyribonuclease gamma	110	110	1	110	1	110	1	1	1	1	1	1	73.6667	1	73.6667	6.20294	0.0133491	SPECIFIC
Q9CUS9	Signal peptide peptidase-like 3	90	90	90	190	1	1	1	1	1	1	1	1	77	1	77	6.26679	0.0242854	SPECIFIC
Q9R087	Glypican-6	1	60	1	1	60	60	1	1	1	1	1	1	30.5	1	30.5	4.93074	0.0133491	SPECIFIC
Q9CWS1	E3 ubiquitin-protein ligase RNF135	1	1	80	80	80	90	1	1	1	1	1	1	55.3333	1	55.3333	5.79008	0.0135241	SPECIFIC
P46425	Glutathione S-transferase P 2	1	850	850	1	1	1	1	1	1	1	1	1	284	1	284	8.14975	0.0963269	SPECIFIC
Q32M21	Gasdermin-A2	80	1	1	160	1	1	1	1	1	1	1	1	40.6667	1	40.6667	5.34577	0.104225	SPECIFIC
P56546	C-terminal-binding protein 2	80	80	1	80	1	1	1	1	1	1	1	1	40.5	1	40.5	5.33985	0.0512623	SPECIFIC
Q8K354	Carbonyl reductase [NADPH] 3	120	1	1	120	260	130	1	1	1	1	1	1	105.333	1	105.333	6.71882	0.0541435	SPECIFIC
Q6PAN7	Proline-rich protein 18	1	120	120	1	260	1	1	1	1	1	1	1	83.8333	1	83.8333	6.38945	0.0252289	SPECIFIC
P51656	Estradiol 17-beta-dehydrogenase 1	1	1	1	1	110	1	1	1	1	1	1	1	19.1667	1	19.1667	4.26053	0.0805162	SPECIFIC
Q7TMF3	NADH dehydrogenase [ubiquinone] 1 alpha subcomplex subunit 12	1	1	520	1	230	1	1	1	1	1	1	1	125.667	1	125.667	6.97346	0.0582239	SPECIFIC
Q9D0K0	TBC1 domain family member 7	1	110	1	110	1	120	1	1	1	1	1	1	57.1667	1	57.1667	5.8371	0.0354539	SPECIFIC
Q8BNY6	Neuronal calcium sensor 1	1	180	1	1	180	1	1	1	1	1	1	1	60.6667	1	60.6667	5.92283	0.16902	SPECIFIC
P70379	Fibroblast growth factor 14	1	1	1	1	1	150	1	1	1	1	1	1	25.8333	1	25.8333	4.69116	0.169313	SPECIFIC
Q9ERL7	Glia maturation factor gamma	1	1	1	1	1	1	1	1	1	1	1	1	1	1	1	0	0.16902	SPECIFIC
Q99PP9	Tripartite motif-containing protein 16	1	1	1	1	60	60	1	1	1	1	1	1	20.6667	1	20.6667	4.36923	0.0559629	SPECIFIC
Q8BH24	Transmembrane 9 superfamily member 4	1	1	1	1	100	110	1	1	1	1	1	1	35.6667	1	35.6667	5.1565	0.0524704	SPECIFIC
Q924H7	WW domain-containing adapter protein with coiled-coil	1	1	1	110	1	60	1	1	1	1	1	1	29	1	29	4.85798	0.0536329	SPECIFIC
Q3TLP5	Enoyl-CoA hydratase domain-containing protein 2. mitochondrial	1	120	120	1	120	120	1	1	1	1	1	1	80.3333	1	80.3333	6.32793	0.0352652	SPECIFIC
J3QMK6	Aldehyde dehydrogenase family 3 member B3	1	1	70	1	70	1	1	1	1	1	1	1	24	1	24	4.58496	0.0352652	SPECIFIC
Q9WTR6	Cystine/glutamate transporter	1	1	1	1	70	1	1	1	1	1	1	1	12.5	1	12.5	3.64386	0.0352652	SPECIFIC
Q80UU9	Membrane-associated progesterone receptor component 2	170	360	1	170	1	1	1	1	1	1	1	1	117.167	1	117.167	6.87242	0.108131	SPECIFIC
P52187	ATP-sensitive inward rectifier potassium channel 12	80	1	1	1	1	1	1	1	1	1	1	1	14.1667	1	14.1667	3.82443	0.199624	SPECIFIC
P59279	Ras-related protein Rab-2B	150	1	150	1	330	1	1	1	1	1	1	1	105.5	1	105.5	6.7211	0.111099	SPECIFIC
P01863	Ig gamma-2A chain C region. A allele	1	1	1	220	1	1	1	1	1	1	1	1	37.5	1	37.5	5.22882	0.16902	SPECIFIC
P01865	Ig gamma-2A chain C region. membrane-bound form	1	1	1	180	1	1	1	1	1	1	1	1	30.8333	1	30.8333	4.94642	0.16902	SPECIFIC
Q9D6P8	Calmodulin-like protein 3	230	230	1	1	1	1	1	1	1	1	1	1	77.3333	1	77.3333	6.27302	0.16902	SPECIFIC
Q62159	Rho-related GTP-binding protein RhoC	1	1	1	1	1	1	1	1	1	1	1	1	1	1	1	0	0.175067	SPECIFIC
A2AMT1	Filensin	110	50	1	50	1	110	1	1	1	1	1	1	53.6667	1	53.6667	5.74595	0.0267879	SPECIFIC
P07310	Creatine kinase M-type	290	290	190	190	190	300	1	1	1	1	1	110	241.667	19.1667	12.6087	3.65635	4.19729e-05	SPECIFIC
Q8BGY2	Eukaryotic translation initiation factor 5A-2	1	1	1	1	1	520	1	1	1	1	1	1	87.5	1	87.5	6.45121	0.211638	SPECIFIC
Q61508	Extracellular matrix protein 1	60	1	60	60	130	1	1	1	1	1	1	1	52	1	52	5.70044	0.00288824	SPECIFIC
Q8C7B6	F-box and leucine-rich protein 22	1	1	150	1	150	1	1	1	1	1	1	1	50.6667	1	50.6667	5.66297	0.0352652	SPECIFIC
P00015	Cytochrome c. testis-specific	1	1	1	330	1	1	1	1	1	1	1	1	55.8333	1	55.8333	5.80305	0.346594	SPECIFIC
O35495	Cyclin-dependent kinase 14	70	70	1	70	70	1	1	1	1	1	1	1	47	1	47	5.55459	0.00394977	SPECIFIC
E9PV24	Fibrinogen alpha chain	40	40	40	40	40	40	1	1	1	1	1	1	40	1	40	5.32193	0.000735902	SPECIFIC
Q64524	Histone H2B type 2-E	290	2590	1	1	1	1	1	1	1	1	1	1	480.667	1	480.667	8.90889	0.248504	SPECIFIC
Q00612	Glucose-6-phosphate 1-dehydrogenase X	60	1	60	60	60	1	1	1	1	1	1	1	40.3333	1	40.3333	5.3339	0.0254102	SPECIFIC
Q8R023	Polycomb group RING finger protein 1	1	1	130	130	1	130	1	1	1	1	1	1	65.5	1	65.5	6.03342	0.0352652	SPECIFIC
Q8K0E8	Fibrinogen beta chain	150	230	70	1	1	70	1	1	1	1	1	1	87	1	87	6.44294	0.0708543	SPECIFIC
Q10470	Beta-1.4-mannosyl-glycoprotein 4-beta-N-acetylglucosaminyltransferase	60	60	60	60	60	60	1	1	1	1	1	1	60	1	60	5.90689	0	SPECIFIC
Q61247	Alpha-2-antiplasmin	1	70	70	70	70	70	1	1	1	1	1	1	58.5	1	58.5	5.87036	0.00394977	SPECIFIC
P29699	Alpha-2-HS-glycoprotein	330	330	330	210	470	220	1	1	1	1	1	1	315	1	315	8.29921	9.16021e-06	SPECIFIC
Q06890	Clusterin	330	150	240	330	150	70	1	1	1	1	1	1	211.667	1	211.667	7.72565	0.000149937	SPECIFIC
Q8BI08	Protein MAL2	210	210	210	210	210	210	1	1	1	1	1	1	210	1	210	7.71425	0	SPECIFIC
Q9ET43	Claudin-12	150	150	150	150	150	150	1	1	1	1	1	1	150	1	150	7.22882	0	SPECIFIC
Q8BVU0	Leucine-rich repeat and calponin homology domain-containing protein 3	90	90	90	90	90	90	1	1	1	1	1	1	90	1	90	6.49185	0	SPECIFIC
Q61592	Growth arrest-specific protein 6	50	50	50	50	50	50	1	1	1	1	1	1	50	1	50	5.64386	0	SPECIFIC
Q922B9	Protein ITPRID2	1	1	1	60	1	1	140	190	160	140	150	150	10.8333	155	0.0698925	-3.83872	4.77617e-10	NON-SPECIFIC
P68368	Tubulin alpha-4A chain	560	680	810	810	680	680	1	100	110	100	190	200	703.333	116.833	6.01997	2.58976	1.51252e-10	NON-SPECIFIC
P14152	Malate dehydrogenase. cytoplasmic	1720	2010	1720	2670	2010	2670	130	1	440	1	290	130	2133.33	165.333	12.9032	3.68966	1.73811e-07	NON-SPECIFIC
O35963	Ras-related protein Rab-33B	500	720	500	500	720	780	180	1	210	180	1	1	620	95.5	6.49215	2.6987	2.93777e-07	NON-SPECIFIC
P32067	Lupus La protein homolog	1	1	1	1	1	80	100	110	110	100	100	100	14.1667	103.333	0.137097	-2.86673	2.13534e-06	NON-SPECIFIC
Q8BLK3	Limbic system-associated membrane protein	1150	1610	960	1370	1150	1460	120	140	120	120	130	1	1283.33	105.167	12.2029	3.60915	2.05033e-07	NON-SPECIFIC
P20357	Microtubule-associated protein 2	400	510	400	430	350	550	20	30	90	20	50	70	440	46.6667	9.42857	3.23704	1.31058e-07	NON-SPECIFIC
Q7TT28	RNA exonuclease 1 homolog	1	1	30	1	1	1	30	40	30	30	40	30	5.83333	33.3333	0.175	-2.51457	6.56901e-06	NON-SPECIFIC
Q6PFE7	Tomoregulin-1	450	580	450	320	580	450	120	130	1	1	120	120	471.667	82	5.75203	2.52407	2.0293e-06	NON-SPECIFIC
O88974	Histone-lysine N-methyltransferase SETDB1	80	50	50	50	50	50	1	1	1	30	30	1	55	10.6667	5.15625	2.36632	3.92839e-07	NON-SPECIFIC
Q7TN79	A-kinase anchor protein 7 isoform gamma	690	1310	1080	1310	1080	690	130	150	130	130	1	1	1026.67	90.3333	11.3653	3.50657	3.86901e-07	NON-SPECIFIC
Q9JIS5	Synaptic vesicle glycoprotein 2A	860	940	1030	700	940	910	60	60	60	240	260	110	896.667	131.667	6.81013	2.76768	2.35318e-06	NON-SPECIFIC
Q8BHD0	Ras-related protein Rab-39A	540	540	330	330	330	330	1	1	210	190	1	1	400	67.3333	5.94059	2.57061	2.11952e-06	NON-SPECIFIC
P35803	Neuronal membrane glycoprotein M6-b	3960	3960	3490	3490	5060	3810	270	310	1580	830	900	830	3961.67	786.667	5.03602	2.33228	1.54634e-07	NON-SPECIFIC
Q8BG51	Mitochondrial Rho GTPase 1	50	110	110	110	50	110	1	1	1	60	1	1	90	10.8333	8.30769	3.05445	8.09133e-07	NON-SPECIFIC
A2RSQ1	Beta-galactosidase-1-like protein 3	110	110	160	110	110	110	60	1	60	60	70	60	118.333	51.8333	2.28296	1.1909	2.37742e-06	NON-SPECIFIC
P68040	Receptor of activated protein C kinase 1	1080	870	870	870	1080	1310	1	1	130	1	1	130	1013.33	44	23.0303	4.52546	4.43398e-07	NON-SPECIFIC
P08882	Granzyme C	1	1	150	1	1	1	360	190	430	580	390	360	25.8333	385	0.0670996	-3.89755	1.8881e-06	NON-SPECIFIC
O88623	Ubiquitin carboxyl-terminal hydrolase 2	60	60	60	60	110	60	1	1	1	1	1	1	68.3333	1	68.3333	6.09452	5.35861e-06	NON-SPECIFIC
Q8K386	Ras-related protein Rab-15	540	540	540	540	330	580	190	1	230	190	1	1	511.667	102.167	5.00816	2.32428	5.18538e-06	NON-SPECIFIC
Q8CI08	SLAIN motif-containing protein 2	60	60	60	60	60	60	1	1	1	1	1	1	60	1	60	5.90689	2.41982e-05	NON-SPECIFIC
O88935	Synapsin-1	1460	1020	1020	1020	1230	850	130	70	60	130	140	60	1100	98.3333	11.1864	3.48368	1.07165e-07	NON-SPECIFIC
Q9CPW0	Contactin-associated protein-like 2	110	130	130	130	130	110	30	30	30	1	1	1	123.333	15.5	7.95699	2.99222	3.60868e-05	NON-SPECIFIC
Q6NSW3	A-kinase anchor protein SPHKAP	40	40	40	20	40	20	1	1	1	20	1	1	33.3333	4.16667	8	3	1.15318e-05	NON-SPECIFIC
Q6R0H7	Guanine nucleotide-binding protein G(s) subunit alpha isoforms XLas	400	360	400	240	580	690	40	1	40	40	40	80	445	40.1667	11.0788	3.46973	9.55658e-06	NON-SPECIFIC
P08556	GTPase NRas	640	640	640	390	390	1030	1	1	1	1	230	230	621.667	77.3333	8.03879	3.00698	1.22092e-05	NON-SPECIFIC
P84309	Adenylate cyclase type 5	210	210	170	140	110	150	30	1	1	1	1	1	165	5.83333	28.2857	4.822	8.49532e-07	NON-SPECIFIC
P10126	Elongation factor 1-alpha 1	780	910	650	430	1050	1100	1	1	90	190	200	300	820	130.333	6.29156	2.65342	6.70827e-05	NON-SPECIFIC
Q99KK7	Dipeptidyl peptidase 3	50	1	1	1	1	1	60	60	60	60	60	60	9.16667	60	0.152778	-2.71049	7.0915e-06	NON-SPECIFIC
Q9D735	Telomerase RNA component interacting RNase	1	1	1	1	1	210	260	290	260	260	290	260	35.8333	270	0.132716	-2.91359	2.25858e-06	NON-SPECIFIC
P11087	Collagen alpha-1(I) chain	420	420	420	380	450	400	70	120	100	30	70	30	415	70	5.92857	2.56768	6.1091e-08	NON-SPECIFIC
Q8CJ61	CKLF-like MARVEL transmembrane domain-containing protein 4	580	580	580	360	360	930	1	1	1	210	210	1	565	70.6667	7.99528	2.99915	8.30028e-06	NON-SPECIFIC
Q03311	Cholinesterase	60	60	60	60	60	60	1	1	1	1	1	1	60	1	60	5.90689	4.36683e-05	NON-SPECIFIC
P63141	Potassium voltage-gated channel subfamily A member 2	210	210	140	210	140	140	80	1	80	1	1	80	175	40.5	4.32099	2.11136	9.46503e-07	NON-SPECIFIC
Q62277	Synaptophysin	1570	1570	2160	1850	3330	2730	1	1	1	290	150	470	2201.67	152.167	14.4688	3.85487	4.08786e-05	NON-SPECIFIC
Q80Y84	Lysine-specific demethylase 5B	1	20	1	20	20	1	50	60	60	80	80	80	10.5	68.3333	0.153659	-2.7022	1.44347e-06	NON-SPECIFIC
Q03265	ATP synthase subunit alpha. mitochondrial	4040	3180	2070	2930	2260	2160	80	190	530	250	270	250	2773.33	261.667	10.5987	3.40582	6.53415e-06	NON-SPECIFIC
P48614	Protein Wnt-10b	90	90	90	90	90	90	1	1	1	1	1	1	90	1	90	6.49185	0.000144848	NON-SPECIFIC
Q923L3	CUB and sushi domain-containing protein 1	10	10	10	10	10	10	1	1	1	10	1	1	10	2.5	4	2	4.36683e-05	NON-SPECIFIC
P23578	Acrosin	1	1	1	1	1	80	190	230	230	90	210	300	14.1667	208.333	0.068	-3.87832	2.13251e-06	NON-SPECIFIC
O88737	Protein bassoon	130	160	170	100	130	180	10	20	20	20	30	20	145	20	7.25	2.85798	3.6366e-06	NON-SPECIFIC
Q91WD5	NADH dehydrogenase [ubiquinone] iron-sulfur protein 2. mitochondrial	230	420	320	150	320	330	190	1	1	1	1	1	295	32.5	9.07692	3.1822	9.47288e-07	NON-SPECIFIC
Q3UQS8	RNA-binding protein 20	1	1	1	30	1	1	30	40	30	30	40	30	5.83333	33.3333	0.175	-2.51457	6.56901e-06	NON-SPECIFIC
P48962	ADP/ATP translocase 1	9000	7960	7030	7960	9000	10160	1	170	500	720	2160	2870	8518.33	1070.17	7.95982	2.99274	2.78439e-06	NON-SPECIFIC
P17809	Solute carrier family 2. facilitated glucose transporter member 1	610	500	230	500	500	520	1	1	1	1	190	90	476.667	47.3333	10.0704	3.33205	1.77537e-06	NON-SPECIFIC
Q64511	DNA topoisomerase 2-beta	1	1	1	20	1	1	50	30	30	30	50	30	4.16667	36.6667	0.113636	-3.1375	2.39182e-05	NON-SPECIFIC
E9Q557	Desmoplakin	20	20	1	10	20	20	220	240	280	330	310	330	15.1667	285	0.0532164	-4.23199	6.87126e-06	NON-SPECIFIC
Q8BGV3	Tumor-associated calcium signal transducer 2	110	110	110	110	110	110	1	1	1	130	1	1	110	22.5	4.88889	2.28951	0.000168568	NON-SPECIFIC
Q6NZJ6	Eukaryotic translation initiation factor 4 gamma 1	70	40	40	40	70	40	30	1	1	1	1	1	50	5.83333	8.57143	3.09954	1.90401e-05	NON-SPECIFIC
O88685	26S proteasome regulatory subunit 6A	80	80	80	1	80	80	300	220	220	190	210	190	66.8333	221.667	0.301504	-1.72975	9.13686e-07	NON-SPECIFIC
Q8CD54	Piezo-type mechanosensitive ion channel component 2	10	10	10	20	10	20	1	1	1	1	1	10	13.3333	2.5	5.33333	2.41504	3.83726e-05	NON-SPECIFIC
Q8VC60	Beta-galactosidase-1-like protein	1	1	1	1	1	1	60	1	60	60	70	60	1	51.8333	0.0192926	-5.69581	6.08373e-05	NON-SPECIFIC
Q9CXI0	2-methoxy-6-polyprenyl-1.4-benzoquinol methylase. mitochondrial	330	330	330	330	330	350	1	1	1	1	1	410	333.333	69.1667	4.81928	2.26882	0.000232908	NON-SPECIFIC
Q61221	Hypoxia-inducible factor 1-alpha	1	1	1	1	40	1	50	60	100	50	50	50	7.5	60	0.125	-3	1.73141e-05	NON-SPECIFIC
P63328	Serine/threonine-protein phosphatase 2B catalytic subunit alpha isoform	750	980	1710	860	1250	1150	80	90	80	80	80	80	1116.67	81.6667	13.6735	3.77331	8.65728e-06	NON-SPECIFIC
Q9CQ18	Ribonuclease H2 subunit C	470	780	780	470	780	520	1	1	1	1	290	1	633.333	49.1667	12.8814	3.68721	2.01169e-06	NON-SPECIFIC
A2A9R3	Melanoma-associated antigen B4	1	1	60	1	1	1	150	280	240	240	170	240	10.8333	220	0.0492424	-4.34395	1.36659e-06	NON-SPECIFIC
Q62187	Transcription termination factor 1	40	80	40	80	40	40	1	50	1	1	1	1	53.3333	9.16667	5.81818	2.54057	6.16131e-05	NON-SPECIFIC
Q8VEK3	Heterogeneous nuclear ribonucleoprotein U	650	650	520	290	720	610	110	190	290	360	240	290	573.333	246.667	2.32432	1.21681	5.49836e-05	NON-SPECIFIC
P0C6F1	Dynein heavy chain 2. axonemal	40	30	30	40	30	20	1	1	1	1	10	10	31.6667	4	7.91667	2.98489	1.40245e-05	NON-SPECIFIC
P00342	L-lactate dehydrogenase C chain	1	1	110	1	1	1	270	310	130	130	140	270	19.1667	208.333	0.092	-3.44222	6.94604e-05	NON-SPECIFIC
P08752	Guanine nucleotide-binding protein G(i) subunit alpha-2	1650	2160	1220	1650	2460	2780	100	1	130	1	550	260	1986.67	173.667	11.4395	3.51596	1.26692e-05	NON-SPECIFIC
P12657	Muscarinic acetylcholine receptor M1	150	240	240	240	330	160	1	100	1	1	1	90	226.667	32.3333	7.01031	2.80948	0.000193637	NON-SPECIFIC
Q8K2C9	Very-long-chain (3R)-3-hydroxyacyl-CoA dehydratase 3	1350	1150	980	980	820	1650	220	1	220	220	250	220	1155	188.5	6.12732	2.61526	3.55843e-06	NON-SPECIFIC
Q64322	Neural proliferation differentiation and control protein 1	110	220	110	110	220	370	1	1	130	1	1	1	190	22.5	8.44444	3.078	7.00027e-05	NON-SPECIFIC
O55013	Trafficking protein particle complex subunit 3	2460	2460	1420	3120	3120	1890	1	1	230	1	580	520	2411.67	222.167	10.8552	3.44032	3.9368e-06	NON-SPECIFIC
Q99J21	Mucolipin-1	120	60	120	120	180	120	70	1	1	1	1	1	120	12.5	9.6	3.26303	2.66289e-05	NON-SPECIFIC
O88428	Bifunctional 3'-phosphoadenosine 5'-phosphosulfate synthase 2	50	50	50	50	50	60	1	1	1	70	1	1	51.6667	12.5	4.13333	2.04731	0.000510237	NON-SPECIFIC
Q99KW9	T-cell immunomodulatory protein	60	60	1	1	1	1	70	80	70	70	70	70	20.6667	71.6667	0.288372	-1.794	0.000199687	NON-SPECIFIC
P79457	Histone demethylase UTY	30	60	30	60	60	30	1	1	1	30	1	1	45	5.83333	7.71429	2.94753	4.22269e-05	NON-SPECIFIC
P08122	Collagen alpha-2(IV) chain	190	170	140	140	90	70	30	1	1	80	1	30	133.333	23.8333	5.59441	2.48398	4.04165e-05	NON-SPECIFIC
Q99LE6	ATP-binding cassette sub-family F member 2	1	1	1	1	1	1	60	70	60	130	140	60	1	86.6667	0.0115385	-6.43741	7.44184e-05	NON-SPECIFIC
Q5I043	Ubiquitin carboxyl-terminal hydrolase 28	30	30	30	1	30	30	80	40	120	80	80	80	25.1667	80	0.314583	-1.66849	0.00013412	NON-SPECIFIC
A2BH40	AT-rich interactive domain-containing protein 1A	30	30	30	20	20	20	1	1	1	1	1	1	25	1	25	4.64386	9.20883e-07	NON-SPECIFIC
Q9Z0H1	WD repeat-containing protein 46	60	60	60	60	60	60	1	1	70	1	1	1	60	12.5	4.8	2.26303	0.000435451	NON-SPECIFIC
Q80V72	Inositol hexakisphosphate kinase 2	70	150	70	150	150	70	1	1	1	1	1	90	110	15.8333	6.94737	2.79647	0.00012084	NON-SPECIFIC
Q8R429	Sarcoplasmic/endoplasmic reticulum calcium ATPase 1	1	1	1	1	1	1	90	50	90	40	40	40	1	58.3333	0.0171429	-5.86625	4.71255e-05	NON-SPECIFIC
P19096	Fatty acid synthase	130	70	160	120	120	130	1	20	1	20	20	20	121.667	13.6667	8.90244	3.1542	4.69997e-07	NON-SPECIFIC
O55189	Ameloblastin	90	90	90	90	90	90	1	1	1	110	1	1	90	19.1667	4.69565	2.23133	0.000220936	NON-SPECIFIC
Q60738	Zinc transporter 1	230	230	310	230	310	150	1	100	1	1	1	1	243.333	17.5	13.9048	3.79751	1.06897e-05	NON-SPECIFIC
Q922J6	Tetraspanin-2	780	780	1740	1370	1740	1930	1	520	1	1	210	430	1390	193.833	7.17111	2.8422	3.07725e-05	NON-SPECIFIC
Q60673	Receptor-type tyrosine-protein phosphatase-like N	150	110	70	110	110	70	40	1	1	1	1	90	103.333	22.3333	4.62687	2.21004	9.41504e-05	NON-SPECIFIC
Q8R4P5	Transmembrane channel-like protein 1	40	40	40	40	40	40	1	1	1	1	1	50	40	9.16667	4.36364	2.12553	0.000270045	NON-SPECIFIC
F6SEU4	Ras/Rap GTPase-activating protein SynGAP	220	250	530	250	420	400	60	1	60	30	70	1	345	37	9.32432	3.221	2.75814e-05	NON-SPECIFIC
Q3UHK3	Protein GREB1	1	1	1	1	20	20	20	20	20	40	20	20	7.33333	23.3333	0.314286	-1.66985	0.000223168	NON-SPECIFIC
P63011	Ras-related protein Rab-3A	7660	6500	4620	2650	6500	5490	190	210	1150	1	430	1890	5570	645.167	8.63343	3.10993	5.85993e-05	NON-SPECIFIC
Q91XY4	Protocadherin gamma-A4	120	80	40	40	80	80	1	50	1	1	1	1	73.3333	9.16667	8	3	7.35796e-05	NON-SPECIFIC
P63101	14-3-3 protein zeta/delta	900	1780	1450	1780	2590	2380	170	430	430	360	640	360	1813.33	398.333	4.5523	2.1866	7.8558e-05	NON-SPECIFIC
Q99MR1	GRB10-interacting GYF protein 1	1	30	30	30	1	30	80	40	80	80	40	40	20.3333	60	0.338889	-1.56112	2.65356e-05	NON-SPECIFIC
P62754	40S ribosomal protein S6	670	470	470	470	470	470	1	190	170	1	1	360	503.333	120.5	4.17704	2.06248	4.67053e-06	NON-SPECIFIC
O70167	Phosphatidylinositol 4-phosphate 3-kinase C2 domain-containing subunit gamma	1	1	1	1	20	1	30	30	30	50	30	50	4.16667	36.6667	0.113636	-3.1375	3.3366e-05	NON-SPECIFIC
Q8C341	SUN domain-containing ossification factor	1	1	30	1	1	1	30	40	70	30	30	70	5.83333	45	0.12963	-2.94753	0.000134682	NON-SPECIFIC
Q02789	Voltage-dependent L-type calcium channel subunit alpha-1S	40	40	40	20	20	40	1	20	1	1	20	1	33.3333	7.33333	4.54545	2.18442	2.52606e-05	NON-SPECIFIC
Q8C0E2	Vacuolar protein sorting-associated protein 26B	580	320	740	580	580	780	120	1	120	250	130	390	596.667	168.5	3.54105	1.82418	3.14064e-05	NON-SPECIFIC
P62259	14-3-3 protein epsilon	1640	1340	1980	1640	1340	3080	150	180	180	150	1	150	1836.67	135.167	13.5882	3.76428	2.69096e-05	NON-SPECIFIC
P51863	V-type proton ATPase subunit d 1	1090	910	910	1090	1090	740	1	1	120	120	120	120	971.667	80.3333	12.0954	3.59639	2.43919e-06	NON-SPECIFIC
Q9CQH3	NADH dehydrogenase [ubiquinone] 1 beta subcomplex subunit 5. mitochondrial	930	930	640	390	640	640	1	260	1	210	1	1	695	79	8.79747	3.13709	4.65904e-05	NON-SPECIFIC
O35114	Lysosome membrane protein 2	500	400	310	310	720	150	180	100	180	90	90	90	398.333	121.667	3.27397	1.71104	0.000192079	NON-SPECIFIC
Q68FF6	ARF GTPase-activating protein GIT1	90	140	90	140	140	90	1	1	50	1	1	1	115	9.16667	12.5455	3.64909	1.79853e-06	NON-SPECIFIC
Q8VD37	SH3-containing GRB2-like protein 3-interacting protein 1	90	190	140	140	190	190	50	1	1	50	1	50	156.667	25.5	6.14379	2.61913	1.3775e-06	NON-SPECIFIC
Q3MI99	Collagen and calcium-binding EGF domain-containing protein 1	1	1	1	1	1	90	110	260	110	110	110	110	15.8333	135	0.117284	-3.09192	0.000377574	NON-SPECIFIC
Q80VP0	Tectonin beta-propeller repeat-containing protein 1	150	190	90	190	190	90	30	1	30	30	40	30	150	26.8333	5.59006	2.48286	0.000163639	NON-SPECIFIC
Q80VK6	Rho guanine nucleotide exchange factor 38	1	40	40	1	1	1	50	60	110	110	110	50	14	81.6667	0.171429	-2.54432	6.95547e-05	NON-SPECIFIC
Q62018	RNA polymerase-associated protein CTR9 homolog	30	30	30	30	1	30	1	1	1	1	1	1	25.1667	1	25.1667	4.65344	4.36683e-05	NON-SPECIFIC
P30275	Creatine kinase U-type. mitochondrial	1150	1930	850	850	1510	1040	100	1	110	200	1	320	1221.67	122	10.0137	3.3239	1.41097e-05	NON-SPECIFIC
Q8C561	LMBR1 domain-containing protein 2	150	90	150	90	90	210	1	1	60	1	60	60	130	30.5	4.2623	2.09163	0.000508084	NON-SPECIFIC
B2RSH2	Guanine nucleotide-binding protein G(i) subunit alpha-1	7320	2630	2630	3370	3370	4750	100	260	130	1000	550	120	4011.67	360	11.1435	3.47813	0.000103836	NON-SPECIFIC
P25444	40S ribosomal protein S2	780	780	580	410	410	830	1	1	1	1	1	150	631.667	25.8333	24.4516	4.61186	0.00014815	NON-SPECIFIC
P62823	Ras-related protein Rab-3C	720	500	720	970	1250	1740	1	470	1	390	190	390	983.333	240.333	4.09154	2.03264	0.000376679	NON-SPECIFIC
O54774	AP-3 complex subunit delta-1	150	250	150	90	250	220	70	40	1	30	1	70	185	35.3333	5.23585	2.38842	6.46e-05	NON-SPECIFIC
Q9D1G1	Ras-related protein Rab-1B	390	930	930	390	1280	640	1	1	1	1	1	210	760	35.8333	21.2093	4.40663	6.96737e-05	NON-SPECIFIC
Q06185	ATP synthase subunit e. mitochondrial	470	470	1150	1150	1150	470	1	1	580	1	1	1	810	97.5	8.30769	3.05445	0.000215395	NON-SPECIFIC
P42669	Transcriptional activator protein Pur-alpha	520	690	870	520	1570	1080	140	1	1	1	1	290	875	72.3333	12.0968	3.59655	0.000138567	NON-SPECIFIC
B1AXV0	DOMON domain-containing protein FRRS1L	250	120	120	120	120	260	1	1	1	150	1	1	165	25.8333	6.3871	2.67516	9.39454e-05	NON-SPECIFIC
Q9R0B6	Laminin subunit gamma-3	1	1	1	1	20	1	30	30	50	50	90	50	4.16667	50	0.0833333	-3.58496	0.000129426	NON-SPECIFIC
E9Q6P5	Tetratricopeptide repeat protein 7B	40	40	40	40	40	40	1	1	1	1	1	50	40	9.16667	4.36364	2.12553	0.000769698	NON-SPECIFIC
Q8BW49	Tetratricopeptide repeat protein 12	150	150	100	50	100	50	1	1	1	60	60	1	100	20.6667	4.83871	2.27462	0.000488634	NON-SPECIFIC
Q61171	Peroxiredoxin-2	2730	4180	6200	2730	4180	2730	1	260	210	470	230	780	3791.67	325.167	11.6607	3.54358	3.11988e-05	NON-SPECIFIC
P62082	40S ribosomal protein S7	930	930	640	930	1280	930	1	1	1	1	230	1	940	39.1667	24	4.58496	1.48349e-05	NON-SPECIFIC
Q8BXT1	Regulator of G-protein signaling 8	180	390	180	180	390	430	1	1	1	1	1	230	291.667	39.1667	7.44681	2.89662	0.000569269	NON-SPECIFIC
P59997	Lysine-specific demethylase 2A	1	1	1	1	1	30	30	40	70	30	40	30	5.83333	40	0.145833	-2.77761	2.98885e-05	NON-SPECIFIC
Q9QY30	Bile salt export pump	1	1	30	1	1	30	60	40	60	30	70	30	10.6667	48.3333	0.22069	-2.17991	2.58597e-05	NON-SPECIFIC
Q8C5W3	Tubulin-specific chaperone cofactor E-like protein	1	1	1	1	1	1	100	230	100	100	210	200	1	156.667	0.00638298	-7.29155	0.000215975	NON-SPECIFIC
F8VQ03	A disintegrin and metallopeptidase domain 3	1	1	40	1	1	1	50	60	50	160	110	50	7.5	80	0.09375	-3.41504	0.000166421	NON-SPECIFIC
Q8BIZ1	Ankyrin repeat and sterile alpha motif domain-containing protein 1B	310	140	170	110	340	280	30	1	30	70	30	30	225	31.8333	7.06806	2.82131	0.000274339	NON-SPECIFIC
P59764	Dedicator of cytokinesis protein 4	1	1	1	1	20	1	40	20	20	60	90	60	4.16667	48.3333	0.0862069	-3.53605	0.000388359	NON-SPECIFIC
Q9WUN2	Serine/threonine-protein kinase TBK1	50	1	90	90	90	50	60	1	1	1	1	1	61.8333	10.8333	5.70769	2.51291	0.000498659	NON-SPECIFIC
Q8CG71	Prolyl 3-hydroxylase 2	50	50	50	50	50	50	1	1	1	60	1	1	50	10.8333	4.61538	2.20645	0.000193219	NON-SPECIFIC
P20444	Protein kinase C alpha type	400	540	330	330	470	480	1	1	1	60	60	60	425	30.5	13.9344	3.80058	2.2986e-06	NON-SPECIFIC
P26638	Serine--tRNA ligase. cytoplasmic	210	210	130	210	280	210	1	1	1	1	1	1	208.333	1	208.333	7.70275	1.98049e-05	NON-SPECIFIC
Q9JJR9	Nuclear receptor-interacting protein 3	1	1	1	1	150	1	180	190	390	180	180	180	25.8333	216.667	0.119231	-3.06817	4.01516e-05	NON-SPECIFIC
Q8R191	Synaptogyrin-3	780	540	780	540	330	850	1	1	190	190	210	190	636.667	130.333	4.88491	2.28833	8.30885e-05	NON-SPECIFIC
Q62148	Retinal dehydrogenase 2	1	1	1	1	1	1	80	90	80	80	90	80	1	83.3333	0.012	-6.38082	5.60546e-05	NON-SPECIFIC
O35129	Prohibitin-2	250	390	250	120	120	120	1	1	1	1	150	1	208.333	25.8333	8.06452	3.01159	0.000845107	NON-SPECIFIC
Q6P9L6	Kinesin-like protein KIF15	20	1	50	50	20	1	90	70	90	90	90	90	23.6667	86.6667	0.273077	-1.87262	0.000436148	NON-SPECIFIC
Q60996	Serine/threonine-protein phosphatase 2A 56 kDa regulatory subunit gamma isoform	1	1	1	1	1	1	70	90	70	70	80	70	1	75	0.0133333	-6.22882	6.57218e-05	NON-SPECIFIC
Q9D2N4	Dystrobrevin alpha	190	90	140	140	360	200	1	60	1	60	1	1	186.667	20.6667	9.03226	3.17509	0.000228533	NON-SPECIFIC
O54834	Rho GTPase-activating protein 6	30	1	1	1	1	40	40	50	90	40	40	40	12.3333	50	0.246667	-2.01937	0.000375324	NON-SPECIFIC
Q64310	Surfeit locus protein 4	270	270	270	270	130	130	1	1	1	1	170	1	223.333	29.1667	7.65714	2.93681	5.43412e-06	NON-SPECIFIC
Q0VAV2	Exophilin-5	20	20	20	20	20	40	1	1	1	1	1	1	23.3333	1	23.3333	4.54432	0.000370487	NON-SPECIFIC
O08550	Histone-lysine N-methyltransferase 2B	30	10	30	30	30	10	1	1	1	1	1	1	23.3333	1	23.3333	4.54432	0.00073069	NON-SPECIFIC
Q8R554	OTU domain-containing protein 7A	40	40	40	40	40	40	1	1	1	1	1	1	40	1	40	5.32193	0.000144848	NON-SPECIFIC
Q69ZK6	Probable JmjC domain-containing histone demethylation protein 2C	1	1	1	1	10	1	40	20	40	40	20	20	2.5	30	0.0833333	-3.58496	0.000117704	NON-SPECIFIC
Q8BGD5	Carnitine O-palmitoyltransferase 1. brain isoform	180	180	130	230	330	130	110	60	1	1	50	50	196.667	45.3333	4.33824	2.11711	0.000131543	NON-SPECIFIC
Q923T9	Calcium/calmodulin-dependent protein kinase type II subunit gamma	210	60	210	210	210	210	1	90	80	1	1	1	185	29	6.37931	2.6734	7.86688e-05	NON-SPECIFIC
O35405	Phospholipase D3	70	230	150	150	150	230	90	1	1	1	90	1	163.333	30.6667	5.32609	2.41308	0.00105468	NON-SPECIFIC
Q8VHH5	Arf-GAP with GTPase. ANK repeat and PH domain-containing protein 3	120	160	210	80	160	120	50	50	50	50	50	100	141.667	58.3333	2.42857	1.28011	0.000142291	NON-SPECIFIC
Q3UHD3	Microtubule-associated tumor suppressor candidate 2 homolog	50	80	110	80	80	50	1	1	30	1	1	1	75	5.83333	12.8571	3.6845	0.00040096	NON-SPECIFIC
Q99LJ1	Tissue alpha-L-fucosidase	70	1	1	1	1	1	90	100	90	90	1	90	12.5	76.8333	0.16269	-2.6198	0.00169152	NON-SPECIFIC
P0CG49	Polyubiquitin-B	1	1	1	1	1	250	290	540	540	470	500	900	42.5	540	0.0787037	-3.66742	0.000447125	NON-SPECIFIC
Q9CZT8	Ras-related protein Rab-3B	540	540	540	540	1370	1050	1	1	210	1	1	1	763.333	35.8333	21.3023	4.41294	0.000124856	NON-SPECIFIC
Q8BMB0	BRCA2-interacting transcriptional repressor EMSY	30	30	30	60	60	90	1	1	1	30	40	30	50	17.1667	2.91262	1.54232	0.000318966	NON-SPECIFIC
Q9QYC1	Pecanex-like protein 1	1	1	10	1	1	1	40	20	40	20	40	20	2.5	30	0.0833333	-3.58496	0.00146946	NON-SPECIFIC
Q8VDM1	Zinc finger CCCH-type with G patch domain-containing protein	1	1	1	1	1	70	80	90	80	1	90	80	12.5	70.1667	0.178147	-2.48886	0.00198072	NON-SPECIFIC
Q8R1W2	Germ cell-specific gene 1 protein	1	1	1	1	110	1	130	150	1	130	140	130	19.1667	113.5	0.168869	-2.56602	8.64836e-05	NON-SPECIFIC
Q8CH09	SURP and G-patch domain-containing protein 2	1	1	1	1	1	1	40	40	40	40	40	40	1	40	0.025	-5.32193	6.69035e-05	NON-SPECIFIC
P14206	40S ribosomal protein SA	120	250	120	250	390	260	1	1	150	150	1	1	231.667	50.6667	4.57237	2.19294	0.000135455	NON-SPECIFIC
Q9ERH7	Homeodomain-interacting protein kinase 3	30	30	30	30	90	60	1	1	1	1	1	30	45	5.83333	7.71429	2.94753	0.000727453	NON-SPECIFIC
Q8BSN9	FAST kinase domain-containing protein 3. mitochondrial	50	50	50	50	50	50	1	1	1	60	1	60	50	20.6667	2.41935	1.27462	0.00326059	NON-SPECIFIC
O35392	Forkhead box protein D2	80	80	80	80	80	80	1	1	1	1	1	90	80	15.8333	5.05263	2.33703	0.00123144	NON-SPECIFIC
Q61937	Nucleophosmin	390	550	250	120	550	260	1	1	1	1	150	150	353.333	50.6667	6.97368	2.80192	0.000362996	NON-SPECIFIC
Q6PDM1	Male-specific lethal 1 homolog	60	60	120	60	1	60	1	1	1	1	1	1	60.1667	1	60.1667	5.91089	0.000877409	NON-SPECIFIC
A2APX8	Sodium channel protein type 1 subunit alpha	30	50	70	50	70	110	1	1	1	1	1	20	63.3333	4.16667	15.2	3.926	0.000342429	NON-SPECIFIC
Q08642	Protein-arginine deiminase type-2	50	50	50	50	100	50	1	1	1	1	1	1	58.3333	1	58.3333	5.86625	4.51897e-05	NON-SPECIFIC
Q91VA1	Choline transporter-like protein 4	50	50	50	50	50	50	1	1	1	60	1	1	50	10.8333	4.61538	2.20645	4.51897e-05	NON-SPECIFIC
Q8C4U3	Secreted frizzled-related protein 1	110	110	110	110	110	1	1	1	1	1	1	1	91.8333	1	91.8333	6.52095	0.000144848	NON-SPECIFIC
Q5FWH7	Zinc transporter ZIP12	50	1	50	100	100	110	1	1	1	1	1	60	68.5	10.8333	6.32308	2.66063	0.000496852	NON-SPECIFIC
Q64127	Transcription intermediary factor 1-alpha	30	30	30	30	1	30	1	1	1	1	1	1	25.1667	1	25.1667	4.65344	0.000144848	NON-SPECIFIC
Q80Y17	Lethal(2) giant larvae protein homolog 1	100	100	180	100	180	150	1	50	40	1	40	40	135	28.6667	4.7093	2.23551	1.12185e-05	NON-SPECIFIC
P63024	Vesicle-associated membrane protein 3	780	780	330	780	330	330	1	1	1	470	470	1	555	157.333	3.52754	1.81866	0.000359619	NON-SPECIFIC
Q99PU5	Long-chain-fatty-acid--CoA ligase ACSBG1	200	260	380	200	450	330	60	1	1	1	60	1	303.333	20.6667	14.6774	3.87553	0.000347388	NON-SPECIFIC
P70168	Importin subunit beta-1	120	120	120	120	170	120	50	50	50	1	50	1	128.333	33.6667	3.81188	1.9305	3.83268e-06	NON-SPECIFIC
P97314	Cysteine and glycine-rich protein 2	180	1	1	1	1	1	230	1	230	230	520	230	30.8333	240.167	0.128383	-2.96147	0.0013691	NON-SPECIFIC
Q9QZX7	Serine racemase	490	490	350	350	490	520	1	1	1	1	1	270	448.333	45.8333	9.78182	3.2901	0.00016874	NON-SPECIFIC
Q80U58	Pumilio homolog 2	1	30	1	30	1	1	40	50	40	40	40	1	10.6667	35.1667	0.303318	-1.7211	0.000559565	NON-SPECIFIC
P09470	Angiotensin-converting enzyme	20	50	20	50	80	50	1	30	30	1	1	1	45	10.6667	4.21875	2.07682	0.00021729	NON-SPECIFIC
P70310	Neurotensin receptor type 2	170	170	170	80	80	90	100	1	1	1	1	1	126.667	17.5	7.2381	2.85561	1.70061e-05	NON-SPECIFIC
P15532	Nucleoside diphosphate kinase A	870	520	870	230	520	230	1	1	1	1	290	1	540	49.1667	10.9831	3.45721	0.000476917	NON-SPECIFIC
Q569Z6	Thyroid hormone receptor-associated protein 3	70	30	70	70	70	70	1	50	1	1	1	1	63.3333	9.16667	6.90909	2.7885	0.000153813	NON-SPECIFIC
Q9JLI6	Selenocysteine lyase	80	170	80	80	80	80	1	1	1	1	1	1	95	1	95	6.56986	3.79883e-05	NON-SPECIFIC
P62880	Guanine nucleotide-binding protein G(I)/G(S)/G(T) subunit beta-2	1610	780	2160	2830	1370	1720	370	440	1	260	440	260	1745	295.167	5.91191	2.56363	7.44636e-05	NON-SPECIFIC
Q3UKK2	Carcinoembryonic antigen-related cell adhesion molecule 5	1	1	1	1	40	1	40	50	40	40	50	40	7.5	43.3333	0.173077	-2.53051	1.23298e-05	NON-SPECIFIC
Q9Z0T6	Polycystic kidney disease and receptor for egg jelly-related protein	20	20	20	20	1	30	1	1	1	1	1	1	18.5	1	18.5	4.20945	0.00013136	NON-SPECIFIC
Q9Z0L0	Trophoblast glycoprotein	170	80	80	80	80	90	1	1	1	1	1	1	96.6667	1	96.6667	6.59495	0.00126036	NON-SPECIFIC
Q2WF71	Leucine-rich repeat and fibronectin type III domain-containing protein 1	50	50	50	50	50	50	1	60	1	1	1	1	50	10.8333	4.61538	2.20645	0.000193219	NON-SPECIFIC
Q80U19	Disheveled-associated activator of morphogenesis 2	60	120	90	90	260	270	1	1	1	1	1	40	148.333	7.5	19.7778	4.30581	0.00113481	NON-SPECIFIC
P62715	Serine/threonine-protein phosphatase 2A catalytic subunit beta isoform	490	1230	1020	820	1230	2510	130	150	130	130	140	270	1216.67	158.333	7.68421	2.9419	0.00030675	NON-SPECIFIC
Q9CWQ8	Cytosolic arginine sensor for mTORC1 subunit 1	110	110	110	110	110	110	1	1	1	1	1	1	110	1	110	6.78136	8.85951e-05	NON-SPECIFIC
Q8R1U1	Conserved oligomeric Golgi complex subunit 4	40	1	1	1	1	1	160	1	220	220	170	160	7.5	155.167	0.0483351	-4.37078	0.00127028	NON-SPECIFIC
Q6P9K9	Neurexin-3	90	110	160	110	160	70	80	30	1	50	60	50	116.667	45.1667	2.58303	1.36906	0.000319731	NON-SPECIFIC
Q9EQP6	Arrestin-C	90	90	190	190	90	90	1	1	1	110	1	1	123.333	19.1667	6.43478	2.68589	5.31975e-05	NON-SPECIFIC
Q8R2Y2	Cell surface glycoprotein MUC18	50	50	50	110	50	170	1	1	1	1	70	1	80	12.5	6.4	2.67807	0.00126383	NON-SPECIFIC
O70161	Phosphatidylinositol 4-phosphate 5-kinase type-1 gamma	290	110	230	170	510	440	60	70	60	1	140	60	291.667	65.1667	4.4757	2.16211	0.000638264	NON-SPECIFIC
P55012	Solute carrier family 12 member 2	60	190	120	150	150	120	30	1	1	30	1	1	131.667	10.6667	12.3438	3.62571	0.000292785	NON-SPECIFIC
P12970	60S ribosomal protein L7a	1070	620	620	440	1070	1070	1	1	150	330	170	1	815	108.833	7.48851	2.90468	8.49978e-05	NON-SPECIFIC
Q64518	Sarcoplasmic/endoplasmic reticulum calcium ATPase 3	1	1	1	1	1	1	40	1	40	40	40	40	1	33.5	0.0298507	-5.06609	0.000831336	NON-SPECIFIC
Q9ESN6	Tripartite motif-containing protein 2	200	200	90	200	310	330	1	1	1	60	1	60	221.667	20.6667	10.7258	3.42301	0.000570762	NON-SPECIFIC
Q7TPB0	Phospholipid phosphatase-related protein type 3	210	100	150	150	270	220	1	70	1	1	60	1	183.333	22.3333	8.20896	3.0372	5.65203e-05	NON-SPECIFIC
Q6PDN3	Myosin light chain kinase. smooth muscle	20	20	20	40	50	20	20	1	1	20	20	1	28.3333	10.5	2.69841	1.43211	0.00298901	NON-SPECIFIC
Q60770	Syntaxin-binding protein 3	170	60	110	60	170	120	1	1	1	1	1	1	115	1	115	6.84549	0.000341043	NON-SPECIFIC
Q8K1S3	Netrin receptor UNC5B	40	40	40	40	40	40	40	1	1	1	50	1	40	15.6667	2.55319	1.3523	0.00205213	NON-SPECIFIC
Q8BG05	Heterogeneous nuclear ribonucleoprotein A3	450	320	450	580	1290	960	120	1	120	1	1	1	675	40.6667	16.5984	4.05297	0.00117217	NON-SPECIFIC
[truncated: 2,292 more rows]
