# Supplementary material for: Attenuated palmitoylation of serotonin receptor 5-HT1A affects receptor function and contributes to depression-like behaviors
Source: Nat Commun. 2019 Sep 2;10:3924. doi: 10.1038/s41467-019-11876-5 (PMC6718429; doi:10.1038/s41467-019-11876-5)
Supplement: Supplementary file 5 — Supplementary Data 2 [file 41467_2019_11876_MOESM5_ESM.xlsx]

## Sheet: Supplemental  Table 1b
UnIPROT ID	UniProt protein name	BIOLOGICAL REPLICATES			BIOLOGICAL REPLICATES			RATIO shDHHC21/ SCRAMBLE	FOLD CHANGE shDHHC21/ SCRAMBLE (Log2(RATIO))	SIGNIFICANCE P-value t-test (ratio (shDHHC21/ SCRAMBLE)	PROTEIN STATUS
		shDHHC21_1	shDHHC21_2	shDHHC21_3	scramble_1	scramble_2	scramble_3
Q64264	5-hydroxytryptamine receptor 1A	2	10	2	80	80	51	0.0663507	-3.91374	0.00281133	REDUCED
Q8BIW1	Exopolyphosphatase PRUNE1	1	1	1	70	150	80	0.01	-6.64386	0.0170475	REDUCED
P52633	Signal transducer and transcription activator 6	1	1	1	40	40	80	0.01875	-5.73697	0.0171752	REDUCED
Q99L47	Hsc70-interacting protein	1	1	1	190	190	430	0.0037037	-8.07682	0.0282393	REDUCED
Q9DB60	Prostamide/prostaglandin F synthase	180	1	1	640	640	180	0.124658	-3.00396	0.0607389	REDUCED
P49117	Nuclear receptor subfamily 2 group C member 2	1	1	1	1	60	60	0.0247934	-5.3339	0.116117	REDUCED
Q99PP9	Tripartite motif-containing protein 16	1	1	1	1	60	60	0.0247934	-5.3339	0.116117	REDUCED
Q61616	D(1A) dopamine receptor	1	1	1	80	1	80	0.0186335	-5.74595	0.116117	REDUCED
Q62147	Sarcospan	1	1	1	1	170	170	0.00879765	-6.82867	0.116117	REDUCED
Q6NS65	Uracil nucleotide/cysteinyl leukotriene receptor	1	1	1	100	100	1	0.0149254	-6.06609	0.116117	REDUCED
Q9D478	Protein BCAP	1	1	1	50	1	50	0.029703	-5.07325	0.116117	REDUCED
Q3UN02	Lysocardiolipin acyltransferase 1	1	1	1	1	90	90	0.0165746	-5.91488	0.116117	REDUCED
O55126	Protein NipSnap homolog 2	1	1	1	1	120	120	0.0124481	-6.32793	0.116117	REDUCED
Q9WTP2	Protein sprouty homolog 4	1	1	1	1	120	120	0.0124481	-6.32793	0.116117	REDUCED
Q8BH24	Transmembrane 9 superfamily member 4	1	1	1	1	100	110	0.014218	-6.13614	0.117035	REDUCED
P68037	Ubiquitin-conjugating enzyme E2 L3	1	1	1	1	470	520	0.00302725	-8.36778	0.117134	REDUCED
Q91YU3	Myb/SANT-like DNA-binding domain-containing protein 4	1	1	1	1	90	100	0.0157068	-5.99247	0.117241	REDUCED
Q8C878	NEDD8-activating enzyme E1 catalytic subunit	1	1	1	1	230	330	0.00534759	-7.54689	0.128732	REDUCED
P62245	40S ribosomal protein S15a	1	1	1	1	1000	580	0.00189753	-9.04166	0.143494	REDUCED
Q924H7	WW domain-containing adapter protein with coiled-coil	1	1	1	110	1	60	0.0175439	-5.83289	0.150086	REDUCED
Q91WL6	Sorting nexin-11	1	1	1	130	270	1	0.0074813	-7.0625	0.162828	REDUCED
Q9Z2B2	Brain mitochondrial carrier protein 1	1	1	1	1	110	230	0.00879765	-6.82867	0.163651	REDUCED
Q5EBJ4	Ermin	1	1	120	120	780	260	0.105172	-3.24917	0.16617	REDUCED
P56371	Ras-related protein Rab-4A	1	1	1	1	150	360	0.00587084	-7.41222	0.179246	REDUCED
P51656	Estradiol 17-beta-dehydrogenase 1	1	1	1	1	110	1	0.0267857	-5.22239	0.373901	REDUCED
P70379	Fibroblast growth factor 14	1	1	1	1	1	150	0.0197368	-5.66297	0.373901	REDUCED
P01863	Ig gamma-2A chain C region, A allele	1	1	1	220	1	1	0.0135135	-6.20945	0.373901	REDUCED
P01865	Ig gamma-2A chain C region, membrane-bound form	1	1	1	180	1	1	0.0164835	-5.92283	0.373901	REDUCED
Q8BGY2	Eukaryotic translation initiation factor 5A-2	1	1	1	1	1	520	0.00574713	-7.44294	0.373901	REDUCED
P11440	Cyclin-dependent kinase 1	1	1	1	1	110	1	0.0267857	-5.22239	0.373901	REDUCED
Q9WTR6	Cystine/glutamate transporter	1	1	1	1	70	1	0.0416667	-4.58496	0.373901	REDUCED
P00015	Cytochrome c, testis-specific	1	1	1	330	1	1	0.00903614	-6.79008	0.373901	REDUCED
Q8BLV3	Sodium/hydrogen exchanger 7	1	1	50	50	100	100	0.208	-2.26534	0.0474276	NO INFLUENCE
Q8BVP5	Casein kinase I isoform gamma-2	1	1	80	80	170	170	0.195238	-2.35669	0.047709	NO INFLUENCE
Q99M71	Mammalian ependymin-related protein 1	150	1	1	330	330	150	0.187654	-2.41385	0.0480252	NO INFLUENCE
Q8VED9	Galectin-related protein	210	1	1	210	470	470	0.184348	-2.4395	0.048226	NO INFLUENCE
P80314	T-complex protein 1 subunit beta	1	1	70	210	70	220	0.144	-2.79586	0.0563042	NO INFLUENCE
Q61772	Ephrin type-A receptor 7	1	1	30	30	70	110	0.152381	-2.71425	0.0768239	NO INFLUENCE
Q9Z0S1	3'(2'),5'-bisphosphate nucleotidase 1	250	1	120	250	1400	930	0.143798	-2.79788	0.0972865	NO INFLUENCE
Q9R1E6	Ectonucleotide pyrophosphatase/phosphodiesterase family member 2	1	40	1	40	120	40	0.21	-2.25154	0.15051	NO INFLUENCE
Q4PJX1	Protein odr-4 homolog	1	1	80	1	250	250	0.163673	-2.61111	0.183993	NO INFLUENCE
Q9CX86	Heterogeneous nuclear ribonucleoprotein A0	1	1	130	1	440	270	0.185654	-2.42931	0.225584	NO INFLUENCE
Q9QZS8	SH2 domain-containing protein 3C	40	1	1	1	120	80	0.208955	-2.25873	0.22839	NO INFLUENCE
Q9WTR1	Transient receptor potential cation channel subfamily V member 2	40	40	40	140	190	140	0.255319	-1.96963	0.00219213	NO INFLUENCE
Q9DBJ1	Phosphoglycerate mutase 1	2590	1780	3080	5810	5810	4990	0.448525	-1.15674	0.00283507	NO INFLUENCE
Q9QXL2	Kinesin-like protein KIF21A	80	80	60	20	40	20	2.75	1.45943	0.0077626	NO INFLUENCE
P08249	Malate dehydrogenase, mitochondrial	48620	53840	53840	35750	39620	29080	1.49641	0.581505	0.00811444	NO INFLUENCE
P98086	Complement C1q subcomponent subunit A	720	720	720	500	500	330	1.62406	0.699605	0.00814678	NO INFLUENCE
Q9D8E6	60S ribosomal protein L4	360	470	470	710	710	890	0.562771	-0.829381	0.00872521	NO INFLUENCE
Q9WUM3	Coronin-1B	720	610	720	400	230	420	1.95238	0.965235	0.00914076	NO INFLUENCE
Q8R0Y6	Cytosolic 10-formyltetrahydrofolate dehydrogenase	630	900	830	1210	1130	1240	0.659218	-0.601173	0.00960402	NO INFLUENCE
O35609	Secretory carrier-associated membrane protein 3	2160	2160	1610	2830	2830	3220	0.667793	-0.582528	0.0119186	NO INFLUENCE
Q9JKV1	Proteasomal ubiquitin receptor ADRM1	90	1	90	190	290	300	0.232051	-2.10748	0.0122221	NO INFLUENCE
Q9QZI8	Serine incorporator 1	150	150	150	240	330	250	0.54878	-0.865699	0.0123446	NO INFLUENCE
P62071	Ras-related protein R-Ras2	850	580	1150	1930	1930	1510	0.480447	-1.05755	0.0126104	NO INFLUENCE
Q8K207	Uncharacterized protein C1orf21 homolog	1150	670	1150	2590	2590	1780	0.426724	-1.22862	0.0132876	NO INFLUENCE
P22723	Gamma-aminobutyric acid receptor subunit gamma-2	810	810	690	930	930	970	0.816254	-0.292909	0.0147206	NO INFLUENCE
Q8BRJ3	RELT-like protein 2	390	390	550	250	120	120	2.71429	1.44057	0.0151655	NO INFLUENCE
Q9JKZ2	Sodium/myo-inositol cotransporter	100	100	100	1	50	50	2.9703	1.57061	0.0153332	NO INFLUENCE
P13745	Glutathione S-transferase A1	150	1	330	540	540	540	0.296914	-1.75189	0.0162422	NO INFLUENCE
P10648	Glutathione S-transferase A2	150	1	330	540	540	540	0.296914	-1.75189	0.0162422	NO INFLUENCE
P50247	Adenosylhomocysteinase	260	260	260	360	470	370	0.65	-0.621488	0.0163129	NO INFLUENCE
Q01097	Glutamate receptor ionotropic, NMDA 2B	250	340	310	400	400	410	0.743802	-0.42701	0.0179172	NO INFLUENCE
O08539	Myc box-dependent-interacting protein 1	330	260	190	1	120	60	4.30939	2.10748	0.0197011	NO INFLUENCE
Q8CCJ4	APC membrane recruitment protein 2	1	50	50	110	170	110	0.258974	-1.94912	0.0202852	NO INFLUENCE
Q9D1T0	Leucine-rich repeat and immunoglobulin-like domain-containing nogo receptor-interacting protein 1	170	110	240	310	310	320	0.553191	-0.854149	0.0206124	NO INFLUENCE
O09044	Synaptosomal-associated protein 23	850	1150	850	580	580	580	1.63793	0.711875	0.0208354	NO INFLUENCE
Q8R0W6	NEDD4 family-interacting protein 1	150	150	150	330	540	330	0.375	-1.41504	0.0233459	NO INFLUENCE
P62835	Ras-related protein Rap-1A	390	390	180	1280	930	700	0.329897	-1.59991	0.0235819	NO INFLUENCE
Q6PHU5	Sortilin	220	180	270	80	130	130	1.97059	0.978626	0.0236182	NO INFLUENCE
Q641P0	Actin-related protein 3B	360	260	260	80	170	170	2.09524	1.06711	0.026801	NO INFLUENCE
O08795	Glucosidase 2 subunit beta	450	370	550	210	280	70	2.44643	1.29068	0.0287493	NO INFLUENCE
Q01853	Transitional endoplasmic reticulum ATPase	1570	1470	1100	1910	2030	1780	0.723776	-0.466384	0.0302492	NO INFLUENCE
O35153	BET1-like protein	330	330	330	780	780	1370	0.337884	-1.5654	0.0302684	NO INFLUENCE
Q9D0M5	Dynein light chain 2, cytoplasmic	930	1680	1680	4180	2730	2730	0.445021	-1.16806	0.0305807	NO INFLUENCE
P50518	V-type proton ATPase subunit E 1	500	970	720	310	310	150	2.84416	1.508	0.0315268	NO INFLUENCE
Q68FH0	Plakophilin-4	320	180	220	360	400	380	0.631579	-0.662965	0.0316629	NO INFLUENCE
Q61024	Asparagine synthetase [glutamine-hydrolyzing]	260	260	190	1	120	130	2.82869	1.50013	0.032357	NO INFLUENCE
P61957	Small ubiquitin-related modifier 2	390	390	390	930	1680	930	0.330508	-1.59724	0.0341841	NO INFLUENCE
Q9JI59	Junctional adhesion molecule B	390	550	730	250	250	260	2.19737	1.13578	0.0366824	NO INFLUENCE
Q8R0A7	Uncharacterized protein KIAA0513	170	270	170	370	370	280	0.598039	-0.741688	0.0381211	NO INFLUENCE
Q60864	Stress-induced-phosphoprotein 1	340	430	340	510	910	830	0.493333	-1.01937	0.0391658	NO INFLUENCE
Q3THK7	GMP synthase [glutamine-hydrolyzing]	50	50	50	100	270	220	0.254237	-1.97575	0.0437832	NO INFLUENCE
P54761	Ephrin type-B receptor 4	1	30	30	70	70	40	0.338889	-1.56112	0.0463027	NO INFLUENCE
Q3TLI0	Trafficking protein particle complex subunit 10	80	50	50	30	30	1	2.95082	1.56112	0.0463027	NO INFLUENCE
P01864	Ig gamma-2A chain C region secreted form	350	490	490	220	350	220	1.68354	0.751502	0.047514	NO INFLUENCE
Q9D8B4	NADH dehydrogenase [ubiquinone] 1 alpha subcomplex subunit 11	580	580	1000	1000	1510	1510	0.537313	-0.896164	0.0480584	NO INFLUENCE
P61021	Ras-related protein Rab-5B	360	360	580	850	580	850	0.570175	-0.810522	0.0481297	NO INFLUENCE
O35526	Syntaxin-1A	10160	9000	7030	6200	6200	6080	1.41721	0.503051	0.0482969	NO INFLUENCE
Q3V3R1	Monofunctional C1-tetrahydrofolate synthase, mitochondrial	40	70	40	70	110	110	0.517241	-0.95109	0.0488116	NO INFLUENCE
O08530	Sphingosine 1-phosphate receptor 1	90	90	90	190	410	560	0.232759	-2.10309	0.0507922	NO INFLUENCE
Q8K021	Secretory carrier-associated membrane protein 1	4110	6500	4620	6500	8090	8090	0.671517	-0.574505	0.0508033	NO INFLUENCE
P27546	Microtubule-associated protein 4	130	100	130	170	330	250	0.48	-1.05889	0.0513297	NO INFLUENCE
Q9JMH6	Thioredoxin reductase 1, cytoplasmic	390	250	390	120	250	180	1.87273	0.905141	0.05576	NO INFLUENCE
Q5GH67	XK-related protein 4	50	50	110	110	230	240	0.362069	-1.46566	0.0561957	NO INFLUENCE
P61358	60S ribosomal protein L27	9000	9000	6940	5310	6940	4010	1.53383	0.617134	0.0568406	NO INFLUENCE
Q8BMK4	Cytoskeleton-associated protein 4	580	500	880	880	1370	1150	0.576471	-0.794681	0.0585372	NO INFLUENCE
Q9CR21	Acyl carrier protein, mitochondrial	4340	3330	5580	5580	9000	9000	0.561917	-0.831571	0.0585979	NO INFLUENCE
A2A699	Protein FAM171A2	460	340	580	580	800	760	0.64486	-0.632943	0.059045	NO INFLUENCE
Q9D1D4	Transmembrane emp24 domain-containing protein 10	2160	2650	2650	1740	1370	2160	1.41556	0.501373	0.0599691	NO INFLUENCE
Q3TWI9	CSC1-like protein 2	220	170	170	220	310	270	0.7	-0.514573	0.0608129	NO INFLUENCE
Q80YN3	Breast carcinoma-amplified sequence 1 homolog	320	470	390	470	550	570	0.742138	-0.43024	0.0614799	NO INFLUENCE
O70310	Glycylpeptide N-tetradecanoyltransferase 1	140	140	210	290	380	220	0.550562	-0.861024	0.0618938	NO INFLUENCE
Q922B2	Aspartate--tRNA ligase, cytoplasmic	560	470	780	380	290	390	1.70755	0.771925	0.0622121	NO INFLUENCE
S4R1M9	Oxysterol-binding protein-related protein 10	90	90	50	140	140	250	0.433962	-1.20436	0.0624346	NO INFLUENCE
Q7TN29	Stromal membrane-associated protein 2	270	170	370	490	370	490	0.6	-0.736966	0.0624575	NO INFLUENCE
Q99JY9	Actin-related protein 3	1000	470	710	260	360	370	2.20202	1.13883	0.0651231	NO INFLUENCE
Q8BLF1	Neutral cholesterol ester hydrolase 1	370	490	170	610	1040	640	0.449782	-1.1527	0.065813	NO INFLUENCE
P11798	Calcium/calmodulin-dependent protein kinase type II subunit alpha	1960	1960	1760	2870	3750	2270	0.63892	-0.646292	0.0696748	NO INFLUENCE
Q924S7	Sprouty-related, EVH1 domain-containing protein 2	80	170	80	170	370	270	0.407407	-1.29546	0.0697578	NO INFLUENCE
P68404	Protein kinase C beta type	1260	1260	1370	1370	1740	1800	0.792261	-0.335953	0.0712345	NO INFLUENCE
Q01405	Protein transport protein Sec23A	90	90	140	140	190	250	0.551724	-0.857981	0.0732338	NO INFLUENCE
Q8BW96	Calcium/calmodulin-dependent protein kinase type 1D	530	410	190	190	90	90	3.05405	1.61073	0.0733161	NO INFLUENCE
P62761	Visinin-like protein 1	930	1680	1280	930	640	390	1.98469	0.988917	0.0735954	NO INFLUENCE
P08553	Neurofilament medium polypeptide	580	650	470	470	360	430	1.34921	0.432111	0.0754759	NO INFLUENCE
Q80UG5	Septin-9	180	400	320	120	180	120	2.14286	1.09954	0.0762913	NO INFLUENCE
Q9D7X3	Dual specificity protein phosphatase 3	1030	1420	430	1420	1890	1890	0.553846	-0.852443	0.0777261	NO INFLUENCE
Q5DQR4	Syntaxin-binding protein 5-like	90	180	250	250	320	410	0.530612	-0.91427	0.0792622	NO INFLUENCE
P62918	60S ribosomal protein L8	670	900	1450	1450	3080	4080	0.350755	-1.51146	0.080482	NO INFLUENCE
P46660	Alpha-internexin	930	1200	1060	1200	2270	2380	0.545299	-0.87488	0.0823002	NO INFLUENCE
Q8BLQ9	Cell adhesion molecule 2	710	710	850	850	1000	1210	0.74183	-0.430839	0.0826924	NO INFLUENCE
P15209	BDNF/NT-3 growth factors receptor	130	270	180	80	130	40	2.32	1.21412	0.0860646	NO INFLUENCE
Q6P1B1	Xaa-Pro aminopeptidase 1	1	170	110	230	170	250	0.432308	-1.20987	0.0889639	NO INFLUENCE
O08788	Dynactin subunit 1	30	30	50	50	50	60	0.6875	-0.540568	0.0890093	NO INFLUENCE
Q505F1	Nuclear receptor subfamily 2 group C member 1	1	120	1	120	180	120	0.290476	-1.78351	0.0890106	NO INFLUENCE
Q8BUV3	Gephyrin	140	50	140	1	50	50	3.26733	1.70811	0.0891441	NO INFLUENCE
Q8BG73	SH3 domain-binding glutamic acid-rich-like protein 2	780	1370	780	1370	2160	3220	0.434074	-1.20399	0.0895661	NO INFLUENCE
P17182	Alpha-enolase	4840	4410	4840	3300	4410	4010	1.20222	0.265699	0.0899545	NO INFLUENCE
P46097	Synaptotagmin-2	1000	710	1000	1150	1930	1330	0.614512	-0.702486	0.0902503	NO INFLUENCE
Q8BHL7	CDC42 small effector protein 1	470	1150	1150	1150	2160	2160	0.506399	-0.981655	0.0908631	NO INFLUENCE
Q0VBF8	Protein stum homolog	4010	5310	4010	4010	2160	2160	1.60024	0.678288	0.0914907	NO INFLUENCE
Q64444	Carbonic anhydrase 4	110	1	1	110	230	120	0.243478	-2.03814	0.0933767	NO INFLUENCE
Q9JKK1	Syntaxin-6	830	1070	1070	1340	2360	1450	0.576699	-0.79411	0.0945021	NO INFLUENCE
Q8BH55	Threonine synthase-like 1	50	90	50	1	50	1	3.65385	1.86942	0.0945648	NO INFLUENCE
P62267	40S ribosomal protein S23	1000	1000	580	1510	1510	1000	0.641791	-0.639824	0.0947903	NO INFLUENCE
P00493	Hypoxanthine-guanine phosphoribosyltransferase	330	330	150	150	150	1	2.69103	1.42816	0.0949248	NO INFLUENCE
Q9D7X8	Gamma-glutamylcyclotransferase	180	390	390	390	640	700	0.554913	-0.849666	0.0951533	NO INFLUENCE
P63248	cAMP-dependent protein kinase inhibitor alpha	1	1	470	470	470	580	0.310526	-1.68721	0.0952218	NO INFLUENCE
Q8CCT4	Transcription elongation factor A protein-like 5	390	180	390	1	180	180	2.65928	1.41104	0.0957256	NO INFLUENCE
Q52KF3	Protein spire homolog 1	60	60	110	110	110	120	0.676471	-0.563901	0.0971852	NO INFLUENCE
Q3KNM2	E3 ubiquitin-protein ligase MARCH5	1	1	120	120	260	130	0.239216	-2.06362	0.0975945	NO INFLUENCE
Q8K354	Carbonyl reductase [NADPH] 3	120	1	1	120	260	130	0.239216	-2.06362	0.0975945	NO INFLUENCE
Q9QZ06	Toll-interacting protein	130	130	1	130	270	270	0.389552	-1.36011	0.0981533	NO INFLUENCE
Q9JI90	E3 ubiquitin-protein ligase RNF14	1	70	70	70	140	150	0.391667	-1.3523	0.0989542	NO INFLUENCE
P62814	V-type proton ATPase subunit B, brain isoform	3540	2730	2270	2270	1870	1870	1.42097	0.506871	0.0993095	NO INFLUENCE
P49312	Heterogeneous nuclear ribonucleoprotein A1	110	110	230	230	230	250	0.633803	-0.657894	0.0994015	NO INFLUENCE
Q9D938	Transmembrane protein 160	430	190	190	430	430	470	0.609023	-0.715432	0.0994015	NO INFLUENCE
Q8VHH7	Adenylate cyclase type 3	30	1	30	30	60	60	0.406667	-1.29808	0.0998705	NO INFLUENCE
Q80VW5	Whirlin	40	40	1	80	40	80	0.405	-1.30401	0.100197	NO INFLUENCE
P27612	Phospholipase A-2-activating protein	290	240	240	90	240	140	1.6383	0.712198	0.101192	NO INFLUENCE
G3X9J0	Signal-induced proliferation-associated 1-like protein 3	40	40	60	60	60	80	0.7	-0.514573	0.101192	NO INFLUENCE
P29812	L-dopachrome tautomerase	130	60	60	130	130	140	0.625	-0.678072	0.101192	NO INFLUENCE
Q8BG89	Protein ZNF365	80	170	170	260	260	170	0.608696	-0.716207	0.101192	NO INFLUENCE
Q62433	Protein NDRG1	190	290	190	190	90	90	1.81081	0.856636	0.101192	NO INFLUENCE
Q9CR67	Transmembrane protein 33	140	290	140	290	290	310	0.640449	-0.642843	0.101958	NO INFLUENCE
B1AZP2	Disks large-associated protein 4	190	110	230	30	110	110	2.12	1.08406	0.102424	NO INFLUENCE
Q9CWS1	E3 ubiquitin-protein ligase RNF135	1	1	80	80	80	90	0.328	-1.60823	0.10252	NO INFLUENCE
Q9QYR6	Microtubule-associated protein 1A	710	600	750	580	580	610	1.16384	0.218895	0.1032	NO INFLUENCE
Q9D1P4	Cysteine and histidine-rich domain-containing protein 1	470	470	210	620	780	1460	0.402098	-1.31438	0.103901	NO INFLUENCE
O70401	Tetraspanin-6	1	1	150	150	150	310	0.24918	-2.00474	0.104261	NO INFLUENCE
Q3TYL0	Putative IQ motif and ankyrin repeat domain-containing protein LOC642574 homolog	1	100	1	100	100	110	0.329032	-1.6037	0.104787	NO INFLUENCE
P24369	Peptidyl-prolyl cis-trans isomerase B	580	850	580	850	1150	850	0.705263	-0.503766	0.105876	NO INFLUENCE
P57776	Elongation factor 1-delta	260	260	120	1	120	130	2.5498	1.35038	0.10629	NO INFLUENCE
Q3UHB1	5'-nucleotidase domain-containing protein 3	120	1	1	120	120	130	0.32973	-1.60064	0.106418	NO INFLUENCE
P62956	Voltage-dependent calcium channel gamma-7 subunit	1	1	120	120	120	130	0.32973	-1.60064	0.106418	NO INFLUENCE
P61164	Alpha-centractin	90	190	90	90	1	1	4.02174	2.00782	0.106425	NO INFLUENCE
P45376	Aldose reductase	490	350	350	220	350	230	1.4875	0.57289	0.106533	NO INFLUENCE
Q8R570	Synaptosomal-associated protein 47	80	170	170	370	170	490	0.407767	-1.29418	0.106738	NO INFLUENCE
P35282	Ras-related protein Rab-21	2160	1740	1740	1370	1740	1150	1.32394	0.404842	0.10685	NO INFLUENCE
Q64337	Sequestosome-1	1	80	1	80	80	170	0.248485	-2.00877	0.107119	NO INFLUENCE
Q9R069	Basal cell adhesion molecule	320	250	250	320	320	400	0.788462	-0.342888	0.10728	NO INFLUENCE
P40124	Adenylyl cyclase-associated protein 1	1550	1210	1210	1550	1940	1550	0.787698	-0.344285	0.107468	NO INFLUENCE
Q3TDN2	FAS-associated factor 2	70	70	150	70	1	1	4.02778	2.00998	0.108023	NO INFLUENCE
O35345	Importin subunit alpha-7	60	60	130	1	1	60	4.03226	2.01159	0.109246	NO INFLUENCE
P84075	Neuron-specific calcium-binding protein hippocalcin	180	390	180	390	390	640	0.528169	-0.920928	0.10943	NO INFLUENCE
Q9Z0H4	CUGBP Elav-like family member 2	150	150	230	1	70	150	2.39819	1.26195	0.111715	NO INFLUENCE
P67984	60S ribosomal protein L22	1510	1510	2160	2160	2160	2980	0.709589	-0.494944	0.112719	NO INFLUENCE
Q99JI6	Ras-related protein Rap-1b	190	430	190	1	1	190	4.21875	2.07682	0.113109	NO INFLUENCE
Q9D892	Inosine triphosphate pyrophosphatase	390	1	180	390	640	390	0.402113	-1.31433	0.113188	NO INFLUENCE
Q8BFU8	Vesicular glutamate transporter 3	250	250	120	320	400	260	0.632653	-0.660514	0.113244	NO INFLUENCE
P47746	Cannabinoid receptor 1	420	230	420	630	870	430	0.554404	-0.85099	0.113817	NO INFLUENCE
Q3UIU2	NADH dehydrogenase [ubiquinone] 1 beta subcomplex subunit 6	580	1000	580	1	580	260	2.56837	1.36085	0.11423	NO INFLUENCE
Q99K46	Ubiquitin carboxyl-terminal hydrolase 11	70	70	40	40	1	40	2.22222	1.152	0.114531	NO INFLUENCE
P46935	E3 ubiquitin-protein ligase NEDD4	40	1	40	70	70	40	0.45	-1.152	0.114531	NO INFLUENCE
Q9CR62	Mitochondrial 2-oxoglutarate/malate carrier protein	520	870	690	870	1310	930	0.66881	-0.580331	0.114853	NO INFLUENCE
Q61644	Protein kinase C and casein kinase substrate in neurons protein 1	650	780	540	910	1370	810	0.63754	-0.649411	0.114974	NO INFLUENCE
O88444	Adenylate cyclase type 1	160	200	160	90	160	30	1.85714	0.893085	0.115195	NO INFLUENCE
Q4VBE8	WD repeat-containing protein 18	1	1	80	80	80	80	0.341667	-1.54934	0.116117	NO INFLUENCE
P47856	Glutamine--fructose-6-phosphate aminotransferase [isomerizing] 1	50	50	50	1	1	50	2.88462	1.52838	0.116117	NO INFLUENCE
Q99JB8	Protein kinase C and casein kinase II substrate protein 3	80	80	80	1	80	1	2.92683	1.54934	0.116117	NO INFLUENCE
Q64516	Glycerol kinase	270	130	270	130	130	130	1.71795	0.780687	0.116117	NO INFLUENCE
A2AS89	Agmatinase, mitochondrial	100	100	100	210	210	100	0.576923	-0.793549	0.116117	NO INFLUENCE
Q9JKC8	AP-3 complex subunit mu-1	80	80	80	1	80	1	2.92683	1.54934	0.116117	NO INFLUENCE
Q60780	Growth arrest-specific protein 7	80	80	80	80	1	1	2.92683	1.54934	0.116117	NO INFLUENCE
Q9CQI3	Glia maturation factor beta	870	520	870	520	520	520	1.44872	0.534777	0.116117	NO INFLUENCE
Q812F3	Hyaluronidase-5	130	130	60	60	60	60	1.77778	0.830075	0.116117	NO INFLUENCE
Q8R4G0	Netrin-G1	60	60	60	60	130	130	0.5625	-0.830075	0.116117	NO INFLUENCE
Q9DB77	Cytochrome b-c1 complex subunit 2, mitochondrial	1150	1150	1150	1150	1510	1510	0.827338	-0.273451	0.116117	NO INFLUENCE
Q61990	Poly(rC)-binding protein 2	330	330	330	210	330	210	1.32	0.400538	0.116117	NO INFLUENCE
Q02105	Complement C1q subcomponent subunit C	310	310	310	310	150	150	1.52459	0.608421	0.116117	NO INFLUENCE
Q9CYS6	Uncharacterized protein C2orf72 homolog	130	130	130	130	620	620	0.284672	-1.81263	0.116117	NO INFLUENCE
Q62425	Cytochrome c oxidase subunit NDUFA4	2160	3640	2160	3640	3640	3640	0.728938	-0.456133	0.116117	NO INFLUENCE
Q9CPQ8	ATP synthase subunit g, mitochondrial	330	330	780	780	780	780	0.615385	-0.70044	0.116117	NO INFLUENCE
Q8BZL1	Sialidase-4	1	1	70	70	70	70	0.342857	-1.54432	0.116117	NO INFLUENCE
P97492	Regulator of G-protein signaling 14	60	1	1	60	60	60	0.344444	-1.53766	0.116117	NO INFLUENCE
Q8BGX2	Mitochondrial import inner membrane translocase subunit Tim29	130	130	130	130	1	1	2.95455	1.56294	0.116117	NO INFLUENCE
Q6PGE7	Sodium-dependent proline transporter	50	50	50	50	1	1	2.88462	1.52838	0.116117	NO INFLUENCE
Q8N9S3	Activator of 90 kDa heat shock protein ATPase homolog 2	100	100	100	100	1	1	2.94118	1.55639	0.116117	NO INFLUENCE
Q9EQP2	EH domain-containing protein 4	60	60	60	1	1	60	2.90323	1.53766	0.116117	NO INFLUENCE
P20060	Beta-hexosaminidase subunit beta	270	200	130	130	130	60	1.875	0.906891	0.116117	NO INFLUENCE
Q9QZS0	Collagen alpha-3(IV) chain	1	50	1	50	50	50	0.346667	-1.52838	0.116117	NO INFLUENCE
Q80ZF2	Interferon epsilon	180	1	1	180	180	180	0.337037	-1.56902	0.116117	NO INFLUENCE
P52196	Thiosulfate sulfurtransferase	120	1	1	120	120	120	0.338889	-1.56112	0.116117	NO INFLUENCE
Q8BI55	Dual specificity tyrosine-phosphorylation-regulated kinase 4	50	50	50	50	110	110	0.555556	-0.847997	0.116117	NO INFLUENCE
Q6P9K8	Caskin-1	30	30	30	30	80	80	0.473684	-1.078	0.116117	NO INFLUENCE
Q91YR1	Twinfilin-1	100	100	100	100	200	200	0.6	-0.736966	0.116117	NO INFLUENCE
Q8WTY4	Anamorsin	120	120	120	250	250	120	0.580645	-0.784271	0.116117	NO INFLUENCE
Q9CQW1	Synaptobrevin homolog YKT6	180	180	180	390	180	390	0.5625	-0.830075	0.116117	NO INFLUENCE
P61967	AP-1 complex subunit sigma-1A	210	210	210	210	1	1	2.9717	1.57129	0.116117	NO INFLUENCE
Q80SS6	G-protein coupled bile acid receptor 1	110	110	110	1	1	110	2.94643	1.55897	0.116117	NO INFLUENCE
P12849	cAMP-dependent protein kinase type I-beta regulatory subunit	90	190	90	190	190	190	0.649123	-0.623437	0.116117	NO INFLUENCE
Q8R4I7	Neuropilin and tolloid-like protein 1	60	1	1	60	60	60	0.344444	-1.53766	0.116117	NO INFLUENCE
Q9D8B6	Protein FAM210B, mitochondrial	1	190	1	190	190	190	0.336842	-1.56986	0.116117	NO INFLUENCE
Q8C456	WD repeat-containing and planar cell polarity effector protein fritz homolog	1	50	1	50	50	50	0.346667	-1.52838	0.116117	NO INFLUENCE
Q8VCR8	Myosin light chain kinase 2, skeletal/cardiac muscle	1	60	1	60	60	60	0.344444	-1.53766	0.116117	NO INFLUENCE
P49769	Presenilin-1	1	1	70	70	70	70	0.342857	-1.54432	0.116117	NO INFLUENCE
Q3UMT1	Protein phosphatase 1 regulatory subunit 12C	40	40	40	40	1	1	2.85714	1.51457	0.116117	NO INFLUENCE
Q8K2H4	Arf-GAP with coiled-coil, ANK repeat and PH domain-containing protein 1	50	50	50	1	50	1	2.88462	1.52838	0.116117	NO INFLUENCE
O70263	E3 ubiquitin-protein ligase LNX	50	1	1	50	50	50	0.346667	-1.52838	0.116117	NO INFLUENCE
Q80Y86	Mitogen-activated protein kinase 15	60	1	1	60	60	60	0.344444	-1.53766	0.116117	NO INFLUENCE
P28667	MARCKS-related protein	190	190	190	190	430	430	0.542857	-0.881356	0.116117	NO INFLUENCE
Q8R1Y2	Uncharacterized protein C16orf45 homolog	580	580	580	580	850	850	0.763158	-0.389947	0.116117	NO INFLUENCE
P20239	Zona pellucida sperm-binding protein 2	50	50	50	50	1	1	2.88462	1.52838	0.116117	NO INFLUENCE
Q99LH2	Phosphatidylserine synthase 1	1	1	70	70	70	70	0.342857	-1.54432	0.116117	NO INFLUENCE
Q61207	Prosaposin	60	1	1	60	60	60	0.344444	-1.53766	0.116117	NO INFLUENCE
Q9JMA1	Ubiquitin carboxyl-terminal hydrolase 14	220	140	140	70	140	1	2.36967	1.24469	0.116185	NO INFLUENCE
P46664	Adenylosuccinate synthetase isozyme 2	250	450	350	250	250	160	1.59091	0.669851	0.116378	NO INFLUENCE
Q8VBZ3	Cleft lip and palate transmembrane protein 1 homolog	1	50	100	100	100	160	0.419444	-1.25345	0.11649	NO INFLUENCE
O55091	Protein IMPACT	350	350	350	350	220	230	1.3125	0.392317	0.116753	NO INFLUENCE
P84091	AP-2 complex subunit mu	20020	21640	14620	9770	17120	10660	1.4988	0.583809	0.11778	NO INFLUENCE
Q03963	Interferon-induced, double-stranded RNA-activated protein kinase	60	60	60	60	130	140	0.545455	-0.874469	0.117881	NO INFLUENCE
P46096	Synaptotagmin-1	13680	17480	11590	16110	18950	20540	0.768885	-0.37916	0.117972	NO INFLUENCE
Q6GQU6	Leucine-rich repeat and immunoglobulin-like domain-containing nogo receptor-interacting protein 3	60	60	60	120	60	130	0.580645	-0.784271	0.118465	NO INFLUENCE
B1AVZ0	Uracil phosphoribosyltransferase homolog	110	110	110	110	230	250	0.559322	-0.838249	0.118465	NO INFLUENCE
Q9ERR7	Selenoprotein F	210	210	210	470	210	520	0.525	-0.929611	0.119168	NO INFLUENCE
P17427	AP-2 complex subunit alpha-2	430	530	430	110	240	440	1.75949	0.81516	0.120371	NO INFLUENCE
Q8R2Q4	Ribosome-releasing factor 2, mitochondrial	90	90	90	40	90	50	1.5	0.584963	0.121004	NO INFLUENCE
P53810	Phosphatidylinositol transfer protein alpha isoform	260	260	120	260	410	580	0.512	-0.965784	0.121046	NO INFLUENCE
Q8R464	Cell adhesion molecule 4	2590	2590	2590	2590	2030	2160	1.14602	0.196629	0.12293	NO INFLUENCE
O35188	Fractalkine	290	190	410	190	190	90	1.89362	0.921145	0.122985	NO INFLUENCE
P97315	Cysteine and glycine-rich protein 1	4880	4880	9000	7380	13250	10940	0.594235	-0.750894	0.123126	NO INFLUENCE
Q640R3	Hepatocyte cell adhesion molecule	1210	1210	890	1400	1210	1470	0.811275	-0.301738	0.123642	NO INFLUENCE
P62141	Serine/threonine-protein phosphatase PP1-beta catalytic subunit	210	210	330	100	100	220	1.78571	0.836501	0.12373	NO INFLUENCE
Q8BYM5	Neuroligin-3	40	1	40	80	130	40	0.324	-1.62593	0.124966	NO INFLUENCE
Q05816	Fatty acid-binding protein 5	2160	1000	2160	2160	4010	2980	0.581421	-0.782345	0.125299	NO INFLUENCE
Q9CX47	DNA repair protein XRCC2	120	260	120	1	1	130	3.78788	1.92139	0.125372	NO INFLUENCE
Q14BI2	Metabotropic glutamate receptor 2	170	80	120	170	260	170	0.616667	-0.697437	0.125798	NO INFLUENCE
Q9WUQ2	Prolactin regulatory element-binding protein	170	1	80	170	370	180	0.348611	-1.52031	0.126995	NO INFLUENCE
Q8BVI4	Dihydropteridine reductase	780	780	780	330	780	150	1.85714	0.893085	0.127046	NO INFLUENCE
Q62283	Tetraspanin-7	900	1150	900	470	900	720	1.41148	0.497212	0.128511	NO INFLUENCE
P70385	Testosterone 17-beta-dehydrogenase 3	230	230	110	110	110	120	1.67647	0.745427	0.128739	NO INFLUENCE
P24549	Retinal dehydrogenase 1	230	150	230	230	310	420	0.635417	-0.654225	0.129256	NO INFLUENCE
Q3UUI3	Acyl-coenzyme A thioesterase THEM4	150	150	150	150	720	540	0.319149	-1.6477	0.129908	NO INFLUENCE
P62242	40S ribosomal protein S8	4620	4620	5490	7660	10550	5310	0.626276	-0.675131	0.130374	NO INFLUENCE
Q5PR73	GTP-binding protein Di-Ras2	1930	2980	1510	2980	3640	2730	0.686631	-0.542393	0.130534	NO INFLUENCE
Q8BJH1	Zinc finger C2HC domain-containing protein 1A	370	230	370	1	230	230	2.10412	1.07322	0.130782	NO INFLUENCE
Q9CPU2	NADH dehydrogenase [ubiquinone] 1 beta subcomplex subunit 2, mitochondrial	1370	780	330	330	1	330	3.75189	1.90762	0.13145	NO INFLUENCE
Q99LR1	Monoacylglycerol lipase ABHD12	170	170	270	80	1	180	2.33716	1.22476	0.131932	NO INFLUENCE
Q99JW1	Alpha/beta hydrolase domain-containing protein 17A	370	370	370	520	690	390	0.69375	-0.527512	0.133212	NO INFLUENCE
P63080	Gamma-aminobutyric acid receptor subunit beta-3	230	400	720	150	230	150	2.54717	1.3489	0.134691	NO INFLUENCE
Q8C1B7	Septin-11	450	680	560	1100	950	580	0.642586	-0.63804	0.135937	NO INFLUENCE
Q8BFR5	Elongation factor Tu, mitochondrial	1100	560	680	950	1440	1150	0.661017	-0.597241	0.138887	NO INFLUENCE
Q8BL86	Metallo-beta-lactamase domain-containing protein 2	1000	1000	780	1000	2980	1980	0.466443	-1.10023	0.139694	NO INFLUENCE
P06151	L-lactate dehydrogenase A chain	7190	6410	5700	7190	9000	7190	0.825492	-0.276674	0.140373	NO INFLUENCE
Q9CPQ1	Cytochrome c oxidase subunit 6C	2160	2160	2160	470	2160	1150	1.71429	0.777608	0.140708	NO INFLUENCE
Q01149	Collagen alpha-2(I) chain	300	330	450	220	330	160	1.52113	0.60514	0.142403	NO INFLUENCE
P56135	ATP synthase subunit f, mitochondrial	9000	9000	9000	9000	4180	6200	1.39319	0.478391	0.143282	NO INFLUENCE
Q9Z2Q6	Septin-5	2910	2910	2910	2910	4050	4880	0.737331	-0.439616	0.143638	NO INFLUENCE
Q9Z268	RasGAP-activating-like protein 1	280	330	280	230	280	140	1.36923	0.453366	0.144704	NO INFLUENCE
O70480	Vesicle-associated membrane protein 4	1310	870	870	1310	1310	2160	0.638075	-0.648201	0.144971	NO INFLUENCE
Q8CC35	Synaptopodin	200	250	300	250	500	650	0.535714	-0.900464	0.145767	NO INFLUENCE
P16330	2',3'-cyclic-nucleotide 3'-phosphodiesterase	115590	145780	214440	124890	99000	78430	1.57386	0.654309	0.14681	NO INFLUENCE
Q9CYH2	Redox-regulatory protein FAM213A	780	330	330	540	1050	1150	0.525547	-0.928107	0.146824	NO INFLUENCE
Q9DCW4	Electron transfer flavoprotein subunit beta	290	290	290	290	670	500	0.59589	-0.746881	0.148033	NO INFLUENCE
P13595	Neural cell adhesion molecule 1	5270	5470	4890	5470	5470	5670	0.940999	-0.0877343	0.14829	NO INFLUENCE
Q6PAK3	Protein arginine N-methyltransferase 8	270	270	270	270	490	390	0.704348	-0.50564	0.149321	NO INFLUENCE
P20108	Thioredoxin-dependent peroxide reductase, mitochondrial	1450	900	1780	1150	670	720	1.62598	0.701313	0.15044	NO INFLUENCE
P30115	Glutathione S-transferase A3	150	540	330	540	540	540	0.62963	-0.667425	0.15061	NO INFLUENCE
D3YVF0	A-kinase anchor protein 5	1190	1000	740	1190	1510	1150	0.761039	-0.393958	0.151286	NO INFLUENCE
Q7M759	Alpha/beta hydrolase domain-containing protein 17B	1510	2160	1820	1820	3470	2980	0.663845	-0.591081	0.151715	NO INFLUENCE
Q78PY7	Staphylococcal nuclease domain-containing protein 1	1	80	1	120	40	120	0.292857	-1.77173	0.153027	NO INFLUENCE
Q9CQQ7	ATP synthase F(0) complex subunit B1, mitochondrial	270	130	270	270	830	470	0.426752	-1.22853	0.153041	NO INFLUENCE
Q8K0S0	Phytanoyl-CoA hydroxylase-interacting protein	1370	960	1610	1610	1610	2320	0.711191	-0.49169	0.153551	NO INFLUENCE
Q8K2J7	RELT-like protein 1	130	130	130	130	440	290	0.453488	-1.14086	0.154949	NO INFLUENCE
Q91WC3	Long-chain-fatty-acid--CoA ligase 6	840	260	460	760	930	800	0.626506	-0.6746	0.15596	NO INFLUENCE
Q9JIY5	Serine protease HTRA2, mitochondrial	160	160	160	160	80	1	1.9917	0.994001	0.157634	NO INFLUENCE
Q8BP67	60S ribosomal protein L24	1610	1610	1150	1150	780	1310	1.34877	0.431639	0.161179	NO INFLUENCE
Q8VCV1	Alpha/beta hydrolase domain-containing protein 17C	520	520	520	520	690	870	0.75	-0.415037	0.161432	NO INFLUENCE
O55125	Protein NipSnap homolog 1	120	120	120	120	250	390	0.473684	-1.078	0.162388	NO INFLUENCE
Q9D051	Pyruvate dehydrogenase E1 component subunit beta, mitochondrial	2630	2630	2020	2310	1750	1870	1.22766	0.295906	0.164946	NO INFLUENCE
Q9CZW5	Mitochondrial import receptor subunit TOM70	250	250	60	250	550	320	0.5	-1	0.166593	NO INFLUENCE
Q8BJU2	Tetraspanin-9	310	310	310	310	500	720	0.607843	-0.718229	0.166625	NO INFLUENCE
P17563	Methanethiol oxidase	870	520	1010	420	520	650	1.50943	0.594008	0.167211	NO INFLUENCE
Q9R111	Guanine deaminase	1370	1370	1550	1370	2920	2280	0.652968	-0.614916	0.169214	NO INFLUENCE
P19157	Glutathione S-transferase P 1	1930	850	850	1510	2410	1930	0.620513	-0.688467	0.170963	NO INFLUENCE
P48774	Glutathione S-transferase Mu 5	500	150	310	310	1580	970	0.335664	-1.57491	0.171269	NO INFLUENCE
P09671	Superoxide dismutase [Mn], mitochondrial	330	540	330	330	1050	1150	0.474308	-1.0761	0.172924	NO INFLUENCE
P63038	60 kDa heat shock protein, mitochondrial	350	620	620	270	440	370	1.47222	0.557995	0.172981	NO INFLUENCE
Q99JR1	Sideroflexin-1	1460	1020	1020	1230	1720	1570	0.774336	-0.368968	0.174531	NO INFLUENCE
Q91XZ4	Protocadherin beta-6	40	1	40	40	90	50	0.45	-1.152	0.175272	NO INFLUENCE
Q8VBT0	Thioredoxin-related transmembrane protein 1	260	120	580	410	780	620	0.530387	-0.914883	0.17728	NO INFLUENCE
Q91V14	Solute carrier family 12 member 5	510	600	430	510	1350	890	0.56	-0.836501	0.178883	NO INFLUENCE
Q80TR1	Adhesion G protein-coupled receptor L1	120	150	120	170	200	130	0.78	-0.358454	0.180152	NO INFLUENCE
Q9CX83	Armadillo repeat-containing X-linked protein 1	70	70	70	1	1	80	2.56098	1.35669	0.180493	NO INFLUENCE
Q8VDQ8	NAD-dependent protein deacetylase sirtuin-2	1350	1350	1560	1350	2030	2030	0.787431	-0.344775	0.181425	NO INFLUENCE
Q80VQ0	Aldehyde dehydrogenase family 3 member B1	870	1150	750	750	320	780	1.4973	0.582361	0.181925	NO INFLUENCE
Q80U23	Syntaphilin	150	230	70	150	400	320	0.517241	-0.95109	0.182805	NO INFLUENCE
Q6IRU5	Clathrin light chain B	780	540	1050	780	1370	1740	0.609254	-0.714883	0.184096	NO INFLUENCE
Q8K1M6	Dynamin-1-like protein	90	190	50	140	190	260	0.559322	-0.838249	0.185467	NO INFLUENCE
Q8VBY2	Calcium/calmodulin-dependent protein kinase kinase 1	70	1	220	300	140	230	0.434328	-1.20314	0.187327	NO INFLUENCE
P07901	Heat shock protein HSP 90-alpha	840	680	680	680	1190	1150	0.728477	-0.457045	0.187652	NO INFLUENCE
O35682	Myeloid-associated differentiation marker	110	370	230	230	690	520	0.493056	-1.02018	0.188954	NO INFLUENCE
P14148	60S ribosomal protein L7	1000	780	580	780	1240	1340	0.702381	-0.509674	0.189004	NO INFLUENCE
P19253	60S ribosomal protein L13a	1510	1510	850	850	360	1150	1.63983	0.713547	0.189131	NO INFLUENCE
Q8VHW2	Voltage-dependent calcium channel gamma-8 subunit	2030	1150	1350	2300	2910	1560	0.669129	-0.579645	0.189219	NO INFLUENCE
P19783	Cytochrome c oxidase subunit 4 isoform 1, mitochondrial	700	1420	1420	1030	700	210	1.82474	0.867693	0.18988	NO INFLUENCE
Q923Z0	G-protein coupled receptor family C group 5 member B	170	80	740	610	610	780	0.495	-1.0145	0.191224	NO INFLUENCE
P56528	ADP-ribosyl cyclase/cyclic ADP-ribose hydrolase 1	230	110	230	110	690	730	0.372549	-1.4245	0.192312	NO INFLUENCE
P16390	Potassium voltage-gated channel subfamily A member 3	60	60	60	1	1	70	2.5	1.32193	0.192586	NO INFLUENCE
O55029	Coatomer subunit beta'	200	70	200	70	110	80	1.80769	0.854149	0.194548	NO INFLUENCE
Q9Z127	Large neutral amino acids transporter small subunit 1	70	140	140	220	140	150	0.686275	-0.543142	0.195138	NO INFLUENCE
Q8VDP6	CDP-diacylglycerol--inositol 3-phosphatidyltransferase	360	1	170	170	580	580	0.399248	-1.32464	0.195499	NO INFLUENCE
P14231	Sodium/potassium-transporting ATPase subunit beta-2	25830	50790	28940	40600	50790	56800	0.712329	-0.489385	0.196031	NO INFLUENCE
Q9Z0S6	Claudin-10	150	150	1	330	150	170	0.463077	-1.11068	0.198553	NO INFLUENCE
P99029	Peroxiredoxin-5, mitochondrial	9000	10790	7480	3390	9000	6200	1.46692	0.552788	0.198804	NO INFLUENCE
P01872	Immunoglobulin heavy constant mu	680	680	560	350	680	350	1.3913	0.476438	0.198908	NO INFLUENCE
P07724	Serum albumin	10740	12070	18010	14350	21330	35150	0.576309	-0.795084	0.19906	NO INFLUENCE
Q8R5J9	PRA1 family protein 3	640	390	640	390	2730	1680	0.347917	-1.52319	0.200694	NO INFLUENCE
Q62426	Cystatin-B	930	4180	1680	930	390	930	3.01778	1.59349	0.204324	NO INFLUENCE
Q8BWS5	G protein-regulated inducer of neurite outgrowth 3	320	510	380	260	200	390	1.42353	0.509472	0.204783	NO INFLUENCE
P61264	Syntaxin-1B	50790	40600	45420	36280	45420	23040	1.30619	0.385361	0.208282	NO INFLUENCE
Q91WM6	Protein eva-1 homolog A	210	210	1	210	470	230	0.462637	-1.11205	0.208355	NO INFLUENCE
Q9QWI6	SRC kinase signaling inhibitor 1	320	280	430	430	470	370	0.811024	-0.302184	0.208719	NO INFLUENCE
O35658	Complement component 1 Q subcomponent-binding protein, mitochondrial	120	120	1	120	260	130	0.472549	-1.08146	0.209718	NO INFLUENCE
Q8BWT1	3-ketoacyl-CoA thiolase, mitochondrial	90	430	300	430	1220	430	0.394231	-1.34289	0.209771	NO INFLUENCE
P11499	Heat shock protein HSP 90-beta	630	860	1120	700	630	640	1.32487	0.405854	0.210577	NO INFLUENCE
Q8BH44	Coronin-2B	1200	810	1350	690	1060	720	1.36032	0.44395	0.212034	NO INFLUENCE
Q9CZU6	Citrate synthase, mitochondrial	3040	3330	2510	2760	4720	4230	0.758326	-0.399109	0.21214	NO INFLUENCE
Q99MX7	Transmembrane protein 121B	210	210	210	290	470	210	0.649485	-0.622633	0.214468	NO INFLUENCE
O55022	Membrane-associated progesterone receptor component 1	390	390	930	640	930	1280	0.6	-0.736966	0.214972	NO INFLUENCE
Q9CY64	Biliverdin reductase A	550	250	120	120	120	120	2.55556	1.35364	0.216505	NO INFLUENCE
Q9CQC7	NADH dehydrogenase [ubiquinone] 1 beta subcomplex subunit 4	2980	1000	2160	1000	1000	1510	1.74929	0.806768	0.217161	NO INFLUENCE
Q9JKD3	Secretory carrier-associated membrane protein 5	2380	4080	4820	3440	7730	6500	0.63837	-0.647535	0.219836	NO INFLUENCE
Q9CXW3	Calcyclin-binding protein	500	310	310	310	720	970	0.56	-0.836501	0.221113	NO INFLUENCE
Q9ERN0	Secretory carrier-associated membrane protein 2	490	110	220	350	490	520	0.602941	-0.729911	0.221627	NO INFLUENCE
P49615	Cyclin-dependent-like kinase 5	250	390	250	250	730	550	0.581699	-0.781654	0.22181	NO INFLUENCE
Q5RJF7	Voltage-dependent calcium channel subunit alpha-2/delta-4	60	60	90	60	130	130	0.65625	-0.607683	0.222136	NO INFLUENCE
Q8BFZ9	Erlin-2	330	470	780	470	210	220	1.75556	0.811928	0.224314	NO INFLUENCE
P62821	Ras-related protein Rab-1A	1930	1150	2980	580	1150	1680	1.77713	0.829546	0.226146	NO INFLUENCE
O08917	Flotillin-1	9800	9000	8260	8260	16110	12590	0.732143	-0.449803	0.226864	NO INFLUENCE
Q8BG67	Protein EFR3 homolog A	40	130	130	80	370	230	0.441176	-1.18057	0.227522	NO INFLUENCE
P10493	Nidogen-1	110	180	180	110	30	150	1.62069	0.696608	0.229009	NO INFLUENCE
Q9Z0P4	Paralemmin-1	4880	6670	4880	6670	14570	6670	0.588678	-0.76445	0.229378	NO INFLUENCE
Q91VZ6	Stromal membrane-associated protein 1	580	360	360	470	580	610	0.783133	-0.352672	0.229902	NO INFLUENCE
P63321	Ras-related protein Ral-A	850	360	850	580	360	360	1.58462	0.664133	0.23	NO INFLUENCE
P28271	Cytoplasmic aconitate hydratase	80	80	120	80	80	40	1.4	0.485427	0.2302	NO INFLUENCE
Q3UG61	Mas-related G-protein coupled receptor member B1	100	100	1	100	200	100	0.5025	-0.992804	0.230205	NO INFLUENCE
P01867	Ig gamma-2B chain C region	1	90	90	90	180	90	0.502778	-0.992007	0.230206	NO INFLUENCE
P46471	26S proteasome regulatory subunit 7	80	160	80	1	80	80	1.98758	0.991011	0.230207	NO INFLUENCE
Q8C165	N-fatty-acyl-amino acid synthase/hydrolase PM20D1	1	70	70	140	70	70	0.503571	-0.989732	0.23021	NO INFLUENCE
Q7TNR9	Rho guanine nucleotide exchange factor 4	70	70	140	70	70	1	1.98582	0.989732	0.23021	NO INFLUENCE
Q69Z99	Zinc finger protein 512	60	60	1	120	60	60	0.504167	-0.988027	0.230213	NO INFLUENCE
P39654	Arachidonate 15-lipoxygenase	50	50	100	50	1	50	1.9802	0.985645	0.230219	NO INFLUENCE
Q9CQN1	Heat shock protein 75 kDa, mitochondrial	50	50	100	1	50	50	1.9802	0.985645	0.230219	NO INFLUENCE
Q9CXJ4	ATP-binding cassette sub-family B member 8, mitochondrial	50	50	1	50	50	100	0.505	-0.985645	0.230219	NO INFLUENCE
P23492	Purine nucleoside phosphorylase	120	120	250	1	120	120	2.0332	1.02375	0.230575	NO INFLUENCE
Q8BJ52	Phospholipid phosphatase-related protein type 5	110	110	1	110	110	230	0.491111	-1.02588	0.230643	NO INFLUENCE
P97792	Coxsackievirus and adenovirus receptor homolog	580	320	740	450	320	320	1.50459	0.589368	0.230772	NO INFLUENCE
P62192	26S proteasome regulatory subunit 4	80	80	1	80	80	170	0.487879	-1.03541	0.231014	NO INFLUENCE
Q8BH16	F-box/LRR-repeat protein 2	80	80	1	80	170	80	0.487879	-1.03541	0.231014	NO INFLUENCE
P61620	Protein transport protein Sec61 subunit alpha isoform 1	70	150	70	70	1	70	2.05674	1.04036	0.231247	NO INFLUENCE
P40237	CD82 antigen	830	1340	270	830	1640	1780	0.574118	-0.800582	0.231413	NO INFLUENCE
Q9D958	Signal peptidase complex subunit 1	470	210	470	780	470	470	0.668605	-0.580775	0.231677	NO INFLUENCE
Q6X893	Choline transporter-like protein 1	820	820	1120	730	2160	1700	0.601307	-0.733826	0.231833	NO INFLUENCE
Q9CPU0	Lactoylglutathione lyase	1420	2460	1890	2460	2460	6020	0.527422	-0.92297	0.231963	NO INFLUENCE
Q6PB90	Protocadherin beta-14	40	1	40	40	90	40	0.476471	-1.06954	0.233125	NO INFLUENCE
O55102	Biogenesis of lysosome-related organelles complex 1 subunit 1	1	290	290	290	290	670	0.4648	-1.10532	0.233739	NO INFLUENCE
P21460	Cystatin-C	1000	1510	1000	1000	1000	260	1.5531	0.635148	0.236642	NO INFLUENCE
Q920M7	Synaptotagmin-17	420	520	750	420	2510	1310	0.398585	-1.32704	0.238067	NO INFLUENCE
P31324	cAMP-dependent protein kinase type II-beta regulatory subunit	740	1040	610	610	610	640	1.28495	0.361708	0.238771	NO INFLUENCE
Q99P72	Reticulon-4	190	120	260	160	460	350	0.587629	-0.767023	0.239198	NO INFLUENCE
P05132	cAMP-dependent protein kinase catalytic subunit alpha	90	90	1	300	90	100	0.369388	-1.43679	0.239248	NO INFLUENCE
Q8BX17	Gem-associated protein 5	20	50	20	1	20	20	2.19512	1.1343	0.239738	NO INFLUENCE
P0C913	Overexpressed in colon carcinoma 1 protein homolog	1510	1510	2980	580	1510	1510	1.66667	0.736966	0.23978	NO INFLUENCE
Q6NS60	F-box only protein 41	120	80	40	170	420	80	0.358209	-1.48113	0.241325	NO INFLUENCE
P26048	Gamma-aminobutyric acid receptor subunit alpha-2	150	150	240	150	150	1	1.79402	0.843196	0.241693	NO INFLUENCE
P13707	Glycerol-3-phosphate dehydrogenase [NAD(+)], cytoplasmic	100	100	330	330	330	220	0.602273	-0.731511	0.241746	NO INFLUENCE
P06801	NADP-dependent malic enzyme	190	190	60	190	410	190	0.556962	-0.844349	0.24265	NO INFLUENCE
Q3ULJ0	Glycerol-3-phosphate dehydrogenase 1-like protein	470	470	620	210	470	470	1.35652	0.439912	0.243727	NO INFLUENCE
P63085	Mitogen-activated protein kinase 1	700	1220	1030	700	860	740	1.28261	0.359081	0.245496	NO INFLUENCE
Q64442	Sorbitol dehydrogenase	210	330	330	210	620	620	0.6	-0.736966	0.246109	NO INFLUENCE
Q80TE7	Leucine-rich repeat-containing protein 7	340	340	400	170	370	290	1.3012	0.379848	0.246651	NO INFLUENCE
Q3U0V1	Far upstream element-binding protein 2	100	150	100	100	1	100	1.74129	0.800159	0.250285	NO INFLUENCE
Q03137	Ephrin type-A receptor 4	110	110	150	30	110	110	1.48	0.565597	0.250815	NO INFLUENCE
Q6NS52	Diacylglycerol kinase beta	230	180	230	130	230	130	1.30612	0.38529	0.250815	NO INFLUENCE
P20917	Myelin-associated glycoprotein	1490	1010	900	1120	1620	1680	0.769231	-0.378512	0.251125	NO INFLUENCE
Q8C419	Probable G-protein coupled receptor 158	430	280	430	360	600	530	0.765101	-0.386279	0.251237	NO INFLUENCE
Q8BUM6	Protein FAM163B	1150	210	1150	1150	1610	1150	0.641944	-0.639481	0.251965	NO INFLUENCE
P57110	A disintegrin and metalloproteinase with thrombospondin motifs 8	40	40	120	40	1	40	2.46914	1.30401	0.25217	NO INFLUENCE
Q61142	Spindlin-1	270	130	130	1	130	140	1.95572	0.9677	0.252748	NO INFLUENCE
Q8VHK5	Membrane protein MLC1	860	860	860	860	1650	1030	0.728814	-0.456378	0.253404	NO INFLUENCE
Q06985	E3 ubiquitin-protein ligase SIAH1B	120	260	120	1	120	130	1.99203	0.994241	0.254289	NO INFLUENCE
Q8BR92	Paralemmin-2	1150	1560	1560	1560	1560	2460	0.765233	-0.386029	0.255918	NO INFLUENCE
B0V2N1	Receptor-type tyrosine-protein phosphatase S	130	110	40	90	190	160	0.636364	-0.652077	0.256044	NO INFLUENCE
Q06986	E3 ubiquitin-protein ligase SIAH2	110	230	110	1	110	120	1.94805	0.962032	0.256907	NO INFLUENCE
Q6PHZ8	Kv channel-interacting protein 4	1450	1150	1150	470	1150	1150	1.35379	0.437005	0.257745	NO INFLUENCE
Q9Z2W9	Glutamate receptor 3	550	860	550	670	1150	830	0.739623	-0.435139	0.258811	NO INFLUENCE
P15105	Glutamine synthetase	22460	18780	14320	15680	34940	29300	0.695195	-0.52451	0.259305	NO INFLUENCE
Q9JL56	Glycerophosphodiester phosphodiesterase 1	100	210	100	100	1	110	1.94313	0.958381	0.259618	NO INFLUENCE
Q4VAE3	Transmembrane protein 65	330	330	330	330	1370	540	0.441964	-1.178	0.259655	NO INFLUENCE
Q9Z351	Potassium voltage-gated channel subfamily KQT member 2	40	40	40	40	90	50	0.666667	-0.584963	0.260575	NO INFLUENCE
Q9JJV5	Voltage-dependent calcium channel gamma-3 subunit	650	350	350	650	1720	520	0.467128	-1.09811	0.261659	NO INFLUENCE
Q9JIN6	Calcium-activated potassium channel subunit beta-4	170	1	170	170	580	170	0.370652	-1.43186	0.261708	NO INFLUENCE
Q99MR8	Methylcrotonoyl-CoA carboxylase subunit alpha, mitochondrial	460	330	150	390	930	400	0.546512	-0.871676	0.26289	NO INFLUENCE
G5E829	Plasma membrane calcium-transporting ATPase 1	930	980	1100	640	1100	640	1.26471	0.338802	0.263149	NO INFLUENCE
P31648	Sodium- and chloride-dependent GABA transporter 1	470	320	470	390	730	570	0.745562	-0.4236	0.263252	NO INFLUENCE
Q9DBF1	Alpha-aminoadipic semialdehyde dehydrogenase	60	1	60	60	60	210	0.366667	-1.44746	0.264499	NO INFLUENCE
Q8BGA3	Leucine-rich repeat transmembrane neuronal protein 2	130	60	1	60	280	140	0.397917	-1.32946	0.264635	NO INFLUENCE
Q91Z61	GTP-binding protein Di-Ras1	930	640	930	930	1680	930	0.706215	-0.501821	0.265527	NO INFLUENCE
P04919	Band 3 anion transport protein	70	40	1	40	70	120	0.482609	-1.05107	0.266131	NO INFLUENCE
Q8C7M3	E3 ubiquitin-protein ligase TRIM9	270	220	180	220	80	180	1.39583	0.481127	0.266639	NO INFLUENCE
Q99L04	Dehydrogenase/reductase SDR family member 1	230	230	520	230	230	120	1.68966	0.756729	0.266687	NO INFLUENCE
Q61598	Rab GDP dissociation inhibitor beta	1370	1550	1740	1210	2650	2810	0.698651	-0.517357	0.266953	NO INFLUENCE
Q9DC16	Endoplasmic reticulum-Golgi intermediate compartment protein 1	250	390	120	550	250	410	0.628099	-0.670936	0.267596	NO INFLUENCE
Q8CGK7	Guanine nucleotide-binding protein G(olf) subunit alpha	640	510	930	640	1100	1100	0.732394	-0.449307	0.268443	NO INFLUENCE
P48722	Heat shock 70 kDa protein 4L	420	420	540	370	800	760	0.715026	-0.483933	0.26871	NO INFLUENCE
Q9D428	Golgin subfamily A member 7B	2160	1150	1150	1150	1150	780	1.44805	0.534113	0.268799	NO INFLUENCE
Q9R0P9	Ubiquitin carboxyl-terminal hydrolase isozyme L1	6500	7660	5490	6500	3220	5490	1.29191	0.369509	0.269244	NO INFLUENCE
P0DP60	Ly-6/neurotoxin-like protein 1	290	290	670	1	290	330	2.01288	1.00926	0.269402	NO INFLUENCE
Q9WUA3	ATP-dependent 6-phosphofructokinase, platelet type	610	420	480	540	840	560	0.778351	-0.361508	0.26946	NO INFLUENCE
Q9R1Q9	V-type proton ATPase subunit S1	330	330	70	150	70	160	1.92105	0.941897	0.270097	NO INFLUENCE
P12382	ATP-dependent 6-phosphofructokinase, liver type	240	300	360	420	920	300	0.54878	-0.865699	0.270329	NO INFLUENCE
Q9D8B7	Junctional adhesion molecule C	2160	1080	1080	2160	1570	2160	0.733447	-0.447236	0.271093	NO INFLUENCE
Q9CWV7	Zinc finger SWIM domain-containing protein 1	70	150	70	70	1	80	1.92053	0.941504	0.272457	NO INFLUENCE
Q8BXR9	Oxysterol-binding protein-related protein 6	30	1	30	30	30	40	0.61	-0.713119	0.272497	NO INFLUENCE
P16125	L-lactate dehydrogenase B chain	3960	5060	3960	3960	8050	5700	0.732919	-0.448274	0.27261	NO INFLUENCE
Q9CZX7	Type 2 phosphatidylinositol 4,5-bisphosphate 4-phosphatase	470	670	290	670	1450	500	0.545802	-0.873552	0.273009	NO INFLUENCE
P16546	Spectrin alpha chain, non-erythrocytic 1	320	250	230	270	320	340	0.860215	-0.217231	0.275302	NO INFLUENCE
P06745	Glucose-6-phosphate isomerase	340	430	430	340	600	620	0.769231	-0.378512	0.275333	NO INFLUENCE
P47757	F-actin-capping protein subunit beta	1820	1510	1820	1510	2550	2360	0.802181	-0.318001	0.276223	NO INFLUENCE
P70280	Vesicle-associated membrane protein 7	1370	1370	780	1050	2160	1740	0.711111	-0.491853	0.276544	NO INFLUENCE
Q8CAQ8	MICOS complex subunit Mic60	1530	1320	1890	2160	1890	1580	0.841918	-0.248248	0.277427	NO INFLUENCE
Q8K097	Protein lifeguard 2	520	520	230	370	690	870	0.658031	-0.603772	0.27775	NO INFLUENCE
Q9CWZ7	Gamma-soluble NSF attachment protein	1570	1310	1080	1310	1570	1990	0.813142	-0.298421	0.2808	NO INFLUENCE
Q9WV60	Glycogen synthase kinase-3 beta	370	490	270	370	270	170	1.39506	0.480329	0.282135	NO INFLUENCE
P41216	Long-chain-fatty-acid--CoA ligase 1	50	100	1	100	50	160	0.487097	-1.03772	0.282862	NO INFLUENCE
P62702	40S ribosomal protein S4, X isoform	1340	830	440	620	3830	1780	0.418941	-1.25518	0.283099	NO INFLUENCE
Q3UMR5	Calcium uniporter protein, mitochondrial	1090	1510	580	580	910	620	1.50711	0.591784	0.283686	NO INFLUENCE
Q9DC51	Guanine nucleotide-binding protein G(k) subunit alpha	560	430	700	700	860	560	0.79717	-0.327041	0.286234	NO INFLUENCE
P35762	CD81 antigen	3440	7730	4080	7730	10450	4820	0.663043	-0.592825	0.28687	NO INFLUENCE
Q8CAA7	Glucose 1,6-bisphosphate synthase	520	780	520	440	600	380	1.28169	0.358048	0.287346	NO INFLUENCE
P35278	Ras-related protein Rab-5C	580	360	170	1	360	170	2.0904	1.06378	0.287472	NO INFLUENCE
Q5M8N0	CB1 cannabinoid receptor-interacting protein 1	1150	470	780	1150	1610	780	0.677966	-0.560715	0.287864	NO INFLUENCE
Q9Z1Z2	Serine-threonine kinase receptor-associated protein	470	620	780	470	330	620	1.3169	0.397147	0.288171	NO INFLUENCE
Q8BU31	Ras-related protein Rap-2c	700	1420	1030	1890	1420	1030	0.725806	-0.462343	0.288288	NO INFLUENCE
O35681	Synaptotagmin-3	410	500	680	500	1110	700	0.688312	-0.538866	0.288582	NO INFLUENCE
Q99LX0	Protein/nucleic acid deglycase DJ-1	10940	9000	7380	9000	10940	13250	0.823139	-0.280791	0.289129	NO INFLUENCE
P17742	Peptidyl-prolyl cis-trans isomerase A	176830	120150	145780	120150	99000	145780	1.21327	0.278905	0.289131	NO INFLUENCE
Q8K4Z3	NAD(P)H-hydrate epimerase	410	580	410	410	260	440	1.26126	0.334867	0.290559	NO INFLUENCE
O09167	60S ribosomal protein L21	470	780	210	470	1	210	2.14391	1.10024	0.290594	NO INFLUENCE
P39688	Tyrosine-protein kinase Fyn	620	350	620	440	950	860	0.706667	-0.500898	0.291265	NO INFLUENCE
Q3TXX4	Vesicular glutamate transporter 1	1890	2070	1290	1420	3120	2790	0.716235	-0.481496	0.291716	NO INFLUENCE
Q9CZS1	Aldehyde dehydrogenase X, mitochondrial	210	380	290	70	210	300	1.51724	0.601451	0.294677	NO INFLUENCE
Q9Z0E0	Neurochondrin	680	1120	760	930	1020	1150	0.825806	-0.276124	0.295319	NO INFLUENCE
Q9CR57	60S ribosomal protein L14	580	170	360	580	1510	360	0.453061	-1.14222	0.295892	NO INFLUENCE
Q3UNH4	G protein-regulated inducer of neurite outgrowth 1	3410	2630	3410	3410	3240	4510	0.846774	-0.239951	0.296729	NO INFLUENCE
O35136	Neural cell adhesion molecule 2	1920	1700	2160	1810	3180	2300	0.792867	-0.334849	0.299116	NO INFLUENCE
Q8C522	Endonuclease domain-containing 1 protein	140	300	220	1	140	230	1.77898	0.831047	0.300384	NO INFLUENCE
P62827	GTP-binding nuclear protein Ran	22710	12340	7660	5490	12340	7580	1.68083	0.749178	0.303382	NO INFLUENCE
Q8CDI2	F-box only protein 43	50	50	1	50	50	60	0.63125	-0.663717	0.303466	NO INFLUENCE
Q8VE33	Ganglioside-induced differentiation-associated protein 1-like 1	190	190	190	90	410	860	0.419118	-1.25457	0.303701	NO INFLUENCE
A2AG50	MAP7 domain-containing protein 2	40	40	140	1	40	50	2.41758	1.27357	0.304428	NO INFLUENCE
P05063	Fructose-bisphosphate aldolase C	7320	6590	5920	7320	9960	6500	0.833894	-0.262064	0.304731	NO INFLUENCE
Q62442	Vesicle-associated membrane protein 1	1780	1150	2590	2590	1780	3220	0.727273	-0.459432	0.306716	NO INFLUENCE
B9EHT4	CAP-Gly domain-containing linker protein 3	210	60	280	130	450	380	0.572917	-0.803603	0.306958	NO INFLUENCE
O09114	Prostaglandin-H2 D-isomerase	390	390	180	390	390	430	0.793388	-0.333901	0.307154	NO INFLUENCE
Q9QUR6	Prolyl endopeptidase	510	260	200	260	150	210	1.56452	0.645717	0.308623	NO INFLUENCE
O70443	Guanine nucleotide-binding protein G(z) subunit alpha	7380	7380	7380	7380	14570	8150	0.735548	-0.443108	0.309064	NO INFLUENCE
Q8BGT8	Phytanoyl-CoA hydroxylase-interacting protein-like	1150	980	1150	980	1350	1890	0.777251	-0.363547	0.310743	NO INFLUENCE
Q8R5H1	Ubiquitin carboxyl-terminal hydrolase 15	100	70	30	30	70	1	1.9802	0.985645	0.311068	NO INFLUENCE
P28571	Sodium- and chloride-dependent glycine transporter 1	100	50	210	100	210	350	0.545455	-0.874469	0.311561	NO INFLUENCE
Q9CZ13	Cytochrome b-c1 complex subunit 1, mitochondrial	1310	1010	1850	1150	2510	2160	0.716495	-0.480972	0.312275	NO INFLUENCE
P58281	Dynamin-like 120 kDa protein, mitochondrial	140	140	260	260	180	270	0.760563	-0.39486	0.312743	NO INFLUENCE
Q68FD9	UPF0606 protein KIAA1549	70	90	110	70	170	140	0.710526	-0.49304	0.31308	NO INFLUENCE
Q61327	Sodium-dependent dopamine transporter	110	110	240	110	310	320	0.621622	-0.685891	0.313216	NO INFLUENCE
Q9D0K2	Succinyl-CoA:3-ketoacid coenzyme A transferase 1, mitochondrial	300	220	390	220	140	310	1.35821	0.441705	0.313475	NO INFLUENCE
B5TVM2	Immunoglobulin-like domain-containing receptor 2	650	820	1120	920	1460	970	0.773134	-0.371209	0.314343	NO INFLUENCE
Q91WC9	Sn1-specific diacylglycerol lipase beta	160	110	160	280	220	110	0.704918	-0.504473	0.316802	NO INFLUENCE
Q5XJY5	Coatomer subunit delta	140	210	290	70	140	220	1.48837	0.573735	0.31708	NO INFLUENCE
Q8K0T0	Reticulon-1	360	250	630	300	860	800	0.632653	-0.660514	0.3176	NO INFLUENCE
Q91V41	Ras-related protein Rab-14	7580	10660	12590	7580	5310	10660	1.30913	0.388608	0.317945	NO INFLUENCE
Q67BT3	Solute carrier family 13 member 5	60	120	120	60	190	270	0.576923	-0.793549	0.318242	NO INFLUENCE
O88998	Noelin	70	140	140	140	140	150	0.813953	-0.296982	0.321132	NO INFLUENCE
P61161	Actin-related protein 2	510	510	780	280	640	410	1.35338	0.436571	0.321159	NO INFLUENCE
Q8BMF4	Dihydrolipoyllysine-residue acetyltransferase component of pyruvate dehydrogenase complex, mitochondrial	1230	1620	1230	1230	1770	1910	0.830957	-0.267154	0.321406	NO INFLUENCE
P31650	Sodium- and chloride-dependent GABA transporter 3	170	300	370	370	370	310	0.8	-0.321928	0.32142	NO INFLUENCE
Q8JZW4	Copine-5	1	250	180	60	60	60	2.39444	1.25969	0.322212	NO INFLUENCE
P63028	Translationally-controlled tumor protein	190	190	190	190	430	210	0.686747	-0.542149	0.322682	NO INFLUENCE
Q80UP8	Sodium-dependent phosphate transporter 2	50	50	50	50	170	60	0.535714	-0.900464	0.322682	NO INFLUENCE
Q9WV69	Dematin	80	80	1	80	80	90	0.644	-0.634867	0.326305	NO INFLUENCE
Q9WV18	Gamma-aminobutyric acid type B receptor subunit 1	230	230	150	230	230	240	0.871429	-0.198546	0.326819	NO INFLUENCE
Q8CBE3	WD repeat-containing protein 37	300	300	220	300	300	310	0.901099	-0.150243	0.326819	NO INFLUENCE
Q9WV92	Band 4,1-like protein 3	2520	2650	1740	2400	2650	2950	0.86375	-0.211314	0.326994	NO INFLUENCE
Q7TPR4	Alpha-actinin-1	330	290	430	290	490	620	0.75	-0.415037	0.327246	NO INFLUENCE
P35585	AP-1 complex subunit mu-1	450	250	160	450	560	260	0.677165	-0.56242	0.327299	NO INFLUENCE
Q8C754	Vacuolar protein sorting-associated protein 52 homolog	90	50	90	150	150	50	0.657143	-0.605721	0.327635	NO INFLUENCE
P01904	H-2 class II histocompatibility antigen, E-D alpha chain	130	130	130	130	270	140	0.722222	-0.469485	0.329678	NO INFLUENCE
P04224	H-2 class II histocompatibility antigen, E-K alpha chain	130	130	130	130	270	140	0.722222	-0.469485	0.329678	NO INFLUENCE
Q8VHQ9	Acyl-coenzyme A thioesterase 11	180	180	60	1	1	180	2.30769	1.20645	0.331383	NO INFLUENCE
Q9JLM8	Serine/threonine-protein kinase DCLK1	490	490	300	430	490	720	0.780488	-0.357552	0.331672	NO INFLUENCE
Q8CHX7	Raftlin-2	70	300	140	220	300	230	0.68	-0.556393	0.332172	NO INFLUENCE
Q9DB41	Mitochondrial glutamate carrier 2	230	110	110	110	370	250	0.616438	-0.697971	0.334417	NO INFLUENCE
Q9CZX5	PIN2/TERF1-interacting telomerase inhibitor 1	100	100	1	100	100	110	0.648387	-0.625073	0.334856	NO INFLUENCE
O89112	LanC-like protein 1	170	370	490	270	610	640	0.677632	-0.561427	0.340136	NO INFLUENCE
Q9R0K7	Plasma membrane calcium-transporting ATPase 2	1260	1600	1390	1530	2160	1390	0.836614	-0.257366	0.341772	NO INFLUENCE
Q6WVG3	BTB/POZ domain-containing protein KCTD12	650	650	820	820	490	230	1.37662	0.461134	0.342971	NO INFLUENCE
Q8BIG7	Catechol O-methyltransferase domain-containing protein 1	130	1	130	130	130	140	0.6525	-0.61595	0.343176	NO INFLUENCE
Q8C5H8	NAD kinase 2, mitochondrial	70	150	70	70	240	160	0.617021	-0.696608	0.343378	NO INFLUENCE
Q99MN9	Propionyl-CoA carboxylase beta chain, mitochondrial	1110	980	1110	860	1710	1450	0.79602	-0.329124	0.344416	NO INFLUENCE
P35802	Neuronal membrane glycoprotein M6-a	49120	62100	43670	62100	69790	49120	0.855699	-0.224825	0.345051	NO INFLUENCE
Q9Z2M7	Phosphomannomutase 2	140	1	140	140	140	150	0.653488	-0.613767	0.345218	NO INFLUENCE
Q80TN5	Palmitoyltransferase ZDHHC17	50	230	110	110	290	230	0.619048	-0.691878	0.345271	NO INFLUENCE
E9PUL5	Proline-rich transmembrane protein 2	1720	1460	2670	2670	2010	2510	0.81363	-0.297555	0.345482	NO INFLUENCE
Q810J8	Zinc finger FYVE domain-containing protein 1	40	1	1	1	140	40	0.232044	-2.10753	0.345728	NO INFLUENCE
Q9R1V4	Disintegrin and metalloproteinase domain-containing protein 11	50	190	90	90	50	50	1.73684	0.796467	0.345894	NO INFLUENCE
Q8BUY5	Complex I assembly factor TIMMDC1, mitochondrial	260	410	260	260	1000	410	0.556886	-0.844545	0.346362	NO INFLUENCE
Q80X80	Phospholipid transfer protein C2CD2L	50	100	1	100	50	110	0.580769	-0.783963	0.346403	NO INFLUENCE
Q9QYB5	Gamma-adducin	260	100	150	100	150	100	1.45714	0.543142	0.347173	NO INFLUENCE
Q3TW96	UDP-N-acetylhexosamine pyrophosphorylase-like protein 1	70	140	290	70	70	140	1.78571	0.836501	0.347533	NO INFLUENCE
Q60597	2-oxoglutarate dehydrogenase, mitochondrial	420	420	670	670	900	440	0.751244	-0.412647	0.347654	NO INFLUENCE
P56382	ATP synthase subunit epsilon, mitochondrial	4620	2160	2160	4620	16780	2160	0.379457	-1.39799	0.348514	NO INFLUENCE
Q9Z0V1	Potassium voltage-gated channel subfamily D member 3	50	110	50	50	220	110	0.552632	-0.85561	0.350393	NO INFLUENCE
Q9Z0N1	Eukaryotic translation initiation factor 2 subunit 3, X-linked	430	780	650	650	430	350	1.3007	0.379287	0.351159	NO INFLUENCE
Q8BYI9	Tenascin-R	860	600	680	640	1050	900	0.826255	-0.275341	0.35136	NO INFLUENCE
Q9D0M3	Cytochrome c1, heme protein, mitochondrial	690	1570	1080	1310	1570	1310	0.797136	-0.327102	0.351515	NO INFLUENCE
Q8R3V5	Endophilin-B2	390	640	930	780	1280	670	0.717949	-0.478047	0.352338	NO INFLUENCE
Q91VI7	Ribonuclease inhibitor	1630	560	1100	950	810	450	1.48869	0.574041	0.353037	NO INFLUENCE
Q9D0V7	Receptor-binding cancer antigen expressed on SiSo cells	330	540	150	330	540	580	0.703448	-0.507484	0.353848	NO INFLUENCE
Q99P21	Adenine DNA glycosylase	1	210	210	210	210	220	0.657813	-0.604252	0.354337	NO INFLUENCE
Q9R1P1	Proteasome subunit beta type-3	170	360	170	360	170	640	0.598291	-0.741082	0.356613	NO INFLUENCE
Q6NXK7	Inactive dipeptidyl peptidase 10	220	220	220	180	330	290	0.825	-0.277534	0.356817	NO INFLUENCE
Q8BPN8	DmX-like protein 2	210	170	250	150	180	210	1.16667	0.222392	0.357387	NO INFLUENCE
Q9Z1M0	P2X purinoceptor 7	110	60	60	60	110	180	0.657143	-0.605721	0.358456	NO INFLUENCE
Q7TQI3	Ubiquitin thioesterase OTUB1	1510	2160	1820	1510	3470	2360	0.747956	-0.418974	0.360492	NO INFLUENCE
P61922	4-aminobutyrate aminotransferase, mitochondrial	2060	1870	1680	2060	4910	1760	0.642612	-0.637981	0.361218	NO INFLUENCE
Q61672	Equilibrative nucleoside transporter 2	1	70	1	1	70	160	0.311688	-1.68182	0.361234	NO INFLUENCE
Q62165	Dystroglycan	80	120	80	80	120	170	0.756757	-0.402098	0.363032	NO INFLUENCE
Q9ERT9	Protein phosphatase 1 regulatory subunit 1A	1	1	210	470	210	1	0.311307	-1.68359	0.36324	NO INFLUENCE
Q99LP6	GrpE protein homolog 1, mitochondrial	330	330	150	150	540	580	0.637795	-0.648835	0.363617	NO INFLUENCE
Q61490	CD166 antigen	180	400	400	250	660	500	0.695035	-0.524842	0.363922	NO INFLUENCE
Q9QXX4	Calcium-binding mitochondrial carrier protein Aralar2	1	1	50	50	110	1	0.322981	-1.63048	0.363936	NO INFLUENCE
P56564	Excitatory amino acid transporter 1	860	860	750	650	1250	1150	0.809836	-0.304298	0.364577	NO INFLUENCE
Q9QYM9	Tomoregulin-2	1	90	190	90	190	200	0.585417	-0.772464	0.364597	NO INFLUENCE
P55264	Adenosine kinase	200	320	100	100	100	200	1.55	0.632268	0.364843	NO INFLUENCE
Q8VC31	Coiled-coil domain-containing protein 9	60	130	1	60	1	1	3.08065	1.62323	0.365362	NO INFLUENCE
P63042	Stathmin-4	1	180	1	1	180	390	0.318739	-1.64955	0.365882	NO INFLUENCE
Q924M7	Mannose-6-phosphate isomerase	370	610	370	610	890	370	0.721925	-0.470079	0.366142	NO INFLUENCE
Q9QY42	Prosaposin receptor GPR37	120	180	250	120	180	120	1.30952	0.389042	0.366142	NO INFLUENCE
O08547	Vesicle-trafficking protein SEC22b	330	540	150	330	150	150	1.61905	0.695145	0.366142	NO INFLUENCE
Q60803	TNF receptor-associated factor 3	190	120	60	60	120	60	1.54167	0.624491	0.366142	NO INFLUENCE
Q80ZD8	Amphoterin-induced protein 1	70	140	220	70	140	70	1.53571	0.61891	0.367117	NO INFLUENCE
Q7M6Z0	Reticulon-4 receptor-like 2	1	80	1	170	80	1	0.326693	-1.61399	0.367269	NO INFLUENCE
P05201	Aspartate aminotransferase, cytoplasmic	3890	2860	3180	3890	4740	3050	0.850171	-0.234175	0.367736	NO INFLUENCE
Q80UU9	Membrane-associated progesterone receptor component 2	170	360	1	170	1	1	3.08721	1.6263	0.367907	NO INFLUENCE
P62874	Guanine nucleotide-binding protein G(I)/G(S)/G(T) subunit beta-1	4620	4110	5190	4110	4110	4620	1.08411	0.116514	0.368194	NO INFLUENCE
Q91XM9	Disks large homolog 2	1020	1020	1270	1270	1980	990	0.78066	-0.357233	0.368599	NO INFLUENCE
P63242	Eukaryotic translation initiation factor 5A-1	4340	2510	3330	1310	4340	870	1.56135	0.642794	0.371205	NO INFLUENCE
P20352	Tissue factor	550	550	930	1150	930	580	0.763158	-0.389947	0.371399	NO INFLUENCE
Q04447	Creatine kinase B-type	9890	13070	8180	6110	10860	8180	1.23817	0.308211	0.371549	NO INFLUENCE
Q8R3L5	Solute carrier organic anion transporter family member 3A1	1	1	50	1	50	100	0.344371	-1.53797	0.372825	NO INFLUENCE
Q9Z1K5	E3 ubiquitin-protein ligase ARIH1	1	1	60	1	120	60	0.342541	-1.54565	0.373005	NO INFLUENCE
Q99K28	ADP-ribosylation factor GTPase-activating protein 2	140	1	70	1	70	1	2.93056	1.55117	0.373133	NO INFLUENCE
D3Z7H4	Germ cell-specific gene 1-like protein	1	1	110	1	220	110	0.338369	-1.56333	0.373413	NO INFLUENCE
Q3TZ65	Outer dense fiber protein 3-like protein 2	130	130	130	130	130	140	0.975	-0.0365259	0.373901	NO INFLUENCE
Q3SXD3	HD domain-containing protein 2	170	170	170	170	170	180	0.980769	-0.0280144	0.373901	NO INFLUENCE
P43276	Histone H1,5	170	170	170	170	170	180	0.980769	-0.0280144	0.373901	NO INFLUENCE
Q61735	Leukocyte surface antigen CD47	250	250	250	250	250	260	0.986842	-0.0191088	0.373901	NO INFLUENCE
Q9D1L9	Ragulator complex protein LAMTOR5	390	390	390	390	390	470	0.936	-0.0954196	0.373901	NO INFLUENCE
Q8BZB3	Transmembrane protein 266	60	60	60	60	60	70	0.947368	-0.0780025	0.373901	NO INFLUENCE
Q8K0L0	Ankyrin repeat and SOCS box protein 2	50	50	50	50	50	60	0.9375	-0.0931094	0.373901	NO INFLUENCE
Q9R1R2	Tripartite motif-containing protein 3	100	50	50	50	50	50	1.33333	0.415037	0.373901	NO INFLUENCE
Q9R1W3	E3 ubiquitin-protein ligase RNF103	100	100	100	100	50	100	1.2	0.263034	0.373901	NO INFLUENCE
Q8K0B2	Probable lysosomal cobalamin transporter	130	130	130	130	200	130	0.847826	-0.23816	0.373901	NO INFLUENCE
Q921W4	Quinone oxidoreductase-like protein 1	200	100	100	100	100	100	1.33333	0.415037	0.373901	NO INFLUENCE
Q8BTV1	Tumor suppressor candidate 3	100	100	100	200	100	100	0.75	-0.415037	0.373901	NO INFLUENCE
P31938	Dual specificity mitogen-activated protein kinase kinase 1	530	410	410	410	410	410	1.09756	0.134301	0.373901	NO INFLUENCE
O70433	Four and a half LIM domains protein 2	260	260	120	260	260	260	0.820513	-0.285402	0.373901	NO INFLUENCE
Q99M87	DnaJ homolog subfamily A member 3, mitochondrial	150	150	150	150	150	240	0.833333	-0.263034	0.373901	NO INFLUENCE
P0C673	Immunoglobulin superfamily member 11	80	80	80	80	80	1	1.49068	0.575974	0.373901	NO INFLUENCE
Q63844	Mitogen-activated protein kinase 3	90	90	90	1	90	90	1.49171	0.57697	0.373901	NO INFLUENCE
Q0P557	Mitochondria-eating protein	60	60	60	60	1	60	1.4876	0.57299	0.373901	NO INFLUENCE
Q9WUA2	Phenylalanine--tRNA ligase beta subunit	60	60	60	60	120	60	0.75	-0.415037	0.373901	NO INFLUENCE
Q9D1G3	Protein-cysteine N-palmitoyltransferase HHAT-like protein	70	70	70	70	140	70	0.75	-0.415037	0.373901	NO INFLUENCE
Q3TIR3	Synembryn-A	60	60	60	1	60	60	1.4876	0.57299	0.373901	NO INFLUENCE
Q91YI6	Poly(A) RNA polymerase GLD2	70	70	70	70	70	1	1.48936	0.574694	0.373901	NO INFLUENCE
P20937	T-cell surface glycoprotein YE1/48	130	130	130	130	1	130	1.49425	0.579424	0.373901	NO INFLUENCE
Q9Z239	Phospholemman	390	390	390	390	930	390	0.684211	-0.547488	0.373901	NO INFLUENCE
Q8R164	Valacyclovir hydrolase	250	120	120	120	120	120	1.36111	0.444785	0.373901	NO INFLUENCE
Q7TQD2	Tubulin polymerization-promoting protein	3640	3640	2410	3640	3640	3640	0.887363	-0.172404	0.373901	NO INFLUENCE
Q8K5B1	Interleukin-31 receptor subunit alpha	50	50	50	50	1	50	1.48515	0.570607	0.373901	NO INFLUENCE
Q60692	Proteasome subunit beta type-6	540	540	540	540	540	780	0.870968	-0.199309	0.373901	NO INFLUENCE
Q70KL2	Beta-defensin 40	2160	2160	2160	2160	1150	2160	1.18464	0.244453	0.373901	NO INFLUENCE
Q6PFH3	DDB1- and CUL4-associated factor 15	60	60	60	1	60	60	1.4876	0.57299	0.373901	NO INFLUENCE
Q60795	Nuclear factor erythroid 2-related factor 2	1	60	60	60	60	60	0.672222	-0.57299	0.373901	NO INFLUENCE
Q7TSK7	ADAMTS-like protein 2	40	40	40	40	1	40	1.48148	0.567041	0.373901	NO INFLUENCE
O08583	THO complex subunit 4	1	150	150	150	150	150	0.668889	-0.580162	0.373901	NO INFLUENCE
Q9JJW6	Aly/REF export factor 2	1	170	170	170	170	170	0.668627	-0.580726	0.373901	NO INFLUENCE
Q91Z49	UAP56-interacting factor	1	110	110	110	110	110	0.669697	-0.57842	0.373901	NO INFLUENCE
Q8K353	Cysteine-rich and transmembrane domain-containing protein 1	330	1	330	330	330	330	0.667677	-0.582778	0.373901	NO INFLUENCE
O35683	NADH dehydrogenase [ubiquinone] 1 alpha subcomplex subunit 1	470	470	1150	470	470	470	1.48227	0.567808	0.373901	NO INFLUENCE
Q61743	ATP-sensitive inward rectifier potassium channel 11	290	90	90	90	90	90	1.74074	0.799701	0.373901	NO INFLUENCE
O54951	Semaphorin-6B	1	40	40	40	40	40	0.675	-0.567041	0.373901	NO INFLUENCE
P31532	Serum amyloid A-4 protein	1	260	260	260	260	260	0.667949	-0.582191	0.373901	NO INFLUENCE
Q5ND29	Rab-interacting lysosomal protein	90	90	90	90	90	1	1.49171	0.57697	0.373901	NO INFLUENCE
Q8CIP5	Protein dispatched homolog 2	30	30	50	30	30	30	1.22222	0.289507	0.373901	NO INFLUENCE
P70689	Gap junction beta-6 protein	130	130	130	130	440	130	0.557143	-0.843881	0.373901	NO INFLUENCE
Q6PH08	ERC protein 2	30	30	30	1	30	30	1.47541	0.561116	0.373901	NO INFLUENCE
P59326	YTH domain-containing family protein 1	60	60	60	60	60	130	0.72	-0.473931	0.373901	NO INFLUENCE
Q91YT7	YTH domain-containing family protein 2	60	60	60	60	60	130	0.72	-0.473931	0.373901	NO INFLUENCE
Q8BYK6	YTH domain-containing family protein 3	60	60	60	60	60	130	0.72	-0.473931	0.373901	NO INFLUENCE
Q5HZJ5	Protein FAM189B	50	50	50	50	50	110	0.714286	-0.485427	0.373901	NO INFLUENCE
Q8BX57	PX domain-containing protein kinase-like protein	60	60	60	60	1	60	1.4876	0.57299	0.373901	NO INFLUENCE
Q80W65	Proprotein convertase subtilisin/kexin type 9	50	50	50	50	1	50	1.48515	0.570607	0.373901	NO INFLUENCE
P30730	Lutropin-choriogonadotropic hormone receptor	50	50	50	50	50	1	1.48515	0.570607	0.373901	NO INFLUENCE
Q9DCM0	Persulfide dioxygenase ETHE1, mitochondrial	140	140	140	140	140	1	1.49466	0.579819	0.373901	NO INFLUENCE
Q8C7W7	5' exonuclease Apollo	60	60	60	60	60	1	1.4876	0.57299	0.373901	NO INFLUENCE
Q8R4U1	Myb-related transcription factor, partner of profilin	90	90	90	90	90	1	1.49171	0.57697	0.373901	NO INFLUENCE
P54822	Adenylosuccinate lyase	70	70	70	230	70	70	0.567568	-0.817136	0.373901	NO INFLUENCE
P03911	NADH-ubiquinone oxidoreductase chain 4	70	70	70	70	520	70	0.318182	-1.65208	0.373901	NO INFLUENCE
Q8VDM4	26S proteasome non-ATPase regulatory subunit 2	120	120	120	160	40	40	1.5	0.584963	0.373901	NO INFLUENCE
Q9D2H8	Fibronectin type III domain-containing protein 8	110	1	110	110	110	110	0.669697	-0.57842	0.373901	NO INFLUENCE
Q9D394	Protein RUFY3	70	150	70	70	70	70	1.38095	0.465664	0.373901	NO INFLUENCE
Q9DD18	D-aminoacyl-tRNA deacylase 1	170	170	1	170	170	170	0.668627	-0.580726	0.373901	NO INFLUENCE
Q99MQ5	Collagen alpha-1(XXV) chain	60	1	60	60	60	60	0.672222	-0.57299	0.373901	NO INFLUENCE
Q9D6K9	Ceramide synthase 5	80	1	80	80	80	80	0.670833	-0.575974	0.373901	NO INFLUENCE
Q61247	Alpha-2-antiplasmin	1	70	70	70	70	70	0.671429	-0.574694	0.373901	NO INFLUENCE
Q80TH2	Erbin	50	50	20	50	50	50	0.8	-0.321928	0.373901	NO INFLUENCE
Q99KK2	N-acylneuraminate cytidylyltransferase	80	80	360	80	80	80	2.16667	1.11548	0.373901	NO INFLUENCE
Q9CQZ6	NADH dehydrogenase [ubiquinone] 1 beta subcomplex subunit 3	1	330	330	330	330	330	0.667677	-0.582778	0.373901	NO INFLUENCE
Q920P3	BMP/retinoic acid-inducible neural-specific protein 1	40	1	40	40	40	40	0.675	-0.567041	0.373901	NO INFLUENCE
Q9WUD1	STIP1 homology and U box-containing protein 1	110	110	110	110	110	230	0.733333	-0.447459	0.373901	NO INFLUENCE
P32211	Muscarinic acetylcholine receptor M4	230	70	150	230	230	150	0.737705	-0.438884	0.373901	NO INFLUENCE
P97377	Cyclin-dependent kinase 2	100	100	200	100	100	100	1.33333	0.415037	0.373901	NO INFLUENCE
Q68FL4	Putative adenosylhomocysteinase 3	60	120	60	60	60	60	1.33333	0.415037	0.373901	NO INFLUENCE
P12023	Amyloid-beta A4 protein	90	40	40	40	140	90	0.62963	-0.667425	0.373901	NO INFLUENCE
B1AS29	Glutamate receptor ionotropic, kainate 3	110	110	110	110	110	200	0.785714	-0.347923	0.373901	NO INFLUENCE
Q60829	Protein phosphatase 1 regulatory subunit 1B	640	640	1680	640	640	640	1.54167	0.624491	0.373901	NO INFLUENCE
P12367	cAMP-dependent protein kinase type II-alpha regulatory subunit	170	170	170	170	170	90	1.18605	0.246161	0.373901	NO INFLUENCE
Q9CPX6	Ubiquitin-like-conjugating enzyme ATG3	350	350	350	350	350	230	1.12903	0.175087	0.373901	NO INFLUENCE
Q9CXY1	Endosomal/lysosomal potassium channel TMEM175	70	70	70	70	70	1	1.48936	0.574694	0.373901	NO INFLUENCE
Q61144	Presenilin-2	80	80	80	80	1	80	1.49068	0.575974	0.373901	NO INFLUENCE
P55258	Ras-related protein Rab-8A	360	580	360	360	360	360	1.2037	0.26748	0.373901	NO INFLUENCE
Q9QXZ6	Solute carrier organic anion transporter family member 1A1	110	110	50	110	110	110	0.818182	-0.289507	0.373901	NO INFLUENCE
Q9ER69	Pre-mRNA-splicing regulator WTAP	90	1	90	90	90	90	0.67037	-0.57697	0.373901	NO INFLUENCE
Q61423	Potassium voltage-gated channel subfamily A member 4	1	50	50	50	50	50	0.673333	-0.570607	0.373901	NO INFLUENCE
P62892	60S ribosomal protein L39	1510	580	580	580	580	580	1.53448	0.617752	0.373901	NO INFLUENCE
Q99J95	Cyclin-dependent kinase 9	90	1	90	90	90	90	0.67037	-0.57697	0.373901	NO INFLUENCE
P63216	Guanine nucleotide-binding protein G(I)/G(S)/G(O) subunit gamma-3	470	1	470	470	470	470	0.667376	-0.583429	0.373901	NO INFLUENCE
Q91XD8	Mitochondrial glycine transporter	110	110	1	110	110	110	0.669697	-0.57842	0.373901	NO INFLUENCE
Q9CQC4	Transmembrane protein 216	230	230	230	230	230	260	0.958333	-0.0614005	0.373901	NO INFLUENCE
Q99KG5	Lipolysis-stimulated lipoprotein receptor	60	60	60	1	60	60	1.4876	0.57299	0.373901	NO INFLUENCE
Q80T62	Probable G-protein coupled receptor 101	70	70	70	70	70	1	1.48936	0.574694	0.373901	NO INFLUENCE
Q8C0T7	Major facilitator superfamily domain-containing protein 9	80	80	80	1	80	80	1.49068	0.575974	0.373901	NO INFLUENCE
Q3V300	Kinesin-like protein KIF22	50	50	50	1	50	50	1.48515	0.570607	0.373901	NO INFLUENCE
Q8BGE7	Tripartite motif-containing protein 6	140	140	140	140	140	230	0.823529	-0.280108	0.373901	NO INFLUENCE
P16388	Potassium voltage-gated channel subfamily A member 1	70	70	70	70	140	70	0.75	-0.415037	0.373901	NO INFLUENCE
Q9D880	Mitochondrial import inner membrane translocase subunit TIM50	100	100	100	100	320	100	0.576923	-0.793549	0.373901	NO INFLUENCE
O35623	BET1 homolog	290	290	290	290	290	670	0.696	-0.522841	0.373901	NO INFLUENCE
Q6DFW4	Nucleolar protein 58	60	60	1	60	60	60	0.672222	-0.57299	0.373901	NO INFLUENCE
Q9CQR6	Serine/threonine-protein phosphatase 6 catalytic subunit	110	110	110	110	230	110	0.733333	-0.447459	0.373901	NO INFLUENCE
Q8CIG8	Protein arginine N-methyltransferase 5	110	110	110	50	110	110	1.22222	0.289507	0.373901	NO INFLUENCE
Q9DCC4	Pyrroline-5-carboxylate reductase 3	140	140	140	140	140	1	1.49466	0.579819	0.373901	NO INFLUENCE
Q9D164	FXYD domain-containing ion transport regulator 6	4180	4180	4180	4180	4180	6200	0.861264	-0.215473	0.373901	NO INFLUENCE
P56695	Wolframin	160	80	120	160	160	120	0.818182	-0.289507	0.373901	NO INFLUENCE
Q8R0F5	RNA-binding motif protein, X-linked 2	100	100	100	100	100	110	0.967742	-0.0473057	0.373901	NO INFLUENCE
Q8K0E7	Serine incorporator 2	70	70	70	70	70	80	0.954545	-0.0671142	0.373901	NO INFLUENCE
Q64692	CMP-N-acetylneuraminate-poly-alpha-2,8-sialyltransferase	90	90	90	90	90	100	0.964286	-0.0524674	0.373901	NO INFLUENCE
Q8BGE6	Cysteine protease ATG4B	1	90	180	180	180	90	0.602222	-0.731632	0.374503	NO INFLUENCE
Q3U5Q7	UMP-CMP kinase 2, mitochondrial	160	80	160	80	160	1	1.65975	0.730967	0.374579	NO INFLUENCE
P97370	Sodium/potassium-transporting ATPase subunit beta-3	1	260	1	120	410	120	0.403077	-1.31087	0.374807	NO INFLUENCE
P26443	Glutamate dehydrogenase 1, mitochondrial	3550	2360	2790	2570	2360	2690	1.14173	0.191224	0.375112	NO INFLUENCE
P00920	Carbonic anhydrase 2	3280	5160	5160	2790	9000	7800	0.694232	-0.526511	0.375132	NO INFLUENCE
Q3U3C9	Genetic suppressor element 1	1	30	60	30	60	60	0.606667	-0.721024	0.375743	NO INFLUENCE
Q8K183	Pyridoxal kinase	1570	870	1080	1310	1570	1310	0.840095	-0.251375	0.376657	NO INFLUENCE
Q3TY86	Apoptosis-inducing factor 3	730	830	640	640	1400	850	0.761246	-0.393566	0.379727	NO INFLUENCE
P56399	Ubiquitin carboxyl-terminal hydrolase 5	780	780	710	710	1150	810	0.850187	-0.234147	0.379855	NO INFLUENCE
P34022	Ran-specific GTPase-activating protein	170	360	1	170	360	360	0.596629	-0.745093	0.380445	NO INFLUENCE
Q9QZ88	Vacuolar protein sorting-associated protein 29	700	700	430	700	190	430	1.38636	0.471306	0.380484	NO INFLUENCE
Q61292	Laminin subunit beta-2	190	100	120	300	80	240	0.66129	-0.596644	0.380609	NO INFLUENCE
P63094	Guanine nucleotide-binding protein G(s) subunit alpha isoforms short	1400	1210	1400	740	2290	2860	0.680815	-0.554665	0.380633	NO INFLUENCE
P28301	Protein-lysine 6-oxidase	80	1	170	170	80	170	0.597619	-0.742702	0.381215	NO INFLUENCE
P60487	Pyridoxal phosphate phosphatase	580	260	580	410	1240	580	0.636771	-0.651153	0.381297	NO INFLUENCE
Q9CQX5	Claudin domain-containing protein 1	900	900	670	470	900	670	1.21078	0.275942	0.381765	NO INFLUENCE
Q6NXK8	Acid-sensing ion channel 1	280	450	550	280	370	380	1.24272	0.313499	0.382319	NO INFLUENCE
P42125	Enoyl-CoA delta isomerase 1, mitochondrial	260	120	260	260	1	120	1.67979	0.748281	0.383108	NO INFLUENCE
Q7TSJ2	Microtubule-associated protein 6	1610	1240	1000	1240	1510	1810	0.844298	-0.244175	0.383518	NO INFLUENCE
Q9R1Q8	Transgelin-3	2730	2160	2730	2160	2730	1680	1.15982	0.213898	0.383663	NO INFLUENCE
Q9CX84	Regulator of G-protein signaling 19	330	540	150	330	150	170	1.56923	0.650058	0.384007	NO INFLUENCE
P51410	60S ribosomal protein L9	640	640	390	390	930	930	0.742222	-0.430077	0.384907	NO INFLUENCE
Q8R2Y8	Peptidyl-tRNA hydrolase 2, mitochondrial	700	430	700	430	700	210	1.36567	0.449611	0.385641	NO INFLUENCE
P16045	Galectin-1	260	1	580	580	580	260	0.592254	-0.755713	0.386047	NO INFLUENCE
P51859	Hepatoma-derived growth factor	310	310	500	150	500	1	1.72043	0.782769	0.386215	NO INFLUENCE
Q61885	Myelin-oligodendrocyte glycoprotein	23480	26830	34940	26830	30620	58950	0.732388	-0.449319	0.386395	NO INFLUENCE
Q9Z2I9	Succinate--CoA ligase [ADP-forming] subunit beta, mitochondrial	650	780	540	910	540	950	0.820833	-0.284839	0.387069	NO INFLUENCE
P70699	Lysosomal alpha-glucosidase	1	40	40	1	70	110	0.447514	-1.16	0.387255	NO INFLUENCE
P48967	M-phase inducer phosphatase 3	70	150	240	150	70	80	1.53333	0.616671	0.388483	NO INFLUENCE
Q61553	Fascin	12110	9700	9000	6130	11250	8350	1.19743	0.259947	0.389572	NO INFLUENCE
P62830	60S ribosomal protein L23	580	1000	1000	260	1000	580	1.40217	0.487665	0.389759	NO INFLUENCE
Q8R366	Immunoglobulin superfamily member 8	2440	3310	4100	2850	7450	3820	0.697592	-0.519544	0.390586	NO INFLUENCE
Q8VHL0	Urea transporter 1	290	530	530	190	410	430	1.31068	0.390315	0.390818	NO INFLUENCE
Q9D404	3-oxoacyl-[acyl-carrier-protein] synthase, mitochondrial	350	250	450	250	350	260	1.22093	0.287981	0.39103	NO INFLUENCE
O35098	Dihydropyrimidinase-related protein 4	700	510	430	430	430	530	1.17986	0.238611	0.391049	NO INFLUENCE
P60867	40S ribosomal protein S20	290	1780	1150	290	290	1150	1.86127	0.896289	0.392213	NO INFLUENCE
Q9DBJ6	Josephin-1	360	1	360	170	170	1	2.11437	1.08023	0.392454	NO INFLUENCE
Q922R0	cAMP-dependent protein kinase catalytic subunit PRKX	190	190	430	190	190	200	1.39655	0.481869	0.392536	NO INFLUENCE
Q9JIF0	Protein arginine N-methyltransferase 1	1	90	90	1	190	190	0.475066	-1.0738	0.392597	NO INFLUENCE
Q2TBE6	Phosphatidylinositol 4-kinase type 2-alpha	230	720	500	230	1410	870	0.577689	-0.791634	0.392876	NO INFLUENCE
Q8VDN2	Sodium/potassium-transporting ATPase subunit alpha-1	2060	1430	1870	1510	2730	2270	0.823349	-0.280425	0.393958	NO INFLUENCE
Q9CQY6	Ubiquinol-cytochrome-c reductase complex assembly factor 2	3330	4340	9000	2510	3330	5310	1.49507	0.58021	0.395249	NO INFLUENCE
Q9Z140	Copine-6	430	270	60	190	130	130	1.68889	0.756074	0.396746	NO INFLUENCE
Q8C4X2	Casein kinase I isoform gamma-3	560	450	450	350	810	710	0.780749	-0.35707	0.397556	NO INFLUENCE
O55142	60S ribosomal protein L35a	1370	780	3220	1370	330	1370	1.74919	0.806683	0.39889	NO INFLUENCE
Q8VCN9	Tubulin-specific chaperone C	1	210	100	1	1	110	2.77679	1.47342	0.399742	NO INFLUENCE
Q9QXV8	Protein sprouty homolog 2	870	370	1310	870	2160	930	0.643939	-0.635003	0.40081	NO INFLUENCE
Q80XN0	D-beta-hydroxybutyrate dehydrogenase, mitochondrial	620	780	470	330	780	210	1.41667	0.5025	0.400845	NO INFLUENCE
P42208	Septin-2	300	190	430	190	1030	430	0.557576	-0.84276	0.401076	NO INFLUENCE
P70175	Disks large homolog 3	80	1	1	1	130	80	0.388626	-1.36355	0.401559	NO INFLUENCE
Q9WV54	Acid ceramidase	390	390	640	510	640	530	0.845238	-0.24257	0.402374	NO INFLUENCE
Q8R1I1	Cytochrome b-c1 complex subunit 9	1510	580	1510	580	1510	1	1.72166	0.783804	0.402625	NO INFLUENCE
P49817	Caveolin-1	2460	700	1890	1890	3120	1890	0.731884	-0.450313	0.403665	NO INFLUENCE
Q61361	Brevican core protein	580	530	710	580	780	680	0.892157	-0.164631	0.404784	NO INFLUENCE
Q9R0N3	Synaptotagmin-11	260	1	170	80	470	260	0.532099	-0.910234	0.405134	NO INFLUENCE
Q8BGR6	ADP-ribosylation factor-like protein 15	2980	3640	4410	2980	5310	5110	0.823134	-0.2808	0.406501	NO INFLUENCE
P62881	Guanine nucleotide-binding protein subunit beta-5	1150	410	980	290	820	670	1.42697	0.512951	0.407173	NO INFLUENCE
Q91ZA3	Propionyl-CoA carboxylase alpha chain, mitochondrial	2980	2800	1880	2470	3570	2910	0.855866	-0.224543	0.409407	NO INFLUENCE
Q9QUP5	Hyaluro1 and proteoglycan link protein 1	1220	1030	1650	1030	2160	1750	0.789474	-0.341037	0.41072	NO INFLUENCE
Q91V09	WD repeat-containing protein 13	310	400	400	310	150	420	1.26136	0.334984	0.412685	NO INFLUENCE
Q60930	Voltage-dependent anion-selective channel protein 2	6940	7910	6080	6080	11590	7910	0.818217	-0.289444	0.414538	NO INFLUENCE
Q8BIF0	CD99 antigen-like protein 2	540	540	330	150	1050	1050	0.626667	-0.67423	0.414805	NO INFLUENCE
Q9WU40	Inner nuclear membrane protein Man1	40	1	40	80	1	80	0.503106	-0.991067	0.415219	NO INFLUENCE
Q6WQJ1	Sn1-specific diacylglycerol lipase alpha	290	170	250	290	330	220	0.845238	-0.24257	0.415255	NO INFLUENCE
Q9CR39	WD repeat domain phosphoinositide-interacting protein 3	100	210	210	1	100	220	1.61994	0.695938	0.415894	NO INFLUENCE
Q01065	Calcium/calmodulin-dependent 3',5'-cyclic nucleotide phosphodiesterase 1B	620	350	620	270	440	550	1.2619	0.335603	0.416064	NO INFLUENCE
Q8BI72	CDKN2A-interacting protein	130	1	60	1	1	70	2.65278	1.4075	0.416423	NO INFLUENCE
Q9WVG6	Histone-arginine methyltransferase CARM1	250	180	120	120	120	190	1.27907	0.355095	0.416866	NO INFLUENCE
Q76MZ3	Serine/threonine-protein phosphatase 2A 65 kDa regulatory subunit A alpha isoform	1080	660	750	660	1200	1240	0.803226	-0.316122	0.419984	NO INFLUENCE
Q9QYJ0	DnaJ homolog subfamily A member 2	270	490	610	270	490	280	1.31731	0.397592	0.42067	NO INFLUENCE
P23818	Glutamate receptor 1	390	390	490	490	790	350	0.779141	-0.360043	0.421123	NO INFLUENCE
Q9D6M3	Mitochondrial glutamate carrier 1	870	1080	1080	1080	1570	930	0.846369	-0.240642	0.422812	NO INFLUENCE
P56387	Dynein light chain Tctex-type 3	670	290	290	290	290	330	1.37363	0.45799	0.423843	NO INFLUENCE
Q9JLT4	Thioredoxin reductase 2, mitochondrial	70	140	70	1	140	1	1.97183	0.979536	0.425329	NO INFLUENCE
P32037	Solute carrier family 2, facilitated glucose transporter member 3	1250	1410	1250	1250	1410	1480	0.944444	-0.0824622	0.425391	NO INFLUENCE
P14439	H-2 class II histocompatibility antigen, E-U alpha chain	130	130	130	130	1	140	1.43911	0.525181	0.42557	NO INFLUENCE
Q9JJV2	Profilin-2	5310	1510	2980	1510	2980	2160	1.47368	0.559427	0.425715	NO INFLUENCE
P52503	NADH dehydrogenase [ubiquinone] iron-sulfur protein 6, mitochondrial	6740	9000	9000	9000	4990	41170	0.448513	-1.15678	0.426796	NO INFLUENCE
O09061	Proteasome subunit beta type-1	150	500	500	1	500	150	1.76651	0.820904	0.427105	NO INFLUENCE
Q9R1T4	Septin-6	680	560	350	450	810	710	0.807107	-0.309169	0.429499	NO INFLUENCE
P61079	Ubiquitin-conjugating enzyme E2 D3	1310	1	230	1	230	230	3.34273	1.74103	0.430292	NO INFLUENCE
Q8C3Q5	Protein shisa-7	450	210	280	370	60	210	1.46875	0.554589	0.431417	NO INFLUENCE
Q9EP69	Phosphatidylinositide phosphatase SAC1	1540	640	930	640	1040	660	1.32906	0.410406	0.433981	NO INFLUENCE
Q3UVU3	Zinc transporter 10	70	150	70	70	70	80	1.31818	0.398549	0.43425	NO INFLUENCE
P53994	Ras-related protein Rab-2A	1510	2410	1150	2980	850	3640	0.678715	-0.559122	0.43428	NO INFLUENCE
Q8C166	Copine-1	60	60	130	130	130	70	0.757576	-0.400538	0.434504	NO INFLUENCE
Q9WUH1	Transmembrane protein 115	210	210	210	210	100	220	1.18868	0.249359	0.434802	NO INFLUENCE
Q8BZ33	Tensin-4	160	160	160	50	160	170	1.26316	0.337035	0.434802	NO INFLUENCE
Q6PIE5	Sodium/potassium-transporting ATPase subunit alpha-2	1870	1870	2160	1680	2060	1770	1.07078	0.0986626	0.434914	NO INFLUENCE
Q60875	Rho guanine nucleotide exchange factor 2	100	220	140	100	260	270	0.730159	-0.453718	0.435148	NO INFLUENCE
Q810U2	Transmembrane epididymal protein 1A	110	110	110	1	110	120	1.42857	0.514573	0.435379	NO INFLUENCE
Q9CZR3	Mitochondrial import receptor subunit TOM40B	110	110	110	1	110	120	1.42857	0.514573	0.435379	NO INFLUENCE
Q9D6R2	Isocitrate dehydrogenase [NAD] subunit alpha, mitochondrial	1510	2020	2310	1510	3370	2480	0.793478	-0.333737	0.43587	NO INFLUENCE
Q9Z2H5	Band 4,1-like protein 1	1990	1210	1570	1290	1670	1070	1.18362	0.243209	0.436332	NO INFLUENCE
Q80TL4	PHD finger protein 24	2430	3770	1910	1680	2430	2430	1.24006	0.310411	0.437808	NO INFLUENCE
P97797	Tyrosine-protein phosphatase non-receptor type substrate 1	300	140	300	220	220	150	1.25424	0.32681	0.438821	NO INFLUENCE
Q9ERD7	Tubulin beta-3 chain	780	1370	1370	1050	1370	1940	0.807339	-0.308753	0.439112	NO INFLUENCE
Q6PHN9	Ras-related protein Rab-35	360	1150	1150	580	1510	1680	0.70557	-0.503138	0.439555	NO INFLUENCE
Q9WUM5	Succinate--CoA ligase [ADP/GDP-forming] subunit alpha, mitochondrial	2320	1020	2010	1230	2670	3330	0.739972	-0.434457	0.441081	NO INFLUENCE
Q99KX1	Myeloid leukemia factor 2	290	140	140	1	290	1	1.95205	0.964994	0.441338	NO INFLUENCE
O54990	Prominin-1	170	80	170	170	260	120	0.763636	-0.389042	0.441483	NO INFLUENCE
O88485	Cytoplasmic dynein 1 intermediate chain 1	600	520	370	370	370	530	1.17323	0.230484	0.441665	NO INFLUENCE
Q8K1Z6	N-arachidonyl glycine receptor	100	100	100	100	1	110	1.4218	0.50772	0.441816	NO INFLUENCE
Q91XW8	Inactive peptidyl-prolyl cis-trans isomerase FKBP6	100	100	100	1	100	110	1.4218	0.50772	0.441816	NO INFLUENCE
P80316	T-complex protein 1 subunit epsilon	860	370	750	210	750	470	1.38462	0.469485	0.442411	NO INFLUENCE
Q8BWR2	PITH domain-containing protein 1	1	330	540	150	150	170	1.85319	0.890012	0.442517	NO INFLUENCE
Q99104	Unconventional myosin-Va	390	370	520	300	460	350	1.15315	0.205584	0.44321	NO INFLUENCE
Q5SQP1	HORMA domain-containing protein 2	110	230	110	1	230	1	1.93966	0.9558	0.446583	NO INFLUENCE
P28652	Calcium/calmodulin-dependent protein kinase type II subunit beta	1340	1480	1200	1200	2360	1390	0.812121	-0.300233	0.447211	NO INFLUENCE
Q9EQ20	Methylmalonate-semialdehyde dehydrogenase [acylating], mitochondrial	560	210	470	470	780	390	0.756098	-0.403356	0.447853	NO INFLUENCE
P11438	Lysosome-associated membrane glycoprotein 1	180	180	180	180	90	190	1.17391	0.231326	0.44887	NO INFLUENCE
Q8K406	Leucine-rich repeat LGI family member 3	270	130	60	190	1	60	1.83267	0.873946	0.449686	NO INFLUENCE
P60766	Cell division control protein 42 homolog	5110	7480	5110	4180	5110	6020	1.15611	0.209275	0.449754	NO INFLUENCE
Q60766	Immunity-related GTPase family M protein 1	270	610	490	270	740	890	0.721053	-0.471824	0.450801	NO INFLUENCE
Q3UHL1	CaM kinase-like vesicle-associated protein	4820	4440	7730	4820	9000	7160	0.809819	-0.304329	0.45116	NO INFLUENCE
P68181	cAMP-dependent protein kinase catalytic subunit beta	190	90	560	1	90	320	2.0438	1.03125	0.451661	NO INFLUENCE
Q91VK4	Integral membrane protein 2C	830	1340	830	1340	1070	1070	0.862069	-0.214125	0.452296	NO INFLUENCE
P14873	Microtubule-associated protein 1B	250	280	260	260	340	260	0.918605	-0.122484	0.452826	NO INFLUENCE
P23819	Glutamate receptor 2	1990	1770	1570	1570	2750	1930	0.8528	-0.229721	0.453369	NO INFLUENCE
Q9WVH9	Fibulin-5	330	540	330	430	150	350	1.29032	0.367732	0.454541	NO INFLUENCE
P28738	Kinesin heavy chain isoform 5C	70	30	1	1	1	40	2.40476	1.26589	0.456038	NO INFLUENCE
P50516	V-type proton ATPase catalytic subunit A	2810	3020	3250	2080	2620	3390	1.12237	0.166553	0.456539	NO INFLUENCE
Q66L44	Voltage-dependent calcium channel beta subunit-associated regulatory protein	160	220	160	160	160	170	1.10204	0.140178	0.457253	NO INFLUENCE
Q9EPR4	Solute carrier family 23 member 2	230	50	110	170	300	110	0.672414	-0.572579	0.457534	NO INFLUENCE
Q9JM52	Misshapen-like kinase 1	190	30	30	110	110	170	0.641026	-0.641546	0.458628	NO INFLUENCE
Q9EPU0	Regulator of nonsense transcripts 1	130	60	90	90	90	30	1.33333	0.415037	0.458628	NO INFLUENCE
Q9DCQ7	Alpha-1-antitrypsin 1-6	80	80	80	80	1	90	1.40351	0.489038	0.459744	NO INFLUENCE
P06837	Neuromodulin	157490	340450	250190	214440	463160	291860	0.771698	-0.373892	0.460691	NO INFLUENCE
Q60932	Voltage-dependent anion-selective channel protein 1	4780	3640	4180	3640	4780	6080	0.868966	-0.202629	0.461285	NO INFLUENCE
P61979	Heterogeneous nuclear ribonucleoprotein K	780	780	430	430	780	350	1.27564	0.351222	0.461584	NO INFLUENCE
P28660	Nck-associated protein 1	120	300	220	260	370	190	0.780488	-0.357552	0.462181	NO INFLUENCE
P70414	Sodium/calcium exchanger 1	360	410	320	270	560	480	0.832061	-0.265239	0.462331	NO INFLUENCE
P08505	Interleukin-6	150	150	150	150	1	170	1.40187	0.487352	0.465147	NO INFLUENCE
P09528	Ferritin heavy chain	930	640	390	390	1280	1030	0.725926	-0.462106	0.467453	NO INFLUENCE
Q6PHZ2	Calcium/calmodulin-dependent protein kinase type II subunit delta	140	140	140	140	70	150	1.16667	0.222392	0.471266	NO INFLUENCE
Q8BNU0	Armadillo repeat-containing protein 6	70	70	70	70	1	80	1.39073	0.475841	0.472737	NO INFLUENCE
P62631	Elongation factor 1-alpha 2	1050	1370	780	780	1550	1630	0.808081	-0.307429	0.473079	NO INFLUENCE
O70145	Neutrophil cytosol factor 2	1	1	60	1	60	70	0.473282	-1.07923	0.474356	NO INFLUENCE
Q64674	Spermidine synthase	110	110	230	230	110	250	0.762712	-0.39079	0.474999	NO INFLUENCE
P54116	Erythrocyte band 7 integral membrane protein	1240	780	410	410	780	620	1.34254	0.424967	0.475746	NO INFLUENCE
Q9QYS2	Metabotropic glutamate receptor 3	350	300	350	300	450	360	0.900901	-0.15056	0.475966	NO INFLUENCE
Q9R1V6	Disintegrin and metalloproteinase domain-containing protein 22	810	560	560	750	450	410	1.19876	0.26154	0.476249	NO INFLUENCE
Q8BJI1	Sodium-dependent neutral amino acid transporter SLC6A17	150	50	90	90	90	260	0.659091	-0.601451	0.476269	NO INFLUENCE
Q8BK64	Activator of 90 kDa heat shock protein ATPase homolog 1	330	620	330	330	960	490	0.719101	-0.475733	0.476393	NO INFLUENCE
Q8BWG8	Beta-arrestin-1	850	710	1150	710	1330	1210	0.833846	-0.262147	0.477552	NO INFLUENCE
Q9DB20	ATP synthase subunit O, mitochondrial	1930	1510	2980	1150	2410	1510	1.26627	0.340588	0.478138	NO INFLUENCE
P28867	Protein kinase C delta type	1	50	100	50	50	160	0.580769	-0.783963	0.478152	NO INFLUENCE
P14094	Sodium/potassium-transporting ATPase subunit beta-1	22100	22100	12690	12690	22100	11330	1.23352	0.302783	0.480137	NO INFLUENCE
P26645	Myristoylated alanine-rich C-kinase substrate	1070	1070	1640	620	1340	1150	1.21543	0.281472	0.480287	NO INFLUENCE
Q93092	Transaldolase	210	330	330	210	330	650	0.731092	-0.451874	0.480533	NO INFLUENCE
Q99J08	SEC14-like protein 2	170	80	170	80	370	180	0.666667	-0.584963	0.480979	NO INFLUENCE
Q91Z53	Glyoxylate reductase/hydroxypyruvate reductase	370	230	110	230	230	1	1.54013	0.623052	0.481631	NO INFLUENCE
O35737	Heterogeneous nuclear ribonucleoprotein H	80	250	80	160	80	1	1.70124	0.766591	0.48293	NO INFLUENCE
P28661	Septin-4	300	220	220	300	220	310	0.891566	-0.165586	0.484826	NO INFLUENCE
Q9CQW2	ADP-ribosylation factor-like protein 8B	390	180	390	390	930	180	0.64	-0.643856	0.484826	NO INFLUENCE
Q9QXT8	Calsenilin	130	440	270	270	270	670	0.694215	-0.526546	0.485489	NO INFLUENCE
Q8BXQ2	GPI transamidase component PIG-T	570	320	250	480	480	410	0.832117	-0.265142	0.485571	NO INFLUENCE
Q8VDZ4	Palmitoyltransferase ZDHHC5	270	400	400	330	690	340	0.786765	-0.345996	0.485909	NO INFLUENCE
O88703	Potassium/sodium hyperpolarization-activated cyclic nucleotide-gated channel 2	220	120	120	120	310	180	0.754098	-0.407175	0.486133	NO INFLUENCE
Q62261	Spectrin beta chain, non-erythrocytic 1	310	210	260	180	240	270	1.13043	0.176878	0.48631	NO INFLUENCE
P09411	Phosphoglycerate kinase 1	9000	9000	10790	6810	10790	8180	1.11676	0.159316	0.486747	NO INFLUENCE
P51881	ADP/ATP translocase 2	3640	3640	2730	3640	4180	3160	0.911658	-0.133436	0.487108	NO INFLUENCE
O88531	Palmitoyl-protein thioesterase 1	230	230	230	110	230	250	1.16949	0.225881	0.488251	NO INFLUENCE
O54734	Dolichyl-diphosphooligosaccharide--protein glycosyltransferase 48 kDa subunit	160	80	160	80	160	360	0.666667	-0.584963	0.488251	NO INFLUENCE
Q8C1A5	Thimet oligopeptidase	150	260	150	50	460	340	0.658824	-0.602036	0.489301	NO INFLUENCE
Q9D9G3	Cysteine-rich hydrophobic domain-containing protein 2	1	190	1	190	1	210	0.478803	-1.0625	0.489576	NO INFLUENCE
Q3U481	Major facilitator superfamily domain-containing protein 12	150	240	70	150	1	150	1.52824	0.61187	0.490196	NO INFLUENCE
Q8K0D0	Cyclin-dependent kinase 17	60	60	60	60	1	70	1.37405	0.45843	0.490275	NO INFLUENCE
Q9DBP5	UMP-CMP kinase	180	180	930	390	930	640	0.658163	-0.603483	0.490737	NO INFLUENCE
Q91ZF2	Cathepsin 7	1	100	1	1	100	110	0.483412	-1.04867	0.49079	NO INFLUENCE
Q8BHN7	Uncharacterized protein C12orf29 homolog	1	100	1	1	100	110	0.483412	-1.04867	0.49079	NO INFLUENCE
Q99LB6	Methionine adenosyltransferase 2 subunit beta	100	1	1	1	100	110	0.483412	-1.04867	0.49079	NO INFLUENCE
P18581	Cationic amino acid transporter 2	50	50	1	1	170	50	0.457014	-1.12969	0.490814	NO INFLUENCE
P17710	Hexokinase-1	1800	1900	2000	1440	2690	2450	0.866261	-0.207126	0.491001	NO INFLUENCE
O70172	Phosphatidylinositol 5-phosphate 4-kinase type-2 alpha	170	170	270	170	270	280	0.847222	-0.239188	0.491046	NO INFLUENCE
Q9EPJ9	ADP-ribosylation factor GTPase-activating protein 1	490	170	610	80	270	510	1.47674	0.56242	0.491991	NO INFLUENCE
P63005	Platelet-activating factor acetylhydrolase IB subunit alpha	3520	3520	4300	3890	3520	3180	1.07082	0.0987181	0.492246	NO INFLUENCE
Q8CA95	cAMP and cAMP-inhibited cGMP 3',5'-cyclic phosphodiesterase 10A	710	1180	850	710	1010	600	1.18103	0.240051	0.492489	NO INFLUENCE
P62746	Rho-related GTP-binding protein RhoB	15380	18310	18310	10790	36280	21760	0.755485	-0.404526	0.493136	NO INFLUENCE
Q9D0K0	TBC1 domain family member 7	1	110	1	110	1	120	0.484848	-1.04439	0.493156	NO INFLUENCE
Q3UGR5	Haloacid dehalogenase-like hydrolase domain-containing protein 2	140	140	1	1	470	140	0.459902	-1.1206	0.494763	NO INFLUENCE
Q6ZQ18	Protein EFR3 homolog B	960	890	1400	960	1400	1370	0.871314	-0.198736	0.495453	NO INFLUENCE
Q80ZJ1	Ras-related protein Rap-2a	7380	6020	4880	6020	9000	6020	0.868821	-0.202869	0.49552	NO INFLUENCE
O35598	Disintegrin and metalloproteinase domain-containing protein 10	190	190	140	90	360	250	0.742857	-0.428843	0.495661	NO INFLUENCE
O35633	Vesicular inhibitory amino acid transporter	1450	1610	1780	1450	1780	2060	0.914934	-0.128261	0.495745	NO INFLUENCE
P62862	40S ribosomal protein S30	1	580	1510	580	2980	580	0.505072	-0.985438	0.4959	NO INFLUENCE
P10605	Cathepsin B	1610	470	1370	1150	1150	2320	0.746753	-0.421296	0.496524	NO INFLUENCE
Q31125	Zinc transporter SLC39A7	70	240	70	70	150	1	1.71946	0.781953	0.497804	NO INFLUENCE
Q91X58	AN1-type zinc finger protein 2B	1	1	140	1	140	150	0.487973	-1.03513	0.498329	NO INFLUENCE
O08709	Peroxiredoxin-6	4620	6500	3870	3870	6500	7660	0.831392	-0.266399	0.499706	NO INFLUENCE
Q9CQ91	NADH dehydrogenase [ubiquinone] 1 alpha subcomplex subunit 3	3640	3640	470	2160	9000	2160	0.581832	-0.781326	0.501012	NO INFLUENCE
Q9CZV8	F-box/LRR-repeat protein 20	1	170	170	170	260	80	0.668627	-0.580726	0.503076	NO INFLUENCE
Q8BVE3	V-type proton ATPase subunit H	1200	1350	1060	1060	1870	1250	0.863636	-0.211504	0.5031	NO INFLUENCE
P35486	Pyruvate dehydrogenase E1 component subunit alpha, somatic form, mitochondrial	4050	6110	6110	4990	13070	4500	0.721188	-0.471553	0.504452	NO INFLUENCE
Q8VEM8	Phosphate carrier protein, mitochondrial	6590	5310	9000	4750	11020	10010	0.810706	-0.302749	0.50514	NO INFLUENCE
O88343	Electrogenic sodium bicarbonate cotransporter 1	280	320	280	280	280	290	1.03529	0.0500407	0.507158	NO INFLUENCE
Q9ES70	Serine/threonine-protein kinase Nek6	110	350	220	350	110	520	0.693878	-0.527247	0.507862	NO INFLUENCE
Q8K0V2	DCN1-like protein 3	370	110	230	110	520	390	0.696078	-0.522678	0.508231	NO INFLUENCE
Q02053	Ubiquitin-like modifier-activating enzyme 1	1130	820	880	710	1830	1040	0.790503	-0.339158	0.509456	NO INFLUENCE
Q80TK0	AP2-interacting clathrin-endocytosis protein	130	130	220	160	190	200	0.872727	-0.196397	0.510249	NO INFLUENCE
P01831	Thy-1 membrane glycoprotein	11120	11120	9000	2830	11120	11120	1.24611	0.317432	0.510763	NO INFLUENCE
Q60598	Src substrate cortactin	130	60	1	200	60	60	0.596875	-0.744499	0.511415	NO INFLUENCE
P62717	60S ribosomal protein L18a	1420	1420	430	1420	2460	700	0.713974	-0.486057	0.512462	NO INFLUENCE
Q499M4	Tigger transposable element derived 5	50	50	50	50	1	60	1.35135	0.434403	0.515173	NO INFLUENCE
O88559	Menin	1	60	60	180	1	60	0.502075	-0.994026	0.516044	NO INFLUENCE
Q6DFV3	Rho GTPase-activating protein 21	70	70	50	50	70	50	1.11765	0.160465	0.518519	NO INFLUENCE
Q9WVA3	Mitotic checkpoint protein BUB3	220	220	110	110	220	110	1.25	0.321928	0.518519	NO INFLUENCE
Q9CPV9	P2Y purinoceptor 12	1	100	1	100	1	100	0.507463	-0.978626	0.518519	NO INFLUENCE
Q9JMG7	Hepatoma-derived growth factor-related protein 3	1	180	1	1	180	180	0.504155	-0.98806	0.518519	NO INFLUENCE
Q3UHD6	Sorting nexin-27	1	1	60	60	60	1	0.512397	-0.964667	0.518519	NO INFLUENCE
P62315	Small nuclear ribonucleoprotein Sm D1	1150	1780	1780	1780	1150	1150	1.15441	0.207158	0.518519	NO INFLUENCE
Q99LY9	NADH dehydrogenase [ubiquinone] iron-sulfur protein 5	1370	780	1370	780	1370	780	1.20137	0.264675	0.518519	NO INFLUENCE
P09066	Homeobox protein engrailed-2	250	120	250	120	120	250	1.26531	0.339486	0.518519	NO INFLUENCE
P61315	Galactose-3-O-sulfotransferase 3	1	80	1	80	80	1	0.509317	-0.973365	0.518519	NO INFLUENCE
Q61730	Interleukin-1 receptor accessory protein	120	120	60	60	60	120	1.25	0.321928	0.518519	NO INFLUENCE
Q9CPS8	Small membrane A-kinase anchor protein	330	1	1	1	330	330	0.502269	-0.993467	0.518519	NO INFLUENCE
Q14B98	Sesquipedalian-2	1	140	1	1	140	140	0.505338	-0.984679	0.518519	NO INFLUENCE
P62878	E3 ubiquitin-protein ligase RBX1	1	1	330	1	330	330	0.502269	-0.993467	0.518519	NO INFLUENCE
Q60865	Caprin-1	50	1	1	50	1	50	0.514851	-0.957772	0.518519	NO INFLUENCE
Q9R1Q7	Proteolipid protein 2	230	230	1	230	1	1	1.98707	0.990642	0.518519	NO INFLUENCE
P62331	ADP-ribosylation factor 6	190	430	430	190	430	190	1.2963	0.374396	0.518519	NO INFLUENCE
Q149F3	Eukaryotic peptide chain release factor GTP-binding subunit ERF3B	1	60	1	1	60	60	0.512397	-0.964667	0.518519	NO INFLUENCE
P61087	Ubiquitin-conjugating enzyme E2 K	180	1	1	180	1	180	0.504155	-0.98806	0.518519	NO INFLUENCE
Q8BW66	Solute carrier family 25 member 48	120	1	120	1	1	120	1.97541	0.982152	0.518519	NO INFLUENCE
Q8BXQ8	Protein FAM53C	90	90	1	1	1	90	1.96739	0.976284	0.518519	NO INFLUENCE
P52950	Homeobox protein DBX1	110	110	1	110	1	1	1.97321	0.980548	0.518519	NO INFLUENCE
Q5Y5T5	Probable palmitoyltransferase ZDHHC8	1	50	1	50	50	1	0.514851	-0.957772	0.518519	NO INFLUENCE
Q9WUD8	Fas apoptotic inhibitory molecule 1	430	190	430	190	430	190	1.2963	0.374396	0.518519	NO INFLUENCE
Q8BRH0	Transmembrane and TPR repeat-containing protein 3	70	70	40	70	40	40	1.2	0.263034	0.518519	NO INFLUENCE
Q6PFQ7	Ras GTPase-activating protein 4	90	90	40	40	90	40	1.29412	0.371969	0.518519	NO INFLUENCE
Q3UMQ8	H/ACA ribonucleoprotein complex non-core subunit NAF1	1	1	70	70	70	1	0.510638	-0.969626	0.518519	NO INFLUENCE
Q8BVL9	Janus kinase and microtubule-interacting protein 1	1	50	1	50	1	50	0.514851	-0.957772	0.518519	NO INFLUENCE
Q3UY51	Leucine-rich repeat-containing protein 55	1	120	1	120	120	1	0.506224	-0.982152	0.518519	NO INFLUENCE
Q5EG47	5'-AMP-activated protein kinase catalytic subunit alpha-1	1	60	1	1	60	60	0.512397	-0.964667	0.518519	NO INFLUENCE
Q9CQR2	40S ribosomal protein S21	1	1	470	1	470	470	0.501594	-0.995408	0.518519	NO INFLUENCE
Q9R216	Frizzled-9	1	1	60	1	60	60	0.512397	-0.964667	0.518519	NO INFLUENCE
Q9D2E2	Target of EGR1 protein 1	1	1	70	1	70	70	0.510638	-0.969626	0.518519	NO INFLUENCE
P97288	5-hydroxytryptamine receptor 4	90	1	1	1	90	90	0.508287	-0.976284	0.518519	NO INFLUENCE
P12242	Mitochondrial brown fat uncoupling protein 1	120	120	1	1	1	120	1.97541	0.982152	0.518519	NO INFLUENCE
Q923M0	Protein phosphatase 1 regulatory subunit 16A	70	70	1	1	1	70	1.95833	0.969626	0.518519	NO INFLUENCE
Q61086	Frizzled-3	1	50	1	50	1	50	0.514851	-0.957772	0.518519	NO INFLUENCE
Q9D7B6	Isobutyryl-CoA dehydrogenase, mitochondrial	1	90	1	90	1	90	0.508287	-0.976284	0.518519	NO INFLUENCE
Q8BGN5	NIPA-like protein 3	1	90	90	1	1	90	1.96739	0.976284	0.518519	NO INFLUENCE
Q9JJB9	Transmembrane protein 183	1	90	90	1	90	1	1.96739	0.976284	0.518519	NO INFLUENCE
Q80VG1	Sex comb on midleg-like protein 4	1	1	90	1	90	90	0.508287	-0.976284	0.518519	NO INFLUENCE
P85094	Isochorismatase domain-containing protein 2A	1	1	180	1	180	180	0.504155	-0.98806	0.518519	NO INFLUENCE
P49945	Ferritin light chain 2	1	180	180	1	180	1	1.98352	0.98806	0.518519	NO INFLUENCE
Q925B0	PRKC apoptosis WT1 regulator protein	1	1	110	110	110	1	0.506787	-0.980548	0.518519	NO INFLUENCE
Q8K4T3	STE20-related kinase adapter protein beta	80	80	1	1	80	1	1.96341	0.973365	0.518519	NO INFLUENCE
P47877	Insulin-like growth factor-binding protein 2	120	1	1	120	120	1	0.506224	-0.982152	0.518519	NO INFLUENCE
Q9Z0G2	SRSF protein kinase 3	1	60	60	1	60	1	1.95161	0.964667	0.518519	NO INFLUENCE
Q9JLR1	Protein transport protein Sec61 subunit alpha isoform 2	70	1	70	70	1	1	1.95833	0.969626	0.518519	NO INFLUENCE
Q9R087	Glypican-6	1	60	1	1	60	60	0.512397	-0.964667	0.518519	NO INFLUENCE
Q8CA71	Protein shisa-4	390	390	180	180	180	390	1.28	0.356144	0.518519	NO INFLUENCE
O88910	MAGUK p55 subfamily member 3	1	60	60	60	1	1	1.95161	0.964667	0.518519	NO INFLUENCE
P56546	C-terminal-binding protein 2	80	80	1	80	1	1	1.96341	0.973365	0.518519	NO INFLUENCE
P49194	Retinol-binding protein 3	30	60	30	30	60	60	0.8	-0.321928	0.518519	NO INFLUENCE
Q80YA9	Connector enhancer of kinase suppressor of ras 2	70	70	30	30	70	30	1.30769	0.387023	0.518519	NO INFLUENCE
Q14BP6	Leucine-rich repeat-containing protein 74B	1	90	90	1	1	90	1.96739	0.976284	0.518519	NO INFLUENCE
Q8R2U2	Nucleolus and neural progenitor protein	60	60	1	1	60	1	1.95161	0.964667	0.518519	NO INFLUENCE
Q9CQ54	NADH dehydrogenase [ubiquinone] 1 subunit C2	1	290	290	1	290	1	1.98973	0.99257	0.518519	NO INFLUENCE
Q9CXR1	Dehydrogenase/reductase SDR family member 7	100	100	1	1	100	1	1.97059	0.978626	0.518519	NO INFLUENCE
Q7TMW6	Cytosolic iron-sulfur assembly component 3	70	1	1	70	1	70	0.510638	-0.969626	0.518519	NO INFLUENCE
P08103	Tyrosine-protein kinase HCK	60	1	60	1	60	1	1.95161	0.964667	0.518519	NO INFLUENCE
P56477	Interferon regulatory factor 5	70	70	1	1	1	70	1.95833	0.969626	0.518519	NO INFLUENCE
Q8BGE9	Relaxin-3 receptor 1	70	70	1	70	1	1	1.95833	0.969626	0.518519	NO INFLUENCE
Q9D328	Transmembrane protein 35A	1	210	210	210	1	1	1.98585	0.989756	0.518519	NO INFLUENCE
O55192	Sodium-dependent noradrenaline transporter	1	1	60	60	1	60	0.512397	-0.964667	0.518519	NO INFLUENCE
Q9R0X2	ADAM DEC1	1	70	70	1	1	70	1.95833	0.969626	0.518519	NO INFLUENCE
P59108	Copine-2	60	1	1	60	1	60	0.512397	-0.964667	0.518519	NO INFLUENCE
P70182	Phosphatidylinositol 4-phosphate 5-kinase type-1 alpha	60	1	1	60	60	1	0.512397	-0.964667	0.518519	NO INFLUENCE
Q8R023	Polycomb group RING finger protein 1	1	1	130	130	1	130	0.505747	-0.983512	0.518519	NO INFLUENCE
Q9D2V7	Coronin-7	80	40	160	40	80	80	1.4	0.485427	0.518519	NO INFLUENCE
Q9CZJ2	Heat shock 70 kDa protein 12B	50	50	100	100	100	50	0.8	-0.321928	0.518519	NO INFLUENCE
O55131	Septin-7	1050	1210	780	780	1940	1100	0.795812	-0.329501	0.518794	NO INFLUENCE
P47962	60S ribosomal protein L5	1310	1570	1080	690	1310	1400	1.16471	0.219966	0.518959	NO INFLUENCE
Q9Z2Y3	Homer protein homolog 1	190	300	190	90	90	320	1.36	0.443607	0.519127	NO INFLUENCE
P97952	Sodium channel subunit beta-1	1050	330	1370	330	1050	580	1.40306	0.488578	0.519135	NO INFLUENCE
Q61548	Clathrin coat assembly protein AP180	330	270	180	270	330	280	0.886364	-0.174029	0.520482	NO INFLUENCE
Q8BMS1	Trifunctional enzyme subunit alpha, mitochondrial	90	250	190	140	360	200	0.757143	-0.401363	0.520556	NO INFLUENCE
Q8K4G5	Actin-binding LIM protein 1	310	260	410	170	410	220	1.225	0.292782	0.520939	NO INFLUENCE
P60335	Poly(rC)-binding protein 1	470	330	330	210	210	490	1.24176	0.312384	0.520949	NO INFLUENCE
Q8VHV1	Brain and acute leukemia cytoplasmic protein	260	1000	1000	580	580	580	1.29885	0.377235	0.520983	NO INFLUENCE
P47740	Fatty aldehyde dehydrogenase	400	150	310	150	610	420	0.728814	-0.456378	0.521954	NO INFLUENCE
Q3UVX5	Metabotropic glutamate receptor 5	220	250	250	150	290	190	1.14286	0.192645	0.522136	NO INFLUENCE
P62897	Cytochrome c, somatic	236140	99000	132350	22710	236140	41170	1.5582	0.639877	0.522713	NO INFLUENCE
Q8CI94	Glycogen phosphorylase, brain form	310	170	360	210	580	310	0.763636	-0.389042	0.523977	NO INFLUENCE
Q78ZA7	Nucleosome assembly protein 1-like 4	290	90	190	90	410	300	0.7125	-0.489038	0.524924	NO INFLUENCE
Q6P5E8	Diacylglycerol kinase theta	40	40	40	1	70	1	1.66667	0.736966	0.524947	NO INFLUENCE
Q791V5	Mitochondrial carrier homolog 2	3640	6200	3160	1990	4780	3640	1.2488	0.320542	0.525712	NO INFLUENCE
Q3U1J4	DNA damage-binding protein 1	300	120	230	300	160	350	0.802469	-0.317482	0.528248	NO INFLUENCE
Q9QYG0	Protein NDRG2	860	860	430	560	700	580	1.16848	0.224631	0.528384	NO INFLUENCE
P61027	Ras-related protein Rab-10	2410	5310	2980	2410	2980	3390	1.21868	0.285318	0.529789	NO INFLUENCE
P10852	4F2 cell-surface antigen heavy chain	650	550	1110	450	1390	1150	0.772575	-0.372253	0.530531	NO INFLUENCE
O88851	Putative hydrolase RBBP9	180	180	180	1	390	430	0.657734	-0.604423	0.531209	NO INFLUENCE
Q3TXS7	26S proteasome non-ATPase regulatory subunit 1	70	110	190	110	150	200	0.804348	-0.314109	0.531399	NO INFLUENCE
O54983	Ketimine reductase mu-crystallin	1150	730	930	1990	930	730	0.769863	-0.377326	0.531525	NO INFLUENCE
Q9QXG2	Rab proteins geranylgeranyltransferase component A 1	50	1	110	110	1	170	0.572954	-0.803509	0.532699	NO INFLUENCE
Q9CY27	Very-long-chain enoyl-CoA reductase	350	220	650	350	1020	370	0.701149	-0.512206	0.532834	NO INFLUENCE
Q921M7	Protein FAM49B	1460	1720	1020	1230	1460	1020	1.13208	0.17897	0.53444	NO INFLUENCE
P47738	Aldehyde dehydrogenase, mitochondrial	390	690	580	390	580	480	1.14483	0.19513	0.535499	NO INFLUENCE
A2RT62	F-box/LRR-repeat protein 16	230	420	320	320	750	240	0.740458	-0.43351	0.535982	NO INFLUENCE
Q9CQ00	Distal membrane-arm assembly complex protein 1	330	780	780	330	1	930	1.49881	0.583818	0.536636	NO INFLUENCE
Q99JY8	Phospholipid phosphatase 3	370	520	690	370	690	870	0.818653	-0.288676	0.536997	NO INFLUENCE
Q9Z1S5	Neuronal-specific septin-3	320	910	450	580	450	1290	0.724138	-0.465664	0.537243	NO INFLUENCE
Q9JLZ3	Methylglutaconyl-CoA hydratase, mitochondrial	550	550	390	250	930	730	0.780105	-0.35826	0.53908	NO INFLUENCE
P19246	Neurofilament heavy polypeptide	70	70	170	70	100	70	1.29167	0.369234	0.539276	NO INFLUENCE
Q9D1M0	Protein SEC13 homolog	350	110	350	110	490	520	0.723214	-0.467505	0.53975	NO INFLUENCE
P10833	Ras-related protein R-Ras	360	580	580	1	1150	1150	0.660582	-0.59819	0.540935	NO INFLUENCE
Q8R001	Microtubule-associated protein RP/EB family member 2	350	490	350	110	350	490	1.25263	0.324962	0.542651	NO INFLUENCE
Q9JI46	Diphosphoinositol polyphosphate phosphohydrolase 1	210	210	210	1	470	470	0.669501	-0.578843	0.543521	NO INFLUENCE
P17183	Gamma-enolase	2410	2690	3640	2980	3640	2980	0.910417	-0.135401	0.543579	NO INFLUENCE
P60904	DnaJ homolog subfamily C member 5	60050	116880	42940	116880	83830	70970	0.809298	-0.305258	0.545793	NO INFLUENCE
P35436	Glutamate receptor ionotropic, NMDA 2A	90	20	120	70	50	50	1.35294	0.436099	0.546141	NO INFLUENCE
P27773	Protein disulfide-isomerase A3	1450	1970	1450	1300	1150	1870	1.12731	0.17289	0.54774	NO INFLUENCE
P50580	Proliferation-associated protein 2G4	180	280	1	180	1	90	1.70111	0.766474	0.547833	NO INFLUENCE
P00405	Cytochrome c oxidase subunit 2	720	1250	1580	970	1960	1370	0.825581	-0.276518	0.547887	NO INFLUENCE
Q8K1L5	E3 ubiquitin-protein ligase PPP1R11	260	580	580	260	580	290	1.25664	0.329568	0.548295	NO INFLUENCE
Q9DCJ5	NADH dehydrogenase [ubiquinone] 1 alpha subcomplex subunit 8	2460	1030	2460	700	1420	2460	1.29913	0.377542	0.549043	NO INFLUENCE
Q6ZQI3	Malectin	1150	930	1400	1150	1990	1000	0.84058	-0.250543	0.549097	NO INFLUENCE
Q9Z1Q2	Protein ABHD16A	800	600	1150	700	1420	950	0.830619	-0.267741	0.549167	NO INFLUENCE
P62482	Voltage-gated potassium channel subunit beta-2	560	300	430	430	190	450	1.20561	0.26976	0.549376	NO INFLUENCE
P38647	Stress-70 protein, mitochondrial	490	490	420	350	570	670	0.880503	-0.1836	0.550816	NO INFLUENCE
P05202	Aspartate aminotransferase, mitochondrial	22260	16110	13680	7580	20540	15100	1.2043	0.268199	0.552346	NO INFLUENCE
Q60634	Flotillin-2	4840	4840	2410	2690	5810	6280	0.817997	-0.289832	0.55333	NO INFLUENCE
Q61831	Mitogen-activated protein kinase 10	230	630	230	320	1150	240	0.637427	-0.649668	0.553591	NO INFLUENCE
Q61699	Heat shock protein 105 kDa	920	710	780	470	920	740	1.13146	0.17818	0.553807	NO INFLUENCE
Q9CS84	Neurexin-1	170	200	140	90	200	150	1.15909	0.212994	0.554408	NO INFLUENCE
P28184	Metallothionein-3	99000	157490	99000	62100	38810	629960	0.486393	-1.03981	0.554586	NO INFLUENCE
O35874	Neutral amino acid transporter A	930	810	690	810	930	840	0.94186	-0.0864148	0.556883	NO INFLUENCE
P56391	Cytochrome c oxidase subunit 6B1	1680	1680	4180	2730	1680	6200	0.71065	-0.492788	0.557211	NO INFLUENCE
Q9DBG3	AP-2 complex subunit beta	530	890	1030	480	1030	490	1.225	0.292782	0.55787	NO INFLUENCE
P11627	Neural cell adhesion molecule L1	110	50	170	30	200	240	0.702128	-0.510195	0.557965	NO INFLUENCE
Q04736	Tyrosine-protein kinase Yes	130	130	130	60	1	210	1.43911	0.525181	0.55839	NO INFLUENCE
Q497Q6	Protein FAM228B	1	140	140	1	1	150	1.84868	0.886499	0.561076	NO INFLUENCE
Q6NZE7	Protein FAM122B	140	1	140	1	1	150	1.84868	0.886499	0.561076	NO INFLUENCE
Q9ER00	Syntaxin-12	4010	4010	4010	2980	5310	5160	0.894424	-0.16097	0.563679	NO INFLUENCE
Q8R173	Palmitoyltransferase ZDHHC3	110	230	230	110	370	250	0.780822	-0.356935	0.564901	NO INFLUENCE
Q8BJ42	Disks large-associated protein 2	170	170	130	60	370	210	0.734375	-0.445411	0.565141	NO INFLUENCE
P11983	T-complex protein 1 subunit alpha	830	830	620	830	620	650	1.08571	0.118644	0.565533	NO INFLUENCE
Q9JI39	ATP-binding cassette sub-family B member 10, mitochondrial	1	1	150	100	100	50	0.608	-0.717857	0.56672	NO INFLUENCE
Q8C078	Calcium/calmodulin-dependent protein kinase kinase 2	190	60	260	190	60	130	1.34211	0.424498	0.567291	NO INFLUENCE
P14115	60S ribosomal protein L27a	870	1850	520	1310	520	520	1.37872	0.463333	0.567877	NO INFLUENCE
P12960	Contactin-1	1870	1510	1600	1510	2160	1720	0.923933	-0.11414	0.568025	NO INFLUENCE
O54901	OX-2 membrane glycoprotein	580	580	410	410	580	830	0.862637	-0.213174	0.569069	NO INFLUENCE
P47708	Rabphilin-3A	710	410	340	550	550	570	0.874251	-0.19388	0.571349	NO INFLUENCE
P84096	Rho-related GTP-binding protein RhoG	2730	3390	2730	1280	2160	3920	1.20245	0.265972	0.571398	NO INFLUENCE
O70228	Probable phospholipid-transporting ATPase IIA	280	240	170	210	240	170	1.1129	0.154328	0.572453	NO INFLUENCE
P53026	60S ribosomal protein L10a	540	330	1050	780	330	330	1.33333	0.415037	0.573213	NO INFLUENCE
Q06890	Clusterin	330	150	240	330	150	70	1.30909	0.388565	0.574421	NO INFLUENCE
P97300	Neuroplastin	1680	1280	1100	1280	1910	1350	0.894273	-0.161213	0.575674	NO INFLUENCE
P19536	Cytochrome c oxidase subunit 5B, mitochondrial	6740	11920	11920	26830	6740	9000	0.718346	-0.477249	0.576604	NO INFLUENCE
P07310	Creatine kinase M-type	290	290	190	190	190	300	1.13235	0.179324	0.577579	NO INFLUENCE
Q8CAY6	Acetyl-CoA acetyltransferase, cytosolic	560	700	430	430	1420	450	0.734783	-0.444611	0.577608	NO INFLUENCE
Q8BSL7	ADP-ribosylation factor 2	430	1	430	1	430	1030	0.589322	-0.762871	0.578183	NO INFLUENCE
Q920I9	WD repeat-containing protein 7	410	380	340	310	440	480	0.918699	-0.122336	0.578352	NO INFLUENCE
Q3THS6	S-adenosylmethionine synthase isoform type-2	280	1	1	180	90	190	0.613043	-0.705939	0.578618	NO INFLUENCE
A8C756	Thyroid adenoma-associated protein homolog	30	50	20	20	20	40	1.25	0.321928	0.579015	NO INFLUENCE
E9Q942	Small integral membrane protein 13	930	1680	390	930	930	390	1.33333	0.415037	0.579465	NO INFLUENCE
Q8BWF0	Succinate-semialdehyde dehydrogenase, mitochondrial	580	1350	1200	1200	930	400	1.23715	0.307025	0.58026	NO INFLUENCE
Q9Z2M6	Ubiquitin-like protein 3	3640	4990	1780	3640	4990	3640	0.848411	-0.237165	0.580947	NO INFLUENCE
Q8R4V2	Dual specificity protein phosphatase 15	970	2380	970	2380	1580	1370	0.810507	-0.303104	0.581262	NO INFLUENCE
O35393	Ephrin-B3	350	820	820	220	820	1850	0.688581	-0.538301	0.581629	NO INFLUENCE
Q9CQA3	Succinate dehydrogenase [ubiquinone] iron-sulfur subunit, mitochondrial	1240	780	1820	780	2160	1820	0.806723	-0.309855	0.581955	NO INFLUENCE
Q4KMM3	Oxidation resistance protein 1	410	530	530	360	580	740	0.875	-0.192645	0.582461	NO INFLUENCE
Q8BG39	Synaptic vesicle glycoprotein 2B	270	270	400	210	620	340	0.803419	-0.315776	0.58287	NO INFLUENCE
Q791T5	Mitochondrial carrier homolog 1	430	300	430	560	300	1	1.34727	0.43004	0.583235	NO INFLUENCE
Q91W53	Golgin subfamily A member 7	2160	2160	1000	580	1510	2160	1.25176	0.323963	0.584067	NO INFLUENCE
Q8BGU5	Cyclin-Y	2310	1090	1750	2310	2310	1370	0.859766	-0.217984	0.584711	NO INFLUENCE
Q8BIF9	Zinc finger protein 787	90	1	90	1	1	100	1.77451	0.827421	0.584822	NO INFLUENCE
Q9CQ22	Ragulator complex protein LAMTOR1	2830	4620	3640	2830	3640	7110	0.816642	-0.292224	0.58798	NO INFLUENCE
Q9WV91	Prostaglandin F2 receptor negative regulator	120	120	120	210	210	40	0.782609	-0.353637	0.587983	NO INFLUENCE
P83940	Elongin-C	1370	1	780	780	780	1370	0.73413	-0.445893	0.588888	NO INFLUENCE
Q9QUI0	Transforming protein RhoA	390	180	2160	1280	640	2160	0.669118	-0.579668	0.588963	NO INFLUENCE
P48320	Glutamate decarboxylase 2	180	180	250	60	180	260	1.22	0.286881	0.58967	NO INFLUENCE
Q99PT1	Rho GDP-dissociation inhibitor 1	2980	1150	2410	1930	4410	1930	0.79081	-0.338597	0.590684	NO INFLUENCE
P53986	Monocarboxylate transporter 1	320	420	230	420	150	230	1.2125	0.277985	0.590701	NO INFLUENCE
Q9DCZ4	MICOS complex subunit Mic26	170	360	360	580	360	180	0.794643	-0.331621	0.592163	NO INFLUENCE
P05480	Neuronal proto-oncogene tyrosine-protein kinase Src	60	60	270	130	130	280	0.722222	-0.469485	0.592258	NO INFLUENCE
P16858	Glyceraldehyde-3-phosphate dehydrogenase	271130	163960	99000	53840	331460	331460	0.745145	-0.424407	0.593994	NO INFLUENCE
Q8BJU0	Small glutamine-rich tetratricopeptide repeat-containing protein alpha	110	110	1	110	1	250	0.612188	-0.707952	0.594105	NO INFLUENCE
Q6PGH0	Ubiquitin domain-containing protein 2	150	1	310	150	720	1	0.529277	-0.917906	0.594421	NO INFLUENCE
Q8VCC9	Spondin-1	1	40	40	1	40	90	0.618321	-0.693573	0.594453	NO INFLUENCE
Q8BP47	Asparagine--tRNA ligase, cytoplasmic	410	190	330	330	260	510	0.845455	-0.242201	0.595457	NO INFLUENCE
Q3UHK1	Proton myo-inositol cotransporter	620	450	710	380	1010	730	0.839623	-0.252187	0.596872	NO INFLUENCE
Q9QYK7	RING finger protein 11	1310	520	870	870	520	870	1.19469	0.256637	0.598196	NO INFLUENCE
P27601	Guanine nucleotide-binding protein subunit alpha-13	4180	1910	1910	1910	3770	4050	0.822199	-0.28244	0.599165	NO INFLUENCE
Q9WVC3	Caveolin-2	1	210	210	1	470	210	0.618209	-0.693835	0.600208	NO INFLUENCE
Q9CQX3	BPI fold-containing family A member 5	130	130	1	1	130	290	0.619952	-0.68977	0.600782	NO INFLUENCE
O54908	Dickkopf-related protein 1	130	1	130	1	130	290	0.619952	-0.68977	0.600782	NO INFLUENCE
Q9WV32	Actin-related protein 2/3 complex subunit 1B	90	1	90	90	1	200	0.621993	-0.685029	0.601459	NO INFLUENCE
Q64133	Amine oxidase [flavin-containing] A	860	860	550	650	650	780	1.09135	0.126109	0.602122	NO INFLUENCE
Q91V61	Sideroflexin-3	2900	2900	2160	2160	2900	3810	0.897407	-0.156166	0.602432	NO INFLUENCE
Q8BKX1	Brain-specific angiogenesis inhibitor 1-associated protein 2	280	210	280	210	210	290	1.08451	0.117039	0.602607	NO INFLUENCE
Q9JM63	ATP-sensitive inward rectifier potassium channel 10	90	190	290	1	90	300	1.4578	0.543793	0.602847	NO INFLUENCE
Q8K3A9	7SK snRNA methylphosphate capping enzyme	50	110	1	1	50	50	1.59406	0.672705	0.603255	NO INFLUENCE
Q60605	Myosin light polypeptide 6	1850	1310	2510	1310	1850	1850	1.13174	0.178538	0.603613	NO INFLUENCE
P47915	60S ribosomal protein L29	520	230	520	230	520	870	0.783951	-0.351165	0.606055	NO INFLUENCE
Q80WJ7	Protein LYRIC	680	680	780	500	880	1030	0.887967	-0.171422	0.606428	NO INFLUENCE
Q62186	Translocon-associated protein subunit delta	470	470	210	470	210	780	0.787671	-0.344335	0.608418	NO INFLUENCE
Q8CCN5	Breast carcinoma-amplified sequence 3 homolog	200	120	40	120	80	80	1.28571	0.36257	0.608653	NO INFLUENCE
Q61508	Extracellular matrix protein 1	60	1	60	60	130	1	0.633508	-0.658566	0.609378	NO INFLUENCE
Q8CHT0	Delta-1-pyrroline-5-carboxylate dehydrogenase, mitochondrial	1	60	60	130	60	1	0.633508	-0.658566	0.609378	NO INFLUENCE
P70704	Phospholipid-transporting ATPase IA	400	480	520	480	610	420	0.927152	-0.109122	0.60942	NO INFLUENCE
P36916	Guanine nucleotide-binding protein-like 1	60	110	1	60	110	60	0.743478	-0.427638	0.61044	NO INFLUENCE
O88844	Isocitrate dehydrogenase [NADP] cytoplasmic	170	270	610	170	370	270	1.2963	0.374396	0.61085	NO INFLUENCE
P97447	Four and a half LIM domains protein 1	580	410	780	580	580	410	1.12739	0.172985	0.611025	NO INFLUENCE
Q8R0A5	Transcription elongation factor A protein-like 3	1	180	390	1	180	180	1.58172	0.661492	0.611571	NO INFLUENCE
Q8BGN8	Synaptoporin	270	440	620	130	620	290	1.27885	0.354843	0.612316	NO INFLUENCE
Q8C4G9	Adhesion G protein-coupled receptor A1	60	120	120	120	190	60	0.810811	-0.302563	0.612661	NO INFLUENCE
Q8CBY8	Dynactin subunit 4	230	70	150	70	420	150	0.703125	-0.508147	0.612678	NO INFLUENCE
P10922	Histone H1,0	1680	1280	1680	1680	1680	700	1.14286	0.192645	0.612868	NO INFLUENCE
Q99PJ0	Neurotrimin	1870	960	1370	1370	1870	1460	0.893617	-0.162271	0.613599	NO INFLUENCE
Q6P1F6	Serine/threonine-protein phosphatase 2A 55 kDa regulatory subunit B alpha isoform	240	150	650	70	70	540	1.52941	0.612977	0.613802	NO INFLUENCE
O08842	GDNF family receptor alpha-2	70	1	70	70	150	1	0.638009	-0.648351	0.613881	NO INFLUENCE
Q8BVA2	Transmembrane protein 222	170	360	360	360	580	170	0.801802	-0.318682	0.61414	NO INFLUENCE
Q9JKL5	Calcineurin B homologous protein 3	1370	1050	780	780	1370	1510	0.874317	-0.193772	0.614621	NO INFLUENCE
Q9CQX2	Cytochrome b5 type B	520	1850	520	870	870	2160	0.741026	-0.432405	0.614648	NO INFLUENCE
P62281	40S ribosomal protein S11	2830	5810	3640	2160	3640	4620	1.1785	0.236955	0.615833	NO INFLUENCE
P23198	Chromobox protein homolog 3	180	180	180	180	1	700	0.61294	-0.706183	0.616466	NO INFLUENCE
Q6NVG1	Lysophospholipid acyltransferase LPCAT4	290	140	210	210	210	140	1.14286	0.192645	0.616707	NO INFLUENCE
Q922R1	UPF0183 protein C16orf70 homolog	80	1	80	1	170	80	0.641434	-0.640627	0.617331	NO INFLUENCE
P35235	Tyrosine-protein phosphatase non-receptor type 11	310	170	240	170	450	250	0.827586	-0.273018	0.617724	NO INFLUENCE
Q9QYC0	Alpha-adducin	450	1000	820	740	660	600	1.135	0.182692	0.618332	NO INFLUENCE
Q8BP48	Methionine aminopeptidase 1	90	90	1	190	1	90	0.644128	-0.63458	0.620059	NO INFLUENCE
Q8K3C0	Ribonuclease kappa	390	930	390	390	390	1680	0.695122	-0.524662	0.620185	NO INFLUENCE
O88712	C-terminal-binding protein 1	260	710	360	170	580	1040	0.743017	-0.428533	0.62021	NO INFLUENCE
Q91YP0	L-2-hydroxyglutarate dehydrogenase, mitochondrial	70	240	240	1	780	160	0.584485	-0.774763	0.621962	NO INFLUENCE
P84086	Complexin-2	5310	5310	5310	4010	5310	9000	0.869541	-0.201673	0.622239	NO INFLUENCE
Q9R0N5	Synaptotagmin-5	530	410	820	530	530	1030	0.842105	-0.247928	0.622256	NO INFLUENCE
Q80W47	WD repeat domain phosphoinositide-interacting protein 2	260	360	170	260	260	170	1.14493	0.195256	0.622269	NO INFLUENCE
O70503	Very-long-chain 3-oxoacyl-CoA reductase	1080	690	690	870	870	930	0.921348	-0.118181	0.622775	NO INFLUENCE
P14869	60S acidic ribosomal protein P0	230	110	110	110	370	120	0.75	-0.415037	0.622905	NO INFLUENCE
Q80TL0	Protein phosphatase 1E	140	90	140	90	90	310	0.755102	-0.405256	0.622971	NO INFLUENCE
P02468	Laminin subunit gamma-1	110	230	160	160	210	190	0.892857	-0.163499	0.623958	NO INFLUENCE
Q9D710	Thioredoxin-related transmembrane protein 2	110	230	110	110	110	390	0.737705	-0.438884	0.627193	NO INFLUENCE
Q9EQZ6	Rap guanine nucleotide exchange factor 4	70	140	70	70	70	100	1.16667	0.222392	0.627193	NO INFLUENCE
A2ANU3	Synapse differentiation-inducing gene protein 1	290	1	140	140	140	1	1.53381	0.617118	0.628068	NO INFLUENCE
Q91VR2	ATP synthase subunit gamma, mitochondrial	120	250	250	390	250	120	0.815789	-0.293731	0.628477	NO INFLUENCE
Q9Z218	Dipeptidyl aminopeptidase-like protein 6	500	560	220	440	440	580	0.876712	-0.189825	0.628534	NO INFLUENCE
Q8BXZ1	Protein disulfide-isomerase TMX3	870	630	870	630	750	1370	0.861818	-0.214545	0.629512	NO INFLUENCE
Q8BGQ7	Alanine--tRNA ligase, cytoplasmic	190	230	150	150	110	240	1.14	0.189034	0.630321	NO INFLUENCE
O55234	Proteasome subunit beta type-5	1150	1150	470	670	1150	1450	0.847095	-0.239405	0.630917	NO INFLUENCE
Q9QYB8	Beta-adducin	510	510	510	320	660	390	1.11679	0.159356	0.634008	NO INFLUENCE
P33611	DNA polymerase alpha subunit B	60	60	60	120	1	120	0.746888	-0.421036	0.635236	NO INFLUENCE
Q63739	Protein tyrosine phosphatase type IVA 1	190	190	190	1	190	700	0.639731	-0.644464	0.635264	NO INFLUENCE
Q9DC69	NADH dehydrogenase [ubiquinone] 1 alpha subcomplex subunit 9, mitochondrial	980	980	530	530	820	860	1.1267	0.172099	0.636021	NO INFLUENCE
Q7TMF3	NADH dehydrogenase [ubiquinone] 1 alpha subcomplex subunit 12	1	1	520	1	230	1	2.25	1.16993	0.636126	NO INFLUENCE
Q01768	Nucleoside diphosphate kinase B	520	870	520	520	1310	520	0.812766	-0.299088	0.637401	NO INFLUENCE
O35678	Monoglyceride lipase	930	1150	390	390	930	730	1.20488	0.268887	0.637911	NO INFLUENCE
Q8BHC1	Ras-related protein Rab-39B	330	1	150	150	330	170	0.74	-0.434403	0.638108	NO INFLUENCE
Q9CZD3	Glycine--tRNA ligase	250	150	310	90	250	260	1.18333	0.242857	0.638229	NO INFLUENCE
Q80XR2	Calcium-transporting ATPase type 2C member 1	40	40	1	80	1	40	0.669421	-0.579013	0.638238	NO INFLUENCE
Q68FL6	Methionine--tRNA ligase, cytoplasmic	1	40	80	40	40	1	1.49383	0.579013	0.638238	NO INFLUENCE
Q8K400	Syntaxin-binding protein 5	340	230	230	160	340	200	1.14286	0.192645	0.638815	NO INFLUENCE
Q9R1C6	Diacylglycerol kinase epsilon	500	330	580	680	580	340	0.88125	-0.182377	0.638897	NO INFLUENCE
Q8C2S0	Ubiquitin carboxyl-terminal hydrolase 44	1	50	50	100	1	50	0.668874	-0.580193	0.639266	NO INFLUENCE
Q99MD8	Myoneurin	60	1	60	60	1	120	0.668508	-0.580983	0.639948	NO INFLUENCE
Q91VA0	Acyl-coenzyme A synthetase ACSM1, mitochondrial	1	60	120	60	60	1	1.49587	0.580983	0.639948	NO INFLUENCE
E9QAU8	E3 ubiquitin-protein ligase RNF165	200	100	1	100	100	1	1.49751	0.582568	0.641307	NO INFLUENCE
P14131	40S ribosomal protein S16	870	870	1850	870	870	1310	1.17705	0.235175	0.641605	NO INFLUENCE
Q8K0D5	Elongation factor G, mitochondrial	90	90	50	90	1	90	1.27072	0.345644	0.641929	NO INFLUENCE
P62838	Ubiquitin-conjugating enzyme E2 D2	1	870	230	1310	230	230	0.622034	-0.684935	0.64195	NO INFLUENCE
Q61835	FXYD domain-containing ion transport regulator 3	930	1	390	390	1	470	1.53426	0.617545	0.642455	NO INFLUENCE
Q8VCT3	Aminopeptidase B	110	50	170	110	110	170	0.846154	-0.241008	0.64333	NO INFLUENCE
P54830	Tyrosine-protein phosphatase non-receptor type 5	200	130	130	200	130	60	1.17949	0.23816	0.64333	NO INFLUENCE
Q61081	Hsp90 co-chaperone Cdc37	180	90	90	180	1	90	1.32841	0.409704	0.645582	NO INFLUENCE
Q9CZB0	Succinate dehydrogenase cytochrome b560 subunit, mitochondrial	210	470	210	1	470	780	0.711431	-0.491205	0.645707	NO INFLUENCE
Q7TPM6	Fibronectin type III and SPRY domain-containing protein 1	140	70	70	140	70	1	1.32701	0.408184	0.64623	NO INFLUENCE
Q8BXA0	Leucine-rich repeat and fibronectin type-III domain-containing protein 5	50	50	100	1	50	100	1.3245	0.405451	0.647403	NO INFLUENCE
Q9Z1G3	V-type proton ATPase subunit C 1	180	280	390	280	280	190	1.13333	0.180572	0.648068	NO INFLUENCE
Q9CZC8	Secernin-1	2040	2040	2040	1590	2290	2730	0.92587	-0.111119	0.648452	NO INFLUENCE
Q8C8R3	Ankyrin-2	270	190	130	170	180	180	1.11321	0.154723	0.648797	NO INFLUENCE
Q8C0M9	Isoaspartyl peptidase/L-asparaginase	520	370	690	520	520	390	1.1049	0.143909	0.649945	NO INFLUENCE
Q9CXS4	Centromere protein V	1450	2590	2160	2160	2160	2380	0.925373	-0.111893	0.650018	NO INFLUENCE
Q0GNC1	Inverted formin-2	30	60	30	30	1	60	1.31868	0.399096	0.65017	NO INFLUENCE
Q6F3F9	Adhesion G-protein coupled receptor G6	60	30	30	30	1	60	1.31868	0.399096	0.65017	NO INFLUENCE
Q8R5H6	Wiskott-Aldrich syndrome protein family member 1	130	270	190	270	190	200	0.893939	-0.161751	0.650507	NO INFLUENCE
P47754	F-actin-capping protein subunit alpha-2	550	390	730	390	730	780	0.878947	-0.186151	0.650924	NO INFLUENCE
Q6P5F6	Zinc transporter ZIP10	420	540	310	260	370	500	1.12389	0.168506	0.652425	NO INFLUENCE
Q3TWL2	Type 1 phosphatidylinositol 4,5-bisphosphate 4-phosphatase	620	440	440	270	440	620	1.12782	0.173536	0.654872	NO INFLUENCE
Q62108	Disks large homolog 4	6590	6590	8120	6240	8550	4750	1.09007	0.124423	0.655062	NO INFLUENCE
O89051	Integral membrane protein 2B	620	620	620	620	440	1070	0.873239	-0.195551	0.656045	NO INFLUENCE
P97441	Zinc transporter 3	560	1030	860	560	1030	560	1.13953	0.188445	0.656366	NO INFLUENCE
O88983	Syntaxin-8	1250	2380	1960	1580	3440	1580	0.84697	-0.239618	0.656676	NO INFLUENCE
Q9JME5	AP-3 complex subunit beta-2	60	1	60	170	1	30	0.60199	-0.732188	0.65744	NO INFLUENCE
Q6PFD5	Disks large-associated protein 3	110	1	70	1	110	1	1.61607	0.692491	0.658827	NO INFLUENCE
Q9DCT2	NADH dehydrogenase [ubiquinone] iron-sulfur protein 3, mitochondrial	130	130	270	1	130	270	1.3217	0.40239	0.659867	NO INFLUENCE
Q9D964	Glycine amidinotransferase, mitochondrial	470	360	360	260	470	360	1.09174	0.126633	0.662598	NO INFLUENCE
Q9DCP2	Sodium-coupled neutral amino acid transporter 3	300	390	220	220	300	310	1.09639	0.132755	0.662981	NO INFLUENCE
Q8CI32	BAG family molecular chaperone regulator 5	150	1	70	70	1	80	1.46358	0.549498	0.663181	NO INFLUENCE
Q9EPN1	Neurobeachin	50	50	70	80	10	50	1.21429	0.280108	0.663804	NO INFLUENCE
P97445	Voltage-dependent P/Q-type calcium channel subunit alpha-1A	60	60	40	30	100	60	0.842105	-0.247928	0.663804	NO INFLUENCE
Q05793	Basement membrane-specific heparan sulfate proteoglycan core protein	250	190	190	260	190	220	0.940299	-0.0888093	0.664038	NO INFLUENCE
Q8BGH7	CDC42 small effector protein 2	1150	2160	3640	1150	3640	470	1.32129	0.40195	0.664392	NO INFLUENCE
Q2M3X8	Phosphatase and actin regulator 1	60	1	250	120	180	120	0.740476	-0.433475	0.664558	NO INFLUENCE
Q8BTG7	Protein NDRG4	330	330	620	330	330	470	1.13274	0.179821	0.66559	NO INFLUENCE
P11352	Glutathione peroxidase 1	640	1680	180	640	2160	640	0.726744	-0.46048	0.665949	NO INFLUENCE
Q9D6J6	NADH dehydrogenase [ubiquinone] flavoprotein 2, mitochondrial	970	720	1250	1250	970	970	0.92163	-0.11774	0.666249	NO INFLUENCE
Q8C0L0	Thioredoxin-related transmembrane protein 4	620	470	470	330	620	820	0.881356	-0.182203	0.6666	NO INFLUENCE
Q61792	LIM and SH3 domain protein 1	1980	1070	1980	1070	1980	2790	0.861301	-0.21541	0.666873	NO INFLUENCE
P49443	Protein phosphatase 1A	190	90	90	90	190	1	1.31673	0.396955	0.666898	NO INFLUENCE
Q8R5C5	Beta-centractin	90	190	90	90	190	1	1.31673	0.396955	0.666898	NO INFLUENCE
P20152	Vimentin	230	610	400	310	500	630	0.861111	-0.215729	0.667274	NO INFLUENCE
Q05920	Pyruvate carboxylase, mitochondrial	1440	1740	1300	1000	1990	1980	0.901408	-0.149747	0.667687	NO INFLUENCE
P03930	ATP synthase protein 8	580	2980	1510	580	2980	2980	0.775229	-0.367305	0.668525	NO INFLUENCE
Q8CDN6	Thioredoxin-like protein 1	580	260	410	410	580	410	0.892857	-0.163499	0.668647	NO INFLUENCE
Q8QZT2	Centriole, cilia and spindle-associated protein	140	140	140	140	470	1	0.687398	-0.540783	0.670882	NO INFLUENCE
P61793	Lysophosphatidic acid receptor 1	190	1	190	90	190	200	0.79375	-0.333243	0.671042	NO INFLUENCE
P61226	Ras-related protein Rap-2b	3120	6020	3120	4880	6020	3120	0.874465	-0.193527	0.671204	NO INFLUENCE
Q9CYT6	Adenylyl cyclase-associated protein 2	1010	420	1150	1310	870	780	0.871622	-0.198226	0.671431	NO INFLUENCE
Q8CGF6	WD repeat-containing protein 47	150	150	110	200	70	80	1.17143	0.228269	0.671936	NO INFLUENCE
Q9WUM4	Coronin-1C	1150	1310	1480	1150	1660	1370	0.942584	-0.0853073	0.672587	NO INFLUENCE
Q99K48	Non-POU domain-containing octamer-binding protein	150	70	70	1	150	70	1.31222	0.392007	0.673257	NO INFLUENCE
A2ASZ8	Calcium-binding mitochondrial carrier protein SCaMC-2	70	70	150	70	150	1	1.31222	0.392007	0.673257	NO INFLUENCE
Q99J39	Malonyl-CoA decarboxylase, mitochondrial	70	70	150	70	150	1	1.31222	0.392007	0.673257	NO INFLUENCE
Q3UR70	Transforming growth factor-beta receptor-associated protein 1	80	1	1	1	1	40	1.95238	0.965235	0.67336	NO INFLUENCE
Q9EPK2	Protein XRP2	450	910	580	320	580	780	1.15476	0.207595	0.673522	NO INFLUENCE
Q5U3K5	Rab-like protein 6	1	1	50	1	100	1	0.509804	-0.971986	0.67427	NO INFLUENCE
Q8K3J1	NADH dehydrogenase [ubiquinone] iron-sulfur protein 8, mitochondrial	1510	1930	1150	1510	1930	1510	0.927273	-0.108934	0.674518	NO INFLUENCE
Q32M21	Gasdermin-A2	80	1	1	160	1	1	0.506173	-0.982298	0.675628	NO INFLUENCE
Q924S8	Sprouty-related, EVH1 domain-containing protein 1	430	150	540	330	650	350	0.842105	-0.247928	0.675967	NO INFLUENCE
O54829	Regulator of G-protein signaling 7	230	230	150	230	230	70	1.15094	0.202817	0.677869	NO INFLUENCE
Q8BMJ2	Leucine--tRNA ligase, cytoplasmic	90	30	30	60	30	30	1.25	0.321928	0.677869	NO INFLUENCE
Q80X19	Collagen alpha-1(XIV) chain	20	40	20	20	20	60	0.8	-0.321928	0.677869	NO INFLUENCE
Q64487	Receptor-type tyrosine-protein phosphatase delta	70	130	150	110	70	130	1.12903	0.175087	0.677869	NO INFLUENCE
Q3TEA8	Heterochromatin protein 1-binding protein 3	60	130	60	60	130	1	1.3089	0.388355	0.67792	NO INFLUENCE
P80318	T-complex protein 1 subunit gamma	130	270	270	200	350	210	0.881579	-0.181838	0.678599	NO INFLUENCE
Q9D4H8	Cullin-2	140	40	140	1	190	40	1.38528	0.470179	0.678861	NO INFLUENCE
Q8R127	Saccharopine dehydrogenase-like oxidoreductase	470	80	470	360	470	370	0.85	-0.234465	0.678963	NO INFLUENCE
F7BWT7	Tetraspanin-15	250	250	250	550	250	120	0.815217	-0.294743	0.679298	NO INFLUENCE
Q9D3A9	Protein tweety homolog 1	1440	1630	1440	1440	2050	1330	0.935685	-0.0959057	0.67998	NO INFLUENCE
Q80VP9	Aspartate beta-hydroxylase domain-containing protein 2	320	200	320	100	100	470	1.25373	0.326228	0.684635	NO INFLUENCE
Q9QXW9	Large neutral amino acids transporter small subunit 2	290	380	210	380	210	390	0.897959	-0.155278	0.684767	NO INFLUENCE
Q8K2B3	Succinate dehydrogenase [ubiquinone] flavoprotein subunit, mitochondrial	940	1270	1930	940	1640	2160	0.873418	-0.195256	0.68479	NO INFLUENCE
Q9DC07	LIM zinc-binding domain-containing Nebulette	580	780	410	260	780	1070	0.838863	-0.253494	0.685356	NO INFLUENCE
Q9Z1P6	NADH dehydrogenase [ubiquinone] 1 alpha subcomplex subunit 7	1	780	780	780	330	1	1.40504	0.490612	0.685387	NO INFLUENCE
Q9R0P3	S-formylglutathione hydrolase	1240	2160	1510	1510	1820	1980	0.92467	-0.112989	0.685425	NO INFLUENCE
P18572	Basigin	290	190	190	90	410	300	0.8375	-0.255839	0.685984	NO INFLUENCE
Q9CPT4	Myeloid-derived growth factor	470	470	1	470	470	230	0.804274	-0.314242	0.686226	NO INFLUENCE
Q5SQX6	Cytoplasmic FMR1-interacting protein 2	330	170	290	230	170	560	0.822917	-0.281182	0.686357	NO INFLUENCE
Q8BQP9	Regulator of G-protein signaling 7-binding protein	1640	1640	1340	1070	2790	1450	0.870056	-0.200819	0.687332	NO INFLUENCE
Q9R0P5	Destrin	4620	7250	2160	2160	1610	7250	1.27314	0.348391	0.687714	NO INFLUENCE
Q99KB8	Hydroxyacylglutathione hydrolase, mitochondrial	370	110	1	110	110	120	1.41471	0.500502	0.68988	NO INFLUENCE
Q8JZU2	Tricarboxylate transport protein, mitochondrial	230	230	520	370	520	250	0.859649	-0.21818	0.689916	NO INFLUENCE
Q9D2P8	Myelin-associated oligodendrocyte basic protein	20308180	49237830	20308180	4922880	99999000	24243620	0.695652	-0.523563	0.690289	NO INFLUENCE
P40764	Homeobox protein DLX-2	110	110	110	1	230	1	1.42241	0.508341	0.690724	NO INFLUENCE
Q9R1V7	Disintegrin and metalloproteinase domain-containing protein 23	560	440	500	620	440	520	0.949367	-0.0749621	0.691761	NO INFLUENCE
Q80SW1	S-adenosylhomocysteine hydrolase-like protein 1	370	450	210	370	370	380	0.919643	-0.120854	0.692879	NO INFLUENCE
O88741	Ganglioside-induced differentiation-associated protein 1	190	300	190	90	300	200	1.15254	0.20482	0.693828	NO INFLUENCE
Q9CQJ8	NADH dehydrogenase [ubiquinone] 1 beta subcomplex subunit 9	1680	1680	3390	2160	2160	1680	1.125	0.169925	0.694533	NO INFLUENCE
P16054	Protein kinase C epsilon type	780	1030	780	560	1220	500	1.13596	0.183918	0.695156	NO INFLUENCE
Q9DCL9	Multifunctional protein ADE2	260	260	260	360	170	170	1.11429	0.156119	0.695356	NO INFLUENCE
P63318	Protein kinase C gamma type	1220	1810	1950	930	2240	2480	0.881416	-0.182105	0.695709	NO INFLUENCE
Q9CQE7	Endoplasmic reticulum-Golgi intermediate compartment protein 3	290	820	410	410	670	670	0.868571	-0.203284	0.695787	NO INFLUENCE
Q99N28	Cell adhesion molecule 3	1560	530	1350	820	980	1220	1.13907	0.18786	0.69751	NO INFLUENCE
O35927	Catenin delta-2	830	550	1040	730	1340	670	0.883212	-0.179169	0.699206	NO INFLUENCE
Q8BTH8	Casein kinase I isoform gamma-1	420	320	320	420	230	330	1.08163	0.113211	0.699206	NO INFLUENCE
O55143	Sarcoplasmic/endoplasmic reticulum calcium ATPase 2	1320	1250	1250	980	1650	890	1.08523	0.117997	0.699335	NO INFLUENCE
Q9Z1D1	Eukaryotic translation initiation factor 3 subunit G	350	350	350	220	490	230	1.11702	0.159657	0.699521	NO INFLUENCE
Q9CUS9	Signal peptide peptidase-like 3	90	90	90	190	1	1	1.40625	0.491853	0.70099	NO INFLUENCE
Q9D4H7	LON peptidase N-terminal domain and RING finger protein 3	190	1	1	90	90	90	0.711111	-0.491853	0.70099	NO INFLUENCE
Q80T41	Gamma-aminobutyric acid type B receptor subunit 2	110	70	70	110	40	70	1.13636	0.184425	0.701406	NO INFLUENCE
A2ALI5	Adherens junction-associated protein 1	90	90	90	1	280	90	0.727763	-0.45846	0.703377	NO INFLUENCE
Q9R0Q6	Actin-related protein 2/3 complex subunit 1A	2780	3920	3120	2160	6020	3120	0.869027	-0.202528	0.704008	NO INFLUENCE
P03921	NADH-ubiquinone oxidoreductase chain 5	110	240	110	110	240	180	0.867925	-0.204358	0.704936	NO INFLUENCE
Q9Z1G4	V-type proton ATPase 116 kDa subunit a isoform 1	1610	2160	1820	1070	2040	2040	1.08544	0.118276	0.70523	NO INFLUENCE
Q99KI0	Aconitate hydratase, mitochondrial	5200	5760	5200	4210	6060	5200	1.0446	0.062954	0.705351	NO INFLUENCE
Q8R574	Phosphoribosyl pyrophosphate synthase-associated protein 2	90	190	300	90	190	450	0.794521	-0.331844	0.705726	NO INFLUENCE
P35700	Peroxiredoxin-1	2730	3390	2160	2160	3390	3390	0.926174	-0.110644	0.705886	NO INFLUENCE
Q9D8N0	Elongation factor 1-gamma	780	780	650	1050	780	560	0.924686	-0.112964	0.70625	NO INFLUENCE
Q5VCS6	Tudor domain-containing protein 5	30	100	1	30	70	70	0.770588	-0.375968	0.707643	NO INFLUENCE
Q80U40	RIMS-binding protein 2	30	100	1	70	30	70	0.770588	-0.375968	0.707643	NO INFLUENCE
P05064	Fructose-bisphosphate aldolase A	32110	24120	24120	24120	38810	24120	0.923033	-0.115546	0.709147	NO INFLUENCE
P61514	60S ribosomal protein L37a	930	390	1680	930	1680	930	0.847458	-0.238787	0.70953	NO INFLUENCE
Q56A07	Sodium channel subunit beta-2	1370	1050	2160	1050	2160	1930	0.891051	-0.166421	0.712938	NO INFLUENCE
P53996	Cellular nucleic acid-binding protein	1890	1420	2460	700	1420	2830	1.16566	0.221143	0.713805	NO INFLUENCE
P80313	T-complex protein 1 subunit eta	210	130	130	60	210	140	1.14634	0.197037	0.714315	NO INFLUENCE
Q3UZP4	Small VCP/p97-interacting protein	470	1150	470	1	470	1150	1.28933	0.366619	0.718013	NO INFLUENCE
P60879	Synaptosomal-associated protein 25	4640590	6308570	1846850	4640590	3980070	2510890	1.14953	0.20104	0.720686	NO INFLUENCE
Q8JZQ2	AFG3-like protein 2	90	90	40	1	90	90	1.21547	0.281514	0.721861	NO INFLUENCE
Q8VE47	Ubiquitin-like modifier-activating enzyme 5	280	180	180	90	510	190	0.810127	-0.303781	0.722067	NO INFLUENCE
P28798	Granulins	120	120	1	1	120	60	1.33149	0.413043	0.722479	NO INFLUENCE
P48771	Cytochrome c oxidase subunit 7A2, mitochondrial	2160	1150	470	1150	1150	2160	0.847534	-0.238657	0.722737	NO INFLUENCE
Q9JM76	Actin-related protein 2/3 complex subunit 3	190	430	700	190	1030	430	0.8	-0.321928	0.723734	NO INFLUENCE
Q9EQT6	Synaptotagmin-13	260	80	260	170	260	80	1.17647	0.234465	0.724659	NO INFLUENCE
Q61001	Laminin subunit alpha-5	40	40	90	60	50	40	1.13333	0.180572	0.724659	NO INFLUENCE
Q922S4	cGMP-dependent 3',5'-cyclic phosphodiesterase	520	940	1080	570	1390	910	0.885017	-0.176222	0.724948	NO INFLUENCE
Q7TMK9	Heterogeneous nuclear ribonucleoprotein Q	50	1	110	50	1	180	0.69697	-0.520832	0.725832	NO INFLUENCE
Q91VM9	Inorganic pyrophosphatase 2, mitochondrial	780	470	330	470	470	490	1.1049	0.143909	0.726293	NO INFLUENCE
Q99KP6	Pre-mRNA-processing factor 19	1	140	70	140	1	1	1.48592	0.571352	0.726529	NO INFLUENCE
Q8BK67	Protein RCC2	140	220	140	70	140	230	1.13636	0.184425	0.727199	NO INFLUENCE
Q9WV34	MAGUK p55 subfamily member 2	6440	10250	3920	6020	9000	7860	0.900787	-0.150743	0.728811	NO INFLUENCE
P97427	Dihydropyrimidinase-related protein 1	3120	2460	3640	1890	3120	3550	1.0771	0.107156	0.733832	NO INFLUENCE
Q9CQ69	Cytochrome b-c1 complex subunit 8	4180	1680	4180	4180	4180	2730	0.90532	-0.1435	0.734758	NO INFLUENCE
Q9CQI6	Coactosin-like protein	1310	1850	1850	870	1850	2980	0.878947	-0.186151	0.735775	NO INFLUENCE
Q9Z0X1	Apoptosis-inducing factor 1, mitochondrial	830	640	830	470	830	850	1.06977	0.0972972	0.736827	NO INFLUENCE
Q9QYF9	Protein NDRG3	90	300	190	90	90	300	1.20833	0.273018	0.737114	NO INFLUENCE
Q8C0P5	Coronin-2A	280	210	130	130	280	140	1.12727	0.172837	0.737679	NO INFLUENCE
Q9WVQ5	Methylthioribulose-1-phosphate dehydratase	150	720	720	310	310	720	1.18657	0.246794	0.739785	NO INFLUENCE
Q8JZP2	Synapsin-3	190	1	60	120	1	60	1.38674	0.471698	0.739851	NO INFLUENCE
Q9Z2J6	Prostaglandin D2 receptor 2	190	1	1	190	1	90	0.683274	-0.549464	0.739906	NO INFLUENCE
P52189	Inward rectifier potassium channel 4	80	1	350	1	450	160	0.705401	-0.503485	0.739974	NO INFLUENCE
Q9CQD1	Ras-related protein Rab-5A	1	1	360	1	170	360	0.681733	-0.552722	0.739984	NO INFLUENCE
Q62418	Drebrin-like protein	80	250	250	80	250	170	1.16	0.214125	0.74007	NO INFLUENCE
Q8R5M8	Cell adhesion molecule 1	250	80	250	250	80	170	1.16	0.214125	0.74007	NO INFLUENCE
Q3V0I2	Proline-rich protein 7	130	130	440	270	270	270	0.864198	-0.210567	0.740629	NO INFLUENCE
P62849	40S ribosomal protein S24	580	1510	580	580	2160	580	0.804217	-0.314343	0.740839	NO INFLUENCE
Q61753	D-3-phosphoglycerate dehydrogenase	580	580	810	690	690	480	1.05914	0.082893	0.741774	NO INFLUENCE
P29699	Alpha-2-HS-glycoprotein	330	330	330	210	470	220	1.1	0.137504	0.742088	NO INFLUENCE
Q9WUU7	Cathepsin Z	230	230	230	370	110	120	1.15	0.201634	0.742088	NO INFLUENCE
Q9JIZ9	Phospholipid scramblase 3	1510	1820	1240	1240	1240	1820	1.06279	0.0878575	0.742754	NO INFLUENCE
F8VPU2	FERM, ARHGEF and pleckstrin domain-containing protein 1	130	170	100	60	130	170	1.11111	0.152003	0.743418	NO INFLUENCE
Q8BW75	Amine oxidase [flavin-containing] B	450	370	280	450	210	560	0.901639	-0.149378	0.744248	NO INFLUENCE
Q9D023	Mitochondrial pyruvate carrier 2	11920	11920	9000	1780	11920	26830	0.810264	-0.303536	0.744518	NO INFLUENCE
O35316	Sodium- and chloride-dependent taurine transporter	1	110	110	50	50	180	0.789286	-0.34138	0.745539	NO INFLUENCE
P23242	Gap junction alpha-1 protein	1150	1150	670	820	980	1420	0.92236	-0.116598	0.746296	NO INFLUENCE
Q9D0R2	Threonine--tRNA ligase, cytoplasmic	90	1	50	140	50	1	0.73822	-0.437877	0.746713	NO INFLUENCE
Q9DCS9	NADH dehydrogenase [ubiquinone] 1 beta subcomplex subunit 10	3390	930	2160	1680	2160	1890	1.13089	0.177459	0.747128	NO INFLUENCE
Q8VEH3	ADP-ribosylation factor-like protein 8A	640	180	180	640	390	180	0.826446	-0.275007	0.747533	NO INFLUENCE
P63089	Pleiotrophin	780	210	210	210	470	780	0.821918	-0.282934	0.747737	NO INFLUENCE
P50396	Rab GDP dissociation inhibitor alpha	3220	5040	2650	1740	4620	3420	1.11554	0.157745	0.749957	NO INFLUENCE
Q8VCW8	Acyl-CoA synthetase family member 2, mitochondrial	60	1	170	1	110	60	1.35088	0.433897	0.750425	NO INFLUENCE
Q99L43	Phosphatidate cytidylyltransferase 2	540	780	430	540	540	810	0.925926	-0.111031	0.750574	NO INFLUENCE
P80560	Receptor-type tyrosine-protein phosphatase N2	260	260	140	180	260	270	0.929577	-0.105353	0.751364	NO INFLUENCE
Q9CWE0	Mitochondrial fission regulator 1-like	260	580	260	1	780	580	0.808229	-0.307164	0.751794	NO INFLUENCE
Q03717	Potassium voltage-gated channel subfamily B member 1	120	170	210	40	260	130	1.16279	0.217591	0.752108	NO INFLUENCE
Q6PDY2	2-aminoethanethiol dioxygenase	290	670	290	470	140	470	1.15741	0.210897	0.752513	NO INFLUENCE
Q60676	Serine/threonine-protein phosphatase 5	560	380	560	560	380	480	1.05634	0.0790716	0.753986	NO INFLUENCE
Q9D517	1-acyl-sn-glycerol-3-phosphate acyltransferase gamma	1350	820	410	410	1150	670	1.15695	0.210327	0.754192	NO INFLUENCE
P61255	60S ribosomal protein L26	520	520	1310	1310	870	520	0.87037	-0.200299	0.75474	NO INFLUENCE
P52480	Pyruvate kinase PKM	37310	37310	55230	34940	51750	34940	1.06758	0.0943469	0.754772	NO INFLUENCE
Q5M8N4	Epimerase family protein SDR39U1	1	250	1	1	1	410	0.61165	-0.709221	0.755055	NO INFLUENCE
O88602	Voltage-dependent calcium channel gamma-2 subunit	1	110	220	1	1	230	1.42672	0.512706	0.755891	NO INFLUENCE
Q8K596	Sodium/calcium exchanger 2	1230	1490	1320	1230	1680	1290	0.961905	-0.056034	0.756128	NO INFLUENCE
Q9D1R9	60S ribosomal protein L34	1780	2590	1150	1150	2590	1150	1.12883	0.174834	0.757713	NO INFLUENCE
P35561	Inward rectifier potassium channel 2	80	1	170	1	260	80	0.73607	-0.442084	0.757853	NO INFLUENCE
Q8BIJ6	Isoleucine--tRNA ligase, mitochondrial	100	30	100	30	70	180	0.821429	-0.283793	0.758176	NO INFLUENCE
Q8BL65	Actin-binding LIM protein 2	170	240	380	310	170	400	0.897727	-0.155651	0.7583	NO INFLUENCE
P61750	ADP-ribosylation factor 4	430	1	430	190	190	700	0.797222	-0.326946	0.758933	NO INFLUENCE
Q9Z1N5	Spliceosome RNA helicase Ddx39b	450	450	160	350	450	360	0.913793	-0.130061	0.759671	NO INFLUENCE
P63001	Ras-related C3 botulinum toxin substrate 1	9000	6200	1280	7480	5110	6200	0.877062	-0.189249	0.760388	NO INFLUENCE
Q8CHP8	Glycerol-3-phosphate phosphatase	370	110	520	370	520	250	0.877193	-0.189034	0.760502	NO INFLUENCE
P24668	Cation-dependent mannose-6-phosphate receptor	780	1510	580	580	580	1340	1.148	0.199123	0.761505	NO INFLUENCE
Q505F5	Leucine-rich repeat-containing protein 47	190	120	260	60	260	340	0.863636	-0.211504	0.762083	NO INFLUENCE
Q8BZF2	Magnesium transporter NIPA4	1	180	90	1	1	190	1.41146	0.497187	0.762745	NO INFLUENCE
Q6Q477	Plasma membrane calcium-transporting ATPase 4	560	470	600	430	600	680	0.953216	-0.0691244	0.764443	NO INFLUENCE
Q9JLB0	MAGUK p55 subfamily member 6	800	800	600	430	1150	830	0.912863	-0.13153	0.764917	NO INFLUENCE
P17426	AP-2 complex subunit alpha-1	560	460	510	360	620	640	0.944444	-0.0824622	0.76723	NO INFLUENCE
Q3UTJ2	Sorbin and SH3 domain-containing protein 2	30	60	120	90	30	60	1.16667	0.222392	0.767644	NO INFLUENCE
Q9EPW0	Type I inositol 3,4-bisphosphate 4-phosphatase	150	110	110	70	190	70	1.12121	0.165059	0.767644	NO INFLUENCE
Q8BFT9	Synaptic vesicle 2-related protein	270	60	130	60	200	130	1.17949	0.23816	0.767644	NO INFLUENCE
O88342	WD repeat-containing protein 1	3160	2340	3900	2730	2340	5310	0.905588	-0.143074	0.768078	NO INFLUENCE
P21278	Guanine nucleotide-binding protein subunit alpha-11	3260	2030	2300	2300	2590	3120	0.947566	-0.0777024	0.768173	NO INFLUENCE
Q6P5F7	Protein tweety homolog 3	210	290	470	380	470	220	0.906542	-0.141554	0.76908	NO INFLUENCE
Q3UYC0	Protein phosphatase 1H	390	140	220	220	300	150	1.1194	0.16273	0.770717	NO INFLUENCE
P24527	Leukotriene A-4 hydrolase	380	240	240	170	380	390	0.914894	-0.128324	0.770885	NO INFLUENCE
P45952	Medium-chain specific acyl-CoA dehydrogenase, mitochondrial	270	170	1	170	1	180	1.25641	0.329308	0.773997	NO INFLUENCE
Q80UP3	Diacylglycerol kinase zeta	240	110	150	110	240	200	0.909091	-0.137504	0.774466	NO INFLUENCE
Q99JG2	G-protein coupled receptor 37-like 1	230	230	420	70	520	150	1.18919	0.249978	0.774703	NO INFLUENCE
Q91YT0	NADH dehydrogenase [ubiquinone] flavoprotein 1, mitochondrial	2920	2160	3530	1940	5490	2280	0.886715	-0.173458	0.774887	NO INFLUENCE
Q8BPM0	Disheveled-associated activator of morphogenesis 1	230	130	160	130	160	280	0.912281	-0.13245	0.775278	NO INFLUENCE
Q91VR5	ATP-dependent RNA helicase DDX1	150	50	90	50	50	150	1.16	0.214125	0.77805	NO INFLUENCE
Q9R257	Heme-binding protein 1	640	390	930	930	390	430	1.12	0.163499	0.779273	NO INFLUENCE
Q9JLJ2	4-trimethylaminobutyraldehyde dehydrogenase	230	400	150	310	310	230	0.917647	-0.123989	0.780775	NO INFLUENCE
Q61543	Golgi apparatus protein 1	150	150	150	60	250	190	0.9	-0.152003	0.781095	NO INFLUENCE
Q91VR7	Microtubule-associated proteins 1A/1B light chain 3A	290	290	290	1	1	670	1.29464	0.372554	0.781987	NO INFLUENCE
P39053	Dynamin-1	1050	970	1570	900	1380	1550	0.937337	-0.0933605	0.782262	NO INFLUENCE
P14211	Calreticulin	360	170	360	80	580	370	0.864078	-0.210767	0.782661	NO INFLUENCE
Q80XI4	Phosphatidylinositol 5-phosphate 4-kinase type-2 beta	360	260	170	170	580	170	0.858696	-0.219781	0.783211	NO INFLUENCE
B2RRL2	Jerky protein homolog-like	60	1	210	60	130	140	0.821212	-0.284173	0.78405	NO INFLUENCE
Q8K3H0	DCC-interacting protein 13-alpha	100	150	210	150	260	100	0.901961	-0.148863	0.784376	NO INFLUENCE
P58252	Elongation factor 2	1650	870	1100	1270	1550	1040	0.937824	-0.0926112	0.78512	NO INFLUENCE
Q8BMF3	NADP-dependent malic enzyme, mitochondrial	470	320	550	320	640	480	0.930556	-0.103836	0.785174	NO INFLUENCE
D3Z7P3	Glutaminase kidney isoform, mitochondrial	280	280	490	350	490	290	0.929204	-0.105933	0.785684	NO INFLUENCE
O54991	Contactin-associated protein 1	270	240	360	210	360	250	1.06098	0.0853915	0.786483	NO INFLUENCE
Q9R0N7	Synaptotagmin-7	1810	1210	1040	890	1810	1680	0.926941	-0.109451	0.787656	NO INFLUENCE
Q3UHJ0	AP2-associated protein kinase 1	290	330	540	110	780	450	0.865672	-0.208108	0.787699	NO INFLUENCE
Q80Z24	Neuronal growth regulator 1	960	1610	620	960	960	1020	1.08503	0.11774	0.788892	NO INFLUENCE
Q8CIB5	Fermitin family homolog 2	260	100	150	210	330	50	0.864407	-0.210218	0.790442	NO INFLUENCE
P62137	Serine/threonine-protein phosphatase PP1-alpha catalytic subunit	100	470	470	210	470	490	0.888889	-0.169925	0.790779	NO INFLUENCE
O55023	Inositol monophosphatase 1	830	270	830	270	620	830	1.12209	0.166192	0.791778	NO INFLUENCE
Q9D819	Inorganic pyrophosphatase	1990	930	1680	1680	1680	1510	0.944559	-0.0822879	0.792293	NO INFLUENCE
P35283	Ras-related protein Rab-12	500	310	150	310	500	1	1.18372	0.243332	0.793083	NO INFLUENCE
Q9Z2D6	Methyl-CpG-binding protein 2	230	70	1	150	230	1	0.790026	-0.340028	0.793714	NO INFLUENCE
Q69Z98	Serine/threonine-protein kinase BRSK2	250	90	200	90	200	200	1.10204	0.140178	0.794333	NO INFLUENCE
Q64514	Tripeptidyl-peptidase 2	50	30	30	30	30	60	0.916667	-0.125531	0.795255	NO INFLUENCE
Q99PD7	Sodium/potassium/calcium exchanger 3	50	50	170	50	230	50	0.818182	-0.289507	0.795255	NO INFLUENCE
Q5U458	DnaJ homolog subfamily C member 11	780	580	1000	580	1110	830	0.936508	-0.0946369	0.798314	NO INFLUENCE
Q64521	Glycerol-3-phosphate dehydrogenase, mitochondrial	660	820	910	660	740	1120	0.948413	-0.0764131	0.799455	NO INFLUENCE
Q8BNW9	Kelch repeat and BTB domain-containing protein 11	530	310	620	170	800	660	0.895706	-0.158904	0.802482	NO INFLUENCE
P70296	Phosphatidylethanolamine-binding protein 1	12890	21760	18310	9000	10790	27940	1.10957	0.150007	0.803738	NO INFLUENCE
Q9QZB1	Regulator of G-protein signaling 20	1580	2870	1250	1250	2870	970	1.11984	0.163296	0.80511	NO INFLUENCE
P18872	Guanine nucleotide-binding protein G(o) subunit alpha	250190	435520	228090	189550	477630	330130	0.916265	-0.126164	0.80588	NO INFLUENCE
P55066	Neurocan core protein	210	210	210	110	150	320	1.08621	0.119299	0.808497	NO INFLUENCE
Q61316	Heat shock 70 kDa protein 4	1270	1100	940	1020	1550	910	0.951149	-0.0722561	0.808887	NO INFLUENCE
Q8BWT5	Disco-interacting protein 2 homolog A	50	70	90	20	70	100	1.10526	0.14439	0.810524	NO INFLUENCE
P10637	Microtubule-associated protein tau	470	330	540	400	470	420	1.03876	0.0548619	0.810705	NO INFLUENCE
P68134	Actin, alpha skeletal muscle	670	190	530	190	980	430	0.86875	-0.202987	0.810849	NO INFLUENCE
P68033	Actin, alpha cardiac muscle 1	670	190	530	190	980	430	0.86875	-0.202987	0.810849	NO INFLUENCE
Q9DCX2	ATP synthase subunit d, mitochondrial	3640	1610	1610	2830	1150	3640	0.900262	-0.151582	0.812093	NO INFLUENCE
Q60817	Nascent polypeptide-associated complex subunit alpha	360	170	360	170	580	1	1.18509	0.244992	0.8128	NO INFLUENCE
Q9R1P4	Proteasome subunit alpha type-1	270	620	440	440	620	140	1.10833	0.148392	0.814198	NO INFLUENCE
P62743	AP-2 complex subunit sigma	1850	2510	870	1310	4340	520	0.84765	-0.23846	0.815561	NO INFLUENCE
P35564	Calnexin	4780	3640	3640	2530	4780	4180	1.04961	0.0698511	0.817844	NO INFLUENCE
P63323	40S ribosomal protein S12	1000	1000	1000	1510	1000	670	0.943396	-0.0840643	0.818105	NO INFLUENCE
A2ALS5	Rap1 GTPase-activating protein 1	160	350	110	110	220	230	1.10714	0.146841	0.820579	NO INFLUENCE
Q9JII6	Alcohol dehydrogenase [NADP(+)]	350	650	220	110	490	490	1.11927	0.162553	0.821202	NO INFLUENCE
P47857	ATP-dependent 6-phosphofructokinase, muscle type	760	920	1090	610	1090	1220	0.94863	-0.0760824	0.8223	NO INFLUENCE
Q9EQF6	Dihydropyrimidinase-related protein 5	700	800	1030	600	1290	440	1.08584	0.118807	0.822571	NO INFLUENCE
P97807	Fumarate hydratase, mitochondrial	150	310	310	70	310	320	1.1	0.137504	0.822768	NO INFLUENCE
Q80ZW2	Protein THEM6	1	580	580	170	580	580	0.872932	-0.196058	0.823425	NO INFLUENCE
O89053	Coronin-1A	2650	2400	1550	1740	2920	2280	0.951009	-0.0724696	0.823722	NO INFLUENCE
P39087	Glutamate receptor ionotropic, kainate 2	40	40	110	1	40	120	1.18012	0.238939	0.829601	NO INFLUENCE
Q9JHU4	Cytoplasmic dynein 1 heavy chain 1	140	160	100	100	140	180	0.952381	-0.0703893	0.829799	NO INFLUENCE
Q99K85	Phosphoserine aminotransferase	430	430	190	190	560	200	1.10526	0.14439	0.830192	NO INFLUENCE
O70166	Stathmin-3	930	390	1680	930	930	1420	0.914634	-0.128733	0.830333	NO INFLUENCE
Q5DTY9	BTB/POZ domain-containing protein KCTD16	810	350	950	560	560	850	1.07107	0.0990474	0.831408	NO INFLUENCE
Q810U3	Neurofascin	1010	950	850	1010	1010	840	0.982517	-0.025445	0.831525	NO INFLUENCE
P10649	Glutathione S-transferase Mu 1	1250	720	310	970	720	780	0.923077	-0.115477	0.833499	NO INFLUENCE
Q9CR68	Cytochrome b-c1 complex subunit Rieske, mitochondrial	2360	1340	1640	1980	1340	1780	1.04706	0.0663425	0.833594	NO INFLUENCE
P60202	Myelin proteolipid protein	1437450	1437450	3358820	1273270	3791690	1831980	0.903839	-0.145863	0.835316	NO INFLUENCE
Q61137	Astrotactin-1	630	390	430	390	430	570	1.04317	0.060968	0.838774	NO INFLUENCE
P02463	Collagen alpha-1(IV) chain	170	120	100	170	100	100	1.05405	0.0759489	0.841596	NO INFLUENCE
Q9JJY3	Sphingomyelin phosphodiesterase 3	780	690	1080	780	970	710	1.03659	0.0518389	0.842117	NO INFLUENCE
P62774	Myotrophin	670	290	290	1150	1	330	0.844024	-0.244644	0.84296	NO INFLUENCE
Q9CWS0	N(G),N(G)-dimethylarginine dimethylaminohydrolase 1	1240	1000	1000	580	1820	1070	0.933718	-0.0989418	0.845698	NO INFLUENCE
P54071	Isocitrate dehydrogenase [NADP], mitochondrial	330	70	240	70	150	350	1.12281	0.16711	0.846348	NO INFLUENCE
Q9QXS6	Drebrin	1260	780	690	620	870	1420	0.938144	-0.0921182	0.848851	NO INFLUENCE
Q64332	Synapsin-2	1820	1990	1240	1660	2160	1420	0.96374	-0.0532834	0.850337	NO INFLUENCE
Q2PFD7	PH and SEC7 domain-containing protein 3	250	180	180	140	380	140	0.924242	-0.113657	0.851237	NO INFLUENCE
P35980	60S ribosomal protein L18	2160	1680	390	1280	1680	930	1.0874	0.120888	0.852393	NO INFLUENCE
Q9CZM2	60S ribosomal protein L15	3220	1370	2160	1050	3870	2410	0.920873	-0.118926	0.852456	NO INFLUENCE
Q9WV55	Vesicle-associated membrane protein-associated protein A	470	470	470	140	900	500	0.915584	-0.127235	0.853123	NO INFLUENCE
Q6PGN3	Serine/threonine-protein kinase DCLK2	140	190	90	50	190	150	1.07692	0.106915	0.85315	NO INFLUENCE
Q91VD9	NADH-ubiquinone oxidoreductase 75 kDa subunit, mitochondrial	1630	1630	1750	820	2630	1870	0.941729	-0.0866156	0.853904	NO INFLUENCE
Q9DC70	NADH dehydrogenase [ubiquinone] iron-sulfur protein 7, mitochondrial	1050	780	1050	1370	780	850	0.96	-0.0588937	0.855997	NO INFLUENCE
P61082	NEDD8-conjugating enzyme Ubc12	1680	930	930	640	1280	1420	1.05988	0.0839013	0.85685	NO INFLUENCE
Q9JIG8	PRA1 family protein 2	700	700	430	430	700	780	0.958115	-0.061729	0.857172	NO INFLUENCE
Q9DBG6	Dolichyl-diphosphooligosaccharide--protein glycosyltransferase subunit 2	530	380	380	310	380	550	1.04032	0.0570309	0.857491	NO INFLUENCE
O70439	Syntaxin-7	1070	1640	1640	1340	1070	1780	1.03819	0.0540652	0.858666	NO INFLUENCE
Q8CHC4	Synaptojanin-1	1030	750	830	570	1310	860	0.952555	-0.0701261	0.860222	NO INFLUENCE
Q9R0Y5	Adenylate kinase isoenzyme 1	390	390	390	1	930	390	0.885693	-0.175122	0.860862	NO INFLUENCE
Q5SZV5	Dyslexia-associated protein KIAA0319 homolog	1	30	70	30	30	30	1.12222	0.166358	0.863473	NO INFLUENCE
P42932	T-complex protein 1 subunit theta	1110	550	980	980	980	780	0.963504	-0.053638	0.863495	NO INFLUENCE
Q811D0	Disks large homolog 1	200	200	160	80	350	80	1.09804	0.13493	0.863563	NO INFLUENCE
Q91V12	Cytosolic acyl coenzyme A thioester hydrolase	3640	1780	2910	2590	3640	2460	0.958573	-0.0610397	0.864057	NO INFLUENCE
P28474	Alcohol dehydrogenase class-3	2310	2310	2310	2310	2630	1870	1.01762	0.0252006	0.864751	NO INFLUENCE
O08688	Calpain-5	1720	1860	1590	1340	1720	2000	1.02174	0.0310269	0.867716	NO INFLUENCE
Q9CPV4	Glyoxalase domain-containing protein 4	550	1150	390	550	1150	550	0.928889	-0.106422	0.870016	NO INFLUENCE
P55088	Aquaporin-4	1310	690	870	520	870	1680	0.934853	-0.0971879	0.872496	NO INFLUENCE
Q9CPY7	Cytosol aminopeptidase	220	220	140	1	220	310	1.09228	0.127341	0.872572	NO INFLUENCE
Q3TFQ1	SPRY domain-containing protein 7	2160	930	930	1280	1680	1280	0.948113	-0.0768688	0.873193	NO INFLUENCE
Q8R050	Eukaryotic peptide chain release factor GTP-binding subunit ERF3A	240	60	1	170	110	60	0.885294	-0.175771	0.876655	NO INFLUENCE
Q60931	Voltage-dependent anion-selective channel protein 3	2980	4010	5310	2980	4620	5160	0.96395	-0.05297	0.878366	NO INFLUENCE
Q61165	Sodium/hydrogen exchanger 1	270	380	180	180	380	230	1.05063	0.0712587	0.88073	NO INFLUENCE
Q62420	Endophilin-A1	2980	2020	2980	1290	2980	3370	1.0445	0.0628161	0.881583	NO INFLUENCE
P11404	Fatty acid-binding protein, heart	1510	260	260	1000	1000	260	0.89823	-0.154843	0.881865	NO INFLUENCE
P59999	Actin-related protein 2/3 complex subunit 4	1030	1420	1030	1030	700	1610	1.04192	0.0592392	0.882384	NO INFLUENCE
Q9CZY3	Ubiquitin-conjugating enzyme E2 variant 1	1850	1310	230	1310	1310	1000	0.936464	-0.0947044	0.882611	NO INFLUENCE
Q8R404	MICOS complex subunit MIC13	1	290	670	290	290	290	1.1046	0.143521	0.883157	NO INFLUENCE
O70318	Band 4,1-like protein 2	450	310	150	400	180	280	1.05814	0.0815299	0.884296	NO INFLUENCE
P83870	PHD finger-like domain-containing protein 5A	1370	780	330	780	780	780	1.05983	0.0838316	0.884348	NO INFLUENCE
Q5SSL4	Active breakpoint cluster region-related protein	160	120	160	80	120	220	1.04762	0.0671142	0.886177	NO INFLUENCE
Q6GQT5	Transmembrane protein 151A	70	70	70	1	70	160	0.909091	-0.137504	0.886497	NO INFLUENCE
Q6PE13	Proline-rich transmembrane protein 3	490	390	490	550	440	350	1.02239	0.0319429	0.888163	NO INFLUENCE
Q8QZT1	Acetyl-CoA acetyltransferase, mitochondrial	3050	1470	2730	2730	2730	2030	0.967957	-0.0469847	0.888524	NO INFLUENCE
Q62188	Dihydropyrimidinase-related protein 3	430	430	270	600	270	200	1.05607	0.078712	0.888881	NO INFLUENCE
P27659	60S ribosomal protein L3	1590	2040	1400	1210	1810	2160	0.971042	-0.0423937	0.888934	NO INFLUENCE
Q99LF4	tRNA-splicing ligase RtcB homolog	300	300	300	300	390	230	0.978261	-0.0317089	0.892491	NO INFLUENCE
Q8QZY6	Tetraspanin-14	260	260	260	120	260	440	0.95122	-0.0721498	0.892491	NO INFLUENCE
Q14CH0	Protein FAM171B	440	330	180	220	380	390	0.959596	-0.059501	0.89331	NO INFLUENCE
Q60625	Intercellular adhesion molecule 5	1820	1510	1510	1420	2040	1270	1.02326	0.0331669	0.893586	NO INFLUENCE
Q9JIA1	Leucine-rich glioma-inactivated protein 1	1000	880	880	680	1000	1030	1.01845	0.0263754	0.895324	NO INFLUENCE
O08553	Dihydropyrimidinase-related protein 2	10250	9610	7380	9000	9610	9000	0.986599	-0.0194642	0.89686	NO INFLUENCE
Q8K0U4	Heat shock 70 kDa protein 12A	1090	630	890	550	1420	760	0.956044	-0.0648511	0.898349	NO INFLUENCE
Q9QUM9	Proteasome subunit alpha type-6	500	500	720	500	970	150	1.06173	0.0864148	0.899819	NO INFLUENCE
Q99JY0	Trifunctional enzyme subunit beta, mitochondrial	150	70	150	150	1	250	0.922693	-0.116077	0.899857	NO INFLUENCE
Q9CR61	NADH dehydrogenase [ubiquinone] 1 beta subcomplex subunit 7	230	230	520	230	230	580	0.942308	-0.0857299	0.901355	NO INFLUENCE
P04370	Myelin basic protein	86330	65610	49800	43370	86330	65610	1.03292	0.0467313	0.901742	NO INFLUENCE
Q922Q1	Mitochondrial amidoxime reducing component 2	470	100	330	100	620	100	1.09756	0.134301	0.90238	NO INFLUENCE
P43006	Excitatory amino acid transporter 2	18140	27940	20540	9610	29700	24720	1.04045	0.0572073	0.904001	NO INFLUENCE
Q9Z1B3	1-phosphatidylinositol 4,5-bisphosphate phosphodiesterase beta-1	210	340	270	210	340	250	1.025	0.0356239	0.907271	NO INFLUENCE
Q9CWT6	Probable ATP-dependent RNA helicase DDX28	130	130	60	210	60	70	0.941176	-0.0874628	0.907271	NO INFLUENCE
P51150	Ras-related protein Rab-7a	3640	1510	2410	2410	2980	2410	0.969231	-0.0450879	0.907404	NO INFLUENCE
Q91V92	ATP-citrate synthase	410	320	320	210	450	420	0.972222	-0.040642	0.907972	NO INFLUENCE
Q9DB75	Cell death-inducing p53-target protein 1	390	1280	180	390	390	930	1.08187	0.113529	0.908709	NO INFLUENCE
P56384	ATP synthase F(0) complex subunit C3, mitochondrial	260	260	260	580	1	260	0.927467	-0.108632	0.909208	NO INFLUENCE
P56383	ATP synthase F(0) complex subunit C2, mitochondrial	260	260	260	580	1	260	0.927467	-0.108632	0.909208	NO INFLUENCE
P29391	Ferritin light chain 1	430	190	190	700	190	1	0.909091	-0.137504	0.909694	NO INFLUENCE
P21279	Guanine nucleotide-binding protein G(q) subunit alpha	7430	6740	4990	6110	6110	6670	1.01429	0.0204749	0.910244	NO INFLUENCE
Q3TC72	Fumarylacetoacetate hydrolase domain-containing protein 2A	230	110	110	1	370	120	0.916497	-0.125798	0.911786	NO INFLUENCE
P08414	Calcium/calmodulin-dependent protein kinase type IV	230	320	230	150	420	240	0.962963	-0.0544478	0.911866	NO INFLUENCE
P63030	Mitochondrial pyruvate carrier 1	1370	330	1370	780	780	1370	1.04778	0.067338	0.912435	NO INFLUENCE
Q9Z2C9	Myotubularin-related protein 7	50	50	50	50	1	110	0.931677	-0.102098	0.912996	NO INFLUENCE
P10751	Zinc finger protein 11	50	50	50	50	1	110	0.931677	-0.102098	0.912996	NO INFLUENCE
P99028	Cytochrome b-c1 complex subunit 6, mitochondrial	12890	9000	25830	9000	6200	36280	0.926962	-0.109418	0.913678	NO INFLUENCE
Q6P8H8	Probable dolichyl pyrophosphate Glc1Man9GlcNAc2 alpha-1,3-glucosyltransferase	60	1	60	60	1	70	0.923664	-0.11456	0.914495	NO INFLUENCE
P27106	Muellerian-inhibiting factor	1	60	60	1	60	70	0.923664	-0.11456	0.914495	NO INFLUENCE
Q8BJZ3	Protein lifeguard 3	110	1	110	1	1	250	0.876984	-0.189377	0.914694	NO INFLUENCE
Q7TMS5	ATP-binding cassette sub-family G member 2	160	50	50	1	110	170	0.925267	-0.112059	0.914964	NO INFLUENCE
Q925N0	Sideroflexin-5	330	470	210	470	100	490	0.95283	-0.069709	0.915413	NO INFLUENCE
P14106	Complement C1q subcomponent subunit B	310	310	500	310	720	150	0.949153	-0.0752881	0.917414	NO INFLUENCE
Q505D7	Optic atrophy 3 protein homolog	1	190	190	1	430	1	0.881944	-0.18124	0.918607	NO INFLUENCE
Q8BK08	Transmembrane protein 11, mitochondrial	1680	1680	930	1680	1280	1420	0.979452	-0.0299532	0.918709	NO INFLUENCE
Q61411	GTPase HRas	930	1680	1680	1280	1680	1420	0.979452	-0.0299532	0.918709	NO INFLUENCE
Q6PIC6	Sodium/potassium-transporting ATPase subunit alpha-3	5480	5930	5270	4130	7190	5060	1.01832	0.0261839	0.919237	NO INFLUENCE
P97742	Carnitine O-palmitoyltransferase 1, liver isoform	40	40	90	90	90	1	0.939227	-0.090455	0.919379	NO INFLUENCE
P62962	Profilin-1	4010	2980	4010	5310	2980	2980	0.976043	-0.034984	0.920696	NO INFLUENCE
O70325	Phospholipid hydroperoxide glutathione peroxidase	1680	1280	2160	1280	1280	2730	0.967864	-0.0471239	0.922362	NO INFLUENCE
Q91VN4	MICOS complex subunit Mic25	440	270	620	130	830	440	0.95	-0.0740006	0.922848	NO INFLUENCE
Q91W50	Cold shock domain-containing protein E1	130	130	40	130	90	90	0.967742	-0.0473057	0.924012	NO INFLUENCE
Q9D2G2	Dihydrolipoyllysine-residue succinyltransferase component of 2-oxoglutarate dehydrogenase complex, mitochondrial	350	450	450	350	680	260	0.968992	-0.045443	0.924375	NO INFLUENCE
Q3UUG6	TBC1 domain family member 24	260	500	410	190	580	440	0.966942	-0.0484985	0.925434	NO INFLUENCE
Q9D6U8	Protein FAM162A	1	1150	470	780	210	520	1.07351	0.102336	0.92556	NO INFLUENCE
Q9CR95	Adaptin ear-binding coat-associated protein 1	270	130	130	270	1	290	0.944742	-0.0820084	0.925784	NO INFLUENCE
P34971	Beta-1 adrenergic receptor	70	70	1	1	70	80	0.933775	-0.0988534	0.926292	NO INFLUENCE
Q8BLE7	Vesicular glutamate transporter 2	680	680	880	680	680	910	0.986784	-0.0191936	0.926329	NO INFLUENCE
Q9QZB0	Regulator of G-protein signaling 17	540	780	540	150	1050	580	1.04494	0.0634254	0.926598	NO INFLUENCE
P63040	Complexin-1	260	1	260	1	1	580	0.895189	-0.159736	0.928011	NO INFLUENCE
Q99LC3	NADH dehydrogenase [ubiquinone] 1 alpha subcomplex subunit 10, mitochondrial	430	430	430	560	430	320	0.984733	-0.0221957	0.928053	NO INFLUENCE
P70452	Syntaxin-4	370	370	230	230	520	250	0.97	-0.0439433	0.928373	NO INFLUENCE
Q9Z2Z6	Mitochondrial carnitine/acylcarnitine carrier protein	250	120	250	120	120	410	0.953846	-0.0681715	0.929333	NO INFLUENCE
P33610	DNA primase large subunit	130	60	60	60	60	140	0.961538	-0.0565835	0.929576	NO INFLUENCE
Q7TME0	Phospholipid phosphatase-related protein type 4	780	1030	860	1030	630	970	1.01521	0.0217769	0.931024	NO INFLUENCE
Q6TDP3	Kelch-like protein 17	50	1	50	110	1	1	0.901786	-0.149143	0.931088	NO INFLUENCE
Q8QZS1	3-hydroxyisobutyryl-CoA hydrolase, mitochondrial	670	190	90	410	290	300	0.95	-0.0740006	0.931845	NO INFLUENCE
Q9R0X4	Acyl-coenzyme A thioesterase 9, mitochondrial	70	240	240	1	330	250	0.946644	-0.0791065	0.932208	NO INFLUENCE
P17751	Triosephosphate isomerase	10220	14850	18950	13130	14850	16780	0.983467	-0.0240509	0.932428	NO INFLUENCE
Q8VHC3	Selenoprotein M	1	230	230	1	230	260	0.9389	-0.0909563	0.933075	NO INFLUENCE
Q8BH59	Calcium-binding mitochondrial carrier protein Aralar1	800	890	410	480	630	1050	0.972222	-0.040642	0.933557	NO INFLUENCE
Q6ZPJ3	(E3-independent) E2 ubiquitin-conjugating enzyme UBE2O	140	170	110	110	110	210	0.976744	-0.0339473	0.933557	NO INFLUENCE
P46460	Vesicle-fusing ATPase	2310	2610	2610	1530	3920	1880	1.02729	0.0388367	0.93361	NO INFLUENCE
Q9ES07	Solute carrier family 15 member 2	1	1	90	50	1	50	0.910891	-0.13465	0.93367	NO INFLUENCE
Q6ZWN5	40S ribosomal protein S9	850	1510	850	850	1510	930	0.975684	-0.0355143	0.934041	NO INFLUENCE
Q14BB9	MAP6 domain-containing protein 1	1030	1030	430	700	700	1030	1.02469	0.0351894	0.934389	NO INFLUENCE
Q99JP7	Glutathione hydrolase 7	370	230	520	110	440	530	1.03704	0.0524674	0.934607	NO INFLUENCE
Q8BGK5	Solute carrier family 35 member F1	80	1	80	80	1	90	0.94152	-0.0869356	0.935243	NO INFLUENCE
P70458	Plasma serine protease inhibitor	80	80	1	80	1	90	0.94152	-0.0869356	0.935243	NO INFLUENCE
P59279	Ras-related protein Rab-2B	150	1	150	1	330	1	0.906627	-0.14142	0.935724	NO INFLUENCE
Q9Z2H2	Regulator of G-protein signaling 6	70	70	70	1	70	150	0.950226	-0.073657	0.93622	NO INFLUENCE
Q6A044	Protein FAM189A1	70	70	70	70	150	1	0.950226	-0.073657	0.93622	NO INFLUENCE
P35438	Glutamate receptor ionotropic, NMDA 1	190	280	230	110	370	240	0.972222	-0.040642	0.937154	NO INFLUENCE
Q9D1X0	Nucleolar protein 3	330	150	330	330	330	170	0.975904	-0.0351894	0.937805	NO INFLUENCE
P14824	Annexin A6	50	100	100	160	50	50	0.961538	-0.0565835	0.938018	NO INFLUENCE
P70195	Proteasome subunit beta type-7	270	1	130	440	1	1	0.90724	-0.140444	0.938218	NO INFLUENCE
Q68FD5	Clathrin heavy chain 1	3520	2590	2380	2380	3350	2870	0.987209	-0.0185721	0.938763	NO INFLUENCE
Q8BWU1	Shadow of prion protein	1	260	260	1	260	290	0.945554	-0.0807689	0.940543	NO INFLUENCE
Q9CQG9	Transmembrane protein 100	1	260	260	1	260	290	0.945554	-0.0807689	0.940543	NO INFLUENCE
Q9CX34	Protein SGT1 homolog	620	210	780	1150	330	210	0.952663	-0.0699626	0.941367	NO INFLUENCE
P68254	14-3-3 protein theta	2590	900	1150	1150	2590	720	1.04036	0.0570811	0.941837	NO INFLUENCE
P47811	Mitogen-activated protein kinase 14	90	90	1	90	1	100	0.947644	-0.0775829	0.942263	NO INFLUENCE
Q9ES83	Blood vessel epicardial substance	1	90	90	90	1	100	0.947644	-0.0775829	0.942263	NO INFLUENCE
P29758	Ornithine aminotransferase, mitochondrial	80	1	170	80	80	80	1.04583	0.064653	0.943737	NO INFLUENCE
Q80TB8	Synaptic vesicle membrane protein VAT-1 homolog-like	80	80	80	170	80	1	0.956175	-0.064653	0.943737	NO INFLUENCE
Q7TNF0	Double C2-like domain-containing protein alpha	90	180	90	90	90	190	0.972973	-0.0395284	0.944317	NO INFLUENCE
P47911	60S ribosomal protein L6	3160	2730	3160	2340	3160	3640	0.990153	-0.0142764	0.944603	NO INFLUENCE
Q6PAN7	Proline-rich protein 18	1	120	120	1	260	1	0.919847	-0.120534	0.944805	NO INFLUENCE
Q921J2	GTP-binding protein Rheb	1030	1030	1420	700	1420	1420	0.983051	-0.0246621	0.945106	NO INFLUENCE
Q9D1K7	UPF0687 protein C20orf27 homolog	190	1	190	1	190	210	0.950125	-0.0738112	0.945513	NO INFLUENCE
Q8BY89	Choline transporter-like protein 2	450	510	820	320	820	600	1.02299	0.0327899	0.945888	NO INFLUENCE
O35083	1-acyl-sn-glycerol-3-phosphate acyltransferase alpha	410	580	260	410	410	410	1.01626	0.0232698	0.945967	NO INFLUENCE
O08599	Syntaxin-binding protein 1	10790	9000	9000	6600	16300	6600	0.975932	-0.0351472	0.946073	NO INFLUENCE
P18760	Cofilin-1	4620	13680	5810	7250	7250	9000	1.02596	0.0369709	0.947499	NO INFLUENCE
P62812	Gamma-aminobutyric acid receptor subunit alpha-1	1010	870	750	630	750	1210	1.01544	0.0221107	0.947986	NO INFLUENCE
Q8BTX9	Inactive hydroxysteroid dehydrogenase-like protein 1	490	820	820	350	1230	490	1.02899	0.0412227	0.949087	NO INFLUENCE
Q91X56	Sphingosine 1-phosphate receptor 5	1	90	190	90	90	90	1.04074	0.0576107	0.949672	NO INFLUENCE
Q9CPU4	Microsomal glutathione S-transferase 3	520	1850	1850	230	3330	870	0.952596	-0.0700637	0.949747	NO INFLUENCE
P27681	Gamma-aminobutyric acid receptor subunit gamma-3	1	150	1	1	70	70	1.07801	0.108376	0.949804	NO INFLUENCE
Q5Y4Y6	Gasdermin-A3	70	1	70	150	1	1	0.927632	-0.108376	0.949804	NO INFLUENCE
Q8CHH9	Septin-8	5400	3420	5900	3760	3760	6940	1.01798	0.0257101	0.950149	NO INFLUENCE
Q8BR63	Protein FAM177A1	170	170	580	170	360	360	1.03371	0.0478285	0.950254	NO INFLUENCE
Q63836	Selenium-binding protein 2	1	520	1010	420	520	650	0.962893	-0.0545525	0.950685	NO INFLUENCE
Q91ZR1	Ras-related protein Rab-4B	360	360	580	580	170	580	0.977444	-0.0329146	0.951685	NO INFLUENCE
Q8R3T5	Syntaxin-binding protein 6	170	580	580	360	360	580	1.02308	0.0329146	0.951685	NO INFLUENCE
Q8K0R6	Glycolipid transfer protein domain-containing protein 2	110	1	110	1	110	120	0.95671	-0.0638465	0.95256	NO INFLUENCE
O35593	26S proteasome non-ATPase regulatory subunit 14	110	110	1	1	110	120	0.95671	-0.0638465	0.95256	NO INFLUENCE
Q9DCN2	NADH-cytochrome b5 reductase 3	110	110	1	1	110	120	0.95671	-0.0638465	0.95256	NO INFLUENCE
Q9JJ69	Kv channel-interacting protein 2	260	120	260	120	410	130	0.969697	-0.0443941	0.952817	NO INFLUENCE
Q8BGD9	Eukaryotic translation initiation factor 4B	240	240	310	170	310	320	0.9875	-0.0181473	0.953524	NO INFLUENCE
O70370	Cathepsin S	100	100	100	100	1	210	0.96463	-0.0519521	0.954476	NO INFLUENCE
Q9JJK2	LanC-like protein 2	430	240	330	330	330	350	0.990099	-0.0143553	0.954808	NO INFLUENCE
Q8R0I4	TM2 domain-containing protein 2	170	360	580	170	580	390	0.973684	-0.0384741	0.955265	NO INFLUENCE
Q9DCT8	Cysteine-rich protein 2	2980	3640	2980	1930	4410	3390	0.986639	-0.0194054	0.956843	NO INFLUENCE
Q8BH58	TIP41-like protein	1	120	410	260	120	130	1.04118	0.0582146	0.959503	NO INFLUENCE
Q921H8	3-ketoacyl-CoA thiolase A, peroxisomal	180	90	90	1	180	190	0.97035	-0.0434223	0.959783	NO INFLUENCE
O35975	T-cell ecto-ADP-ribosyltransferase 2	250	250	120	120	250	260	0.984127	-0.0230836	0.960049	NO INFLUENCE
Q9D1E6	Tubulin-folding cofactor B	470	900	670	670	670	720	0.990291	-0.0140752	0.960133	NO INFLUENCE
Q9D0F9	Phosphoglucomutase-1	60	270	350	60	270	370	0.971429	-0.0418202	0.960273	NO INFLUENCE
O54781	SRSF protein kinase 2	270	150	100	100	210	220	0.981132	-0.0274807	0.960604	NO INFLUENCE
Q8R2R9	AP-3 complex subunit mu-2	710	260	850	470	710	610	1.01676	0.0239789	0.960778	NO INFLUENCE
Q6P1B3	PILR alpha-associated neural protein	1	1	270	1	1	290	0.931507	-0.102362	0.962028	NO INFLUENCE
P51880	Fatty acid-binding protein, brain	1510	1	580	1000	580	580	0.968056	-0.0468383	0.962623	NO INFLUENCE
Q149S1	Tektin-4	150	70	230	70	150	240	0.978261	-0.0317089	0.962934	NO INFLUENCE
P61329	Fibroblast growth factor 12	1	470	290	140	290	310	1.02838	0.0403712	0.964244	NO INFLUENCE
A6PWV3	Izumo sperm-egg fusion protein 3	130	130	130	130	1	270	0.972569	-0.0401281	0.964613	NO INFLUENCE
Q9ES97	Reticulon-3	640	700	640	380	760	860	0.99	-0.0144996	0.966133	NO INFLUENCE
Q8BVQ5	Protein phosphatase methylesterase 1	290	190	190	90	290	300	0.985294	-0.0213737	0.967155	NO INFLUENCE
Q9D5A0	Sperm equatorial segment protein 1	180	90	90	1	280	90	0.97035	-0.0434223	0.968611	NO INFLUENCE
Q06186	Proheparin-binding EGF-like growth factor	170	1	1	1	1	180	0.945055	-0.0815299	0.969544	NO INFLUENCE
Q80TJ1	Calcium-dependent secretion activator 1	310	180	130	130	340	160	0.984127	-0.0230836	0.970501	NO INFLUENCE
Q9D172	Glutamine amidotransferase-like class 1 domain-containing protein 3A, mitochondrial	1150	3080	1780	1780	1780	2380	1.01178	0.0169021	0.970958	NO INFLUENCE
P40142	Transketolase	1040	640	640	830	550	960	0.991453	-0.0123837	0.972235	NO INFLUENCE
Q8R0S2	IQ motif and SEC7 domain-containing protein 1	320	360	270	190	270	480	1.01064	0.0152668	0.972325	NO INFLUENCE
Q91XD7	Cysteine-rich with EGF-like domain protein 1	1	80	270	170	170	1	1.02933	0.0416993	0.974418	NO INFLUENCE
P24288	Branched-chain-amino-acid aminotransferase, cytosolic	90	410	290	190	290	300	1.01282	0.0183785	0.974936	NO INFLUENCE
P28663	Beta-soluble NSF attachment protein	930	550	550	390	730	930	0.990244	-0.0141442	0.975279	NO INFLUENCE
Q9QXV0	ProSAAS	150	1	150	1	1	310	0.964744	-0.0517825	0.975956	NO INFLUENCE
Q62348	Translin	150	1	150	310	1	1	0.964744	-0.0517825	0.975956	NO INFLUENCE
P80317	T-complex protein 1 subunit zeta	470	140	290	380	210	300	1.01124	0.0161197	0.976703	NO INFLUENCE
Q921I1	Serotransferrin	2480	2160	2650	2650	1870	2750	1.00275	0.00396345	0.98403	NO INFLUENCE
Q8CBX0	Calcium permeable stress-gated cation channel 1	80	1	40	40	40	40	1.00833	0.0119726	0.989038	NO INFLUENCE
Q8BKZ9	Pyruvate dehydrogenase protein X component, mitochondrial	610	720	400	310	400	1010	1.00581	0.00836347	0.989543	NO INFLUENCE
P42128	Forkhead box protein K1	50	50	50	100	1	50	0.993377	-0.00958605	0.991253	NO INFLUENCE
Q3TY60	Protein FAM131B	1230	2320	3060	1720	3060	1850	0.996983	-0.0043586	0.992664	NO INFLUENCE
Q8BFW9	Solute carrier family 2, facilitated glucose transporter member 12	1	60	120	60	60	60	1.00556	0.00799279	0.992723	NO INFLUENCE
Q8CFE6	Sodium-coupled neutral amino acid transporter 2	140	70	1	70	70	70	1.00476	0.00685367	0.99377	NO INFLUENCE
P21836	Acetylcholinesterase	60	60	110	1	110	120	0.995671	-0.00625899	0.99399	NO INFLUENCE
Q8C119	Protein NDNF	60	1	60	120	1	1	0.991803	-0.0118741	0.994353	NO INFLUENCE
Q6GQT9	Nodal modulator 1	150	1	120	120	120	30	1.0037	0.00533344	0.995413	NO INFLUENCE
Q8VEE1	LIM and cysteine-rich domains protein 1	190	1	90	90	90	100	1.00357	0.0051433	0.995429	NO INFLUENCE
Q8K2K6	Arf-GAP domain and FG repeat-containing protein 1	1	210	70	140	70	70	1.00357	0.0051433	0.996198	NO INFLUENCE
Q99KJ8	Dynactin subunit 2	180	1	1	1	90	90	1.00552	0.00794875	0.996248	NO INFLUENCE
Q8VHL1	Histone-lysine N-methyltransferase SETD7	190	1	190	90	90	200	1.00263	0.00379158	0.99657	NO INFLUENCE
Q8BTZ7	Mannose-1-phosphate guanyltransferase beta	100	1	100	1	1	200	0.99505	-0.00715979	0.996626	NO INFLUENCE
Q6KAU4	Multivesicular body subunit 12B	110	110	230	110	230	110	1	0	1	NO INFLUENCE
Q91ZX7	Prolow-density lipoprotein receptor-related protein 1	50	70	90	60	80	70	1	0	1	NO INFLUENCE
Q9CPS6	Histidine triad nucleotide-binding protein 3	210	470	470	210	470	470	1	0	1	NO INFLUENCE
P01132	Pro-epidermal growth factor	30	60	30	60	30	30	1	0	1	NO INFLUENCE
P00397	Cytochrome c oxidase subunit 1	140	140	140	140	210	70	1	0	1	NO INFLUENCE
Q9DCD6	Gamma-aminobutyric acid receptor-associated protein	1	290	1	1	1	290	1	0	1	NO INFLUENCE
Q5SRX1	TOM1-like protein 2	1	70	1	1	1	70	1	0	1	NO INFLUENCE
P14685	26S proteasome non-ATPase regulatory subunit 3	200	270	440	270	270	370	1	0	1	NO INFLUENCE
P25911	Tyrosine-protein kinase Lyn	280	210	280	280	280	210	1	0	1	NO INFLUENCE
Q71M36	Chondroitin sulfate proteoglycan 5	1	60	60	60	1	60	1	0	1	NO INFLUENCE
Q921H9	Cytochrome c oxidase assembly factor 7	150	150	330	150	330	150	1	0	1	NO INFLUENCE
P34884	Macrophage migration inhibitory factor	780	330	330	330	330	780	1	0	1	NO INFLUENCE
P62911	60S ribosomal protein L32	1000	1000	1510	1000	1000	1510	1	0	1	NO INFLUENCE
O35280	Serine/threonine-protein kinase Chk1	70	150	150	70	150	150	1	0	1	NO INFLUENCE
P59648	FXYD domain-containing ion transport regulator 7	470	470	1	470	470	1	1	0	1	NO INFLUENCE
Q3UHD1	Adhesion G protein-coupled receptor B1	70	20	40	70	40	20	1	0	1	NO INFLUENCE
Q4VBD2	Transmembrane anterior posterior transformation protein 1	190	120	330	190	260	190	1	0	1	NO INFLUENCE
Q9CQ75	NADH dehydrogenase [ubiquinone] 1 alpha subcomplex subunit 2	390	390	930	930	390	390	1	0	1	NO INFLUENCE
A2AMT1	Filensin	110	50	1	50	1	110	1	0	1	NO INFLUENCE
P45448	Nuclear receptor subfamily 5 group A member 2	60	190	120	120	120	130	1	0	1	NO INFLUENCE
Q9CR47	Ribosome biogenesis protein NSA2 homolog	1	130	1	1	130	1	1	0	1	NO INFLUENCE
Q922F4	Tubulin beta-6 chain	240	240	240	150	240	330	1	0	1	NO INFLUENCE
P09922	Interferon-induced GTP-binding protein Mx1	50	110	50	50	110	50	1	0	1	NO INFLUENCE
Q8K2Y3	Protein eva-1 homolog B	210	210	1	210	1	210	1	0	1	NO INFLUENCE
Q3TYX3	SET and MYND domain-containing protein 5	80	1	80	1	80	80	1	0	1	NO INFLUENCE
P24604	Tyrosine-protein kinase Tec	110	50	50	110	50	50	1	0	1	NO INFLUENCE
Q9DAK9	14 kDa phosphohistidine phosphatase	1	290	290	290	1	290	1	0	1	NO INFLUENCE
Q9DBC7	cAMP-dependent protein kinase type I-alpha regulatory subunit	1	90	90	90	90	1	1	0	1	NO INFLUENCE
Q9JLJ0	Lipopolysaccharide-induced tumor necrosis factor-alpha factor homolog	1	230	230	1	230	230	1	0	1	NO INFLUENCE
Q9D3R5	Ig-like V-type domain-containing protein FAM187A	80	1	80	1	80	80	1	0	1	NO INFLUENCE
P48318	Glutamate decarboxylase 1	180	180	320	180	180	320	1	0	1	NO INFLUENCE
Q9CQJ6	Density-regulated protein	1	390	180	1	180	390	1	0	1	NO INFLUENCE
O70435	Proteasome subunit alpha type-3	290	140	470	140	470	290	1	0	1	NO INFLUENCE
Q8R071	Inositol-trisphosphate 3-kinase A	330	70	70	70	150	250	1	0	1	NO INFLUENCE
Q5U4E0	LHFPL tetraspan subfamily member 4 protein	310	500	500	310	500	500	1	0	1	NO INFLUENCE
Q8VCY8	Phospholipid phosphatase-related protein type 2	220	110	110	110	220	110	1	0	1	NO INFLUENCE
Q91WK7	Ankyrin repeat domain-containing protein 54	250	120	250	250	250	120	1	0	1	NO INFLUENCE
O88876	Short-chain dehydrogenase/reductase 3	120	120	1	120	1	120	1	0	1	NO INFLUENCE
Q9WTJ8	Protein FAM50B	100	1	100	1	100	100	1	0	1	NO INFLUENCE
O54992	MAP kinase-activated protein kinase 5	70	70	1	70	1	70	1	0	1	NO INFLUENCE
Q9Z2A7	Diacylglycerol O-acyltransferase 1	1	1	70	1	70	1	1	0	1	NO INFLUENCE
Q9D9U4	Testis-expressed protein 22	180	180	1	180	1	180	1	0	1	NO INFLUENCE
Q5SYL1	Uncharacterized serine/threonine-protein kinase SgK494	120	1	120	120	1	120	1	0	1	NO INFLUENCE
Q7TS68	Putative methyltransferase NSUN6	70	1	70	1	70	70	1	0	1	NO INFLUENCE
Q6Y685	Transforming acidic coiled-coil-containing protein 1	50	1	50	50	50	1	1	0	1	NO INFLUENCE
Q2HJ10	Zinc transporter 2	90	1	1	90	1	1	1	0	1	NO INFLUENCE
P21761	Thyrotropin-releasing hormone receptor	90	1	1	1	1	90	1	0	1	NO INFLUENCE
E9Q7F2	E3 ubiquitin-protein ligase RNF169	50	50	1	50	50	1	1	0	1	NO INFLUENCE
Q3V172	Protein sel-1 homolog 2	50	1	50	50	1	50	1	0	1	NO INFLUENCE
Q9CQ06	39S ribosomal protein L24, mitochondrial	150	150	1	150	1	150	1	0	1	NO INFLUENCE
Q8R0A6	V-set and transmembrane domain-containing protein 2A	150	150	1	150	150	1	1	0	1	NO INFLUENCE
P50296	Arylamine N-acetyltransferase 3	120	1	120	120	120	1	1	0	1	NO INFLUENCE
Q62471	Vomeronasal secretory protein 1	190	1	190	190	1	190	1	0	1	NO INFLUENCE
Q9D8I1	Marginal zone B- and B1-cell-specific protein	1	190	190	190	1	190	1	0	1	NO INFLUENCE
Q8VCD6	Receptor expression-enhancing protein 2	140	1	1	1	1	140	1	0	1	NO INFLUENCE
Q8BZA9	Fructose-2,6-bisphosphatase TIGAR	130	130	1	130	130	1	1	0	1	NO INFLUENCE
Q60837	Interleukin-12 receptor subunit beta-1	1	50	50	1	50	50	1	0	1	NO INFLUENCE
Q8K301	Probable ATP-dependent RNA helicase DDX52	60	1	60	60	1	60	1	0	1	NO INFLUENCE
Q9Z184	Protein-arginine deiminase type-3	50	50	1	50	1	50	1	0	1	NO INFLUENCE
Q8C0L6	Peroxisomal N(1)-acetyl-spermine/spermidine oxidase	70	1	70	70	1	70	1	0	1	NO INFLUENCE
Q923I7	Sodium/glucose cotransporter 2	50	1	50	50	1	50	1	0	1	NO INFLUENCE
A2AIG8	1-aminocyclopropane-1-carboxylate synthase-like protein 1	1	70	1	1	1	70	1	0	1	NO INFLUENCE
P22777	Plasminogen activator inhibitor 1	90	1	1	1	1	90	1	0	1	NO INFLUENCE
O55070	Deoxyribonuclease gamma	110	110	1	110	1	110	1	0	1	NO INFLUENCE
J3QMK6	Aldehyde dehydrogenase family 3 member B3	1	1	70	1	70	1	1	0	1	NO INFLUENCE
Q8C7B6	F-box and leucine-rich protein 22	1	1	150	1	150	1	1	0	1	NO INFLUENCE
O55074	A-kinase anchor protein 7 isoform alpha	5810	20540	13680	20540	13680	5810	1	0	1	NO INFLUENCE
Q61006	Muscle, skeletal receptor tyrosine-protein kinase	40	40	1	1	40	40	1	0	1	NO INFLUENCE
Q9JHD2	Histone acetyltransferase KAT2A	1	40	40	40	40	1	1	0	1	NO INFLUENCE
O70293	G protein-coupled receptor kinase 6	1	120	60	1	60	120	1	0	1	NO INFLUENCE
Q9CT10	Ran-binding protein 3	150	70	230	70	230	150	1	0	1	NO INFLUENCE
Q99JF8	PC4 and SFRS1-interacting protein	130	60	210	60	130	210	1	0	1	NO INFLUENCE
P84099	60S ribosomal protein L19	580	170	360	360	580	170	1	0	1	NO INFLUENCE
Q66JT0	Wee1-like protein kinase 2	60	60	130	60	130	60	1	0	1	NO INFLUENCE
Q3UN16	Probable G-protein coupled receptor 162	190	120	190	120	190	190	1	0	1	NO INFLUENCE
Q61151	Serine/threonine-protein phosphatase 2A 56 kDa regulatory subunit epsilon isoform	150	70	1	1	150	70	1	0	1	NO INFLUENCE
Q8BH95	Enoyl-CoA hydratase, mitochondrial	410	410	120	410	260	270	1	0	1	NO INFLUENCE
P63115	Asc-type amino acid transporter 1	210	70	140	140	140	140	1	0	1	NO INFLUENCE
Q99J99	3-mercaptopyruvate sulfurtransferase	250	120	120	120	250	120	1	0	1	NO INFLUENCE
Q9Z0V2	Potassium voltage-gated channel subfamily D member 2	370	440	170	300	300	380	1	0	1	NO INFLUENCE
Q4QQM4	Tumor protein p53-inducible protein 11	180	640	180	180	390	430	1	0	1	NO INFLUENCE
Q00612	Glucose-6-phosphate 1-dehydrogenase X	60	1	60	60	60	1	1	0	1	NO INFLUENCE
Q9DCD0	6-phosphogluconate dehydrogenase, decarboxylating	70	70	150	70	150	70	1	0	1	NO INFLUENCE
P97484	Leukocyte immunoglobulin-like receptor subfamily B member 3	40	1	40	40	40	1	1	0	1	NO INFLUENCE
Q921C1	Gap junction gamma-3 protein	440	440	270	440	270	440	1	0	1	NO INFLUENCE
Q60755	Calcitonin receptor	60	60	130	130	60	60	1	0	1	NO INFLUENCE
Q63912	Oligodendrocyte-myelin glycoprotein	80	160	160	160	160	80	1	0	1	NO INFLUENCE
Q6A0D4	Raftlin	190	130	130	130	190	130	1	0	1	NO INFLUENCE
Q80VP1	Epsin-1	130	60	200	130	130	130	1	0	1	NO INFLUENCE
Q8BIS8	Coiled-coil domain-containing protein 126	1	260	260	260	1	260	1	0	1	NO INFLUENCE
Q9DCB8	Iron-sulfur cluster assembly 2 homolog, mitochondrial	230	1	230	1	230	230	1	0	1	NO INFLUENCE
Q5F285	Transmembrane protein 256	780	780	330	330	780	780	1	0	1	NO INFLUENCE
Q99LI8	Hepatocyte growth factor-regulated tyrosine kinase substrate	40	90	90	40	40	140	1	0	1	NO INFLUENCE
Q9D291	Deubiquitinase DESI2	180	180	1	180	1	180	1	0	1	NO INFLUENCE
Q9D083	Kinetochore protein Spc24	170	170	1	170	1	170	1	0	1	NO INFLUENCE
Q99LS3	Phosphoserine phosphatase	1	150	150	150	150	1	1	0	1	NO INFLUENCE
Q9JJI8	60S ribosomal protein L38	470	470	1	1	470	470	1	0	1	NO INFLUENCE
Q8CI66	Stomatin-like protein 1	90	1	90	90	1	90	1	0	1	NO INFLUENCE
P48972	Myb-related protein B	50	1	50	50	1	50	1	0	1	NO INFLUENCE
Q3TJM4	Centromere protein T	1	70	70	70	70	1	1	0	1	NO INFLUENCE
Q9D708	Protein S100-A16	1	290	290	1	290	290	1	0	1	NO INFLUENCE
Q8BVN7	Solute carrier family 25 member 41	110	110	1	110	110	1	1	0	1	NO INFLUENCE
Q9D0I4	Syntaxin-17	120	1	120	120	120	1	1	0	1	NO INFLUENCE
O35495	Cyclin-dependent kinase 14	70	70	1	70	70	1	1	0	1	NO INFLUENCE
Q3TAE8	Dolichyl pyrophosphate Man9GlcNAc2 alpha-1,3-glucosyltransferase	70	1	70	70	70	1	1	0	1	NO INFLUENCE
Q9D4M9	Inactive polypeptide N-acetylgalactosaminyltransferase-like protein 5	80	1	80	80	1	80	1	0	1	NO INFLUENCE
Q3TLP5	Enoyl-CoA hydratase domain-containing protein 2, mitochondrial	1	120	120	1	120	120	1	0	1	NO INFLUENCE
Q8BNY6	Neuronal calcium sensor 1	1	180	1	1	180	1	1	0	1	NO INFLUENCE
A0A0M3U1B0	Synaptonemal complex protein 2-like	40	80	80	40	1	1	4.7619	2.25154	0.0474316	NO INFLUENCE
Q8K0E8	Fibrinogen beta chain	150	230	70	1	1	70	6.25	2.64386	0.0710578	NO INFLUENCE
O08529	Calpain-2 catalytic subunit	100	50	50	1	1	1	66.6667	6.05889	0.0169598	INDUCED
Q61160	FAS-associated death domain protein	360	170	170	1	1	1	233.333	7.86625	0.0214209	INDUCED
Q9WVJ5	Beta-crystallin B1	140	140	1	1	1	1	93.6667	6.54946	0.116117	INDUCED
Q91YI4	Beta-arrestin-2	1	80	80	1	1	1	53.6667	5.74595	0.116117	INDUCED
P46425	Glutathione S-transferase P 2	1	850	850	1	1	1	567	9.1472	0.116117	INDUCED
P48758	Carbonyl reductase [NADPH] 1	1	260	260	1	1	1	173.667	7.44018	0.116117	INDUCED
Q9D113	DNL-type zinc finger protein	190	190	1	1	1	1	127	6.98868	0.116117	INDUCED
Q8CC84	LysM and putative peptidoglycan-binding domain-containing protein 4	120	120	1	1	1	1	80.3333	6.32793	0.116117	INDUCED
Q9D6P8	Calmodulin-like protein 3	230	230	1	1	1	1	153.667	7.26366	0.116117	INDUCED
Q99KE1	NAD-dependent malic enzyme, mitochondrial	120	60	1	1	1	1	60.3333	5.91488	0.159207	INDUCED
Q8VHF2	Cadherin-related family member 5	40	1	90	1	1	1	43.6667	5.44846	0.172966	INDUCED
Q64524	Histone H2B type 2-E	290	2590	1	1	1	1	960.333	9.90739	0.30652	INDUCED
P70429	Ena/VASP-like protein	1	90	1	1	1	1	30.6667	4.9386	0.373901	INDUCED
P52187	ATP-sensitive inward rectifier potassium channel 12	80	1	1	1	1	1	27.3333	4.77259	0.373901	INDUCED
O88667	GTP-binding protein RAD	1	1	120	1	1	1	40.6667	5.34577	0.373901	INDUCED
