# Supplementary material for: Attenuated palmitoylation of serotonin receptor 5-HT1A affects receptor function and contributes to depression-like behaviors
Source: Nat Commun. 2019 Sep 2;10:3924. doi: 10.1038/s41467-019-11876-5 (PMC6718429; doi:10.1038/s41467-019-11876-5)
Supplement: Supplementary file 7 — Source Data [file 41467_2019_11876_MOESM7_ESM.zip]

Archive with 3 entries (3 files):
- Supplementary_data_2.xlsx
- Supplementary_data_3.xlsx
- Supplementary_data-1.pdf
