# Supplementary material for: Attenuated palmitoylation of serotonin receptor 5-HT1A affects receptor function and contributes to depression-like behaviors
Source: Nat Commun. 2019 Sep 2;10:3924. doi: 10.1038/s41467-019-11876-5 (PMC6718429; doi:10.1038/s41467-019-11876-5)
Supplement: Supplementary file 7 — Source Data [file 41467_2019_11876_MOESM7_ESM.zip › Supplementary_data_2.xlsx]

## Sheet: Figure1
Figure 1C
	pcDNA	DHHC5	DHHC9	DHHC21
	1.58978	2.74407	2.47704	2.37142
	1.0036	2.31372	4.07555	1.78944
	0.616688	2.01277	2.02381	4.52905
	1.08752	2.81105	3.38582	6.72707
	0.702411	1.25659	1.0187	1.05798
Figure 1F
	scramble	DHHC5	DHHC9	DHHC21
	1.15939	0.710296	0.582976	0.503945
	1.3923	0.67464	0.459807	0.60612
	0.902732	0.660715	0.716563	0.453017
	1.30207	0.690939	0.475388	0.949249
	0.714341			0.489148
	0.587881			0.775101
	1.03249
	0.834912
	1.07388
Figure 1G
	2 experiments: 3 x WT vs. 3 x F233∆; 3 x WT vs. 4 x F233∆
P0	WT	F233∆
	0.867923	0.274963
	1.13208	0.0108093

## Sheet: Figure 2
Figure 2B
	5-HT1Awt-scramble	5-HT1A C417/420S-scramble	5-HT1Awt-shDHHC5	5-HT1Awt-shDHHC9	5-HT1Awt-shDHHC21
	66.7084	146.738	144.924	114.83	179.841
	96.1053	178.716	125.654	104.496	123.051
	42.6441	157.283	137.547	163.224	105.361
	76.0589	262.15	144.904	155.371	124.421
	95.2153
Figure 2C
	5-HT1Awt-scramble	5-HT1A C417/420S-scramble	5-HT1Awt-shDHHC5	5-HT1Awt-shDHHC9	5-HT1Awt-shDHHC21
	-10.7219	-13.979	-1.89309	15.2137	-7.6268
	54.2572	-16.7266	11.5672	-7.00298	-3.97878
	34.1308	-14.5941	-3.13853	-25.9276	-20.1827
	12.2305	-67.1132	4.02026	-17.22	-9.35271
	48.4104
Figure 2E
	CONTROL	C417/420S	shDHHC5	shDHHC9	shDHHC21
	100	4.95601	123.201	30.8382	44.7819
	100	8.19447	111.829	69.7986	13.3638
	100	69.8946	98.4851	117.088	30.5629
	100	63.9096	60.4114	47.8605	115.295
	100	76.6866	110.537	82.2653	127.935
	100	20.9974	95.9819	48.5654	67.9774
	100	29.9443	50.5317	77.1266	111.94
	100	38.9317	67.1539		62.7091
	100	38.6282			67.5032
	100	25.3235			107.307
	100	32.1127			68.1211
	100	26.4517			104.473
	100	30.5192
	100	38.0178
	100	32.899
	100	83.8653
	100	36.4484
	100	46.6481
Figure 2H
		scramble	shDHHC21
		3.86	0.118
		2.75	0.0081
		4.38	2.4

## Sheet: Figure 3
Figure 3C
		Control	Stress all = resilient + anhedonic	Resilient	Anhedonic
		37		45	62
		18		10	78
		16		30	100
		11		12	63
		53		16	44
		24		48	52
		65		42	39
					60
					89
					74
					24
					27
Figure 3E
	PFC	res	anhed			Cerebellum	res	anhed
		0.847303	0.665944				1.31072	0.69153
		1.1325	0.38075				0.85855	1.1437
		1.0202	0.493047				0.830733	1.17151
		Prefrontal Cortex	Cerebellum
Figure 3F
		PFC
		Zdhhc5	Zdhhc9	Zdhhc21
	res	1.00246	1.238	0.779857
		1.13477	0.855613	1.25426
		1.16826	0.823386	0.885202
		0.694509	1.083	1.08068
	anhed	0.102913	0.331092	0.282049
		0.594396	0.725252	0.471265
		0.817774	1.14849	0.806254
		0.729041	0.688177	0.651485

## Sheet: Figure 4
	Figure 4B		Figure 4D		Figure 4E			Figure 4G										Figure 4H
									Prefrontal cortex	control	depr		Cerebellum	control	depr				PFC
										1.01842	0.631726			0.776017	1.17236				zDHHC5	zDHHC9	zDHHC21
control	0.391733		57.36		32.6733					0.96234	0.687809			1.03786	0.910512			control	1.28371	1.07946	1.05081
	1.08747		44.36		22.327					1.08204	0.568111			1.09325	0.855125				0.93417	1.17086	0.901334
	0.836358		54.28		28.9655					1.04142	0.60873			1.09544	0.852939				0.878366	0.767323	1.17222
	1.68444		56		25.3333					0.895779	0.75437			0.997428	0.950949				0.903758	0.982362	0.87563
	1.11069		49.4		18.7755
	0.889309		21		17.8451													depressive	0.604743	0.701234	0.742315
	0.246301		95		14.4654														0.631788	0.709357	0.522874
	1.10162		68		14.5062														0.569346	0.865848	0.498465
	1.04473		100		16.6667														0.886498	0.524556	0.565936
	1.60736		50		13.6232
depressive	3.10977		49.4		5.01792
	6.53696		53.4		8.15603
	1.55837		90.6		13.5647
	2.63463		92.2		12.5828
	5.15364		97.4		15.6863
	12.365		77.96		12.6984
	14.8063		176		7.55814
	1.67257		185		10.4615
	14.9047		78		5.14469
	0.867763		165		16.573

## Sheet: Figure 5
Figure 5B
	vehicle	1.20148
		1.23584
		0.68582
		0.951636
		0.925224
	Scr	1.09164
		1.11124
		1.01283
		0.833731
	shRNA_DHHC21	0.467536
		0.576028
		0.57709
		0.70333
Figure 5D
		vehicle	shDHHC21	scr
		1.05584	0.491709	1.24547
		1.09294	0.540085	1.15999
		0.85122	0.811986	1.12981
Figure 5E
		vehicle	shDHHC21	scr
		1.0973	0.982717	0.952736
		1.03118	1.16089	0.840682
		0.871515	1.24475	0.916494
Figure 5F
	vehicle				scr				dhhc
	68.8				80.1				127.5
	95.8				135.9				106.2
	77.7				120.3				125.6
	66.6				125				144.8
	24.6				87.4				162.9
	64.4				82.1				168.7
	145.9				25				153.5
	130.2				105.2				67.5
	104.6				51.2				121.2
	117.4								87.6
									137.7
Figure 5G
	vehicle				scr				dhhc
	1955.49				2189.28				2471.97
	1722.26				1554.95				1765.21
	7178.33				1458.38				2584.42
	1464.2				1782.89				1883.95
	1659.06				1939.97				3975.37
	1769.96				2096.42				1851.92
	1280.96				2377.78				1738.83
	1541.7				1716.07				1711.71
	2239.54				3301.14				1960.57
	1818.82				2248.52				1401.71
	1848.21								511.994

## Sheet: Figure 6
Figure 6B
Prefrontal cortex	control	suicide			Cerebellum	control	suicide
	0.879937	0.632444				0.675755	1.08908
	1.0119	0.500481				0.945047	0.819792
	0.983565	0.528815				1.20507	0.559774
	1.23538	0.276997				1.17413	0.590707
	0.889215	0.623165
	Prefrontal Cortex	Cerebellum
Figure 6C
	PFC					Cerebellum
NC-1	0.846529	1.32083	0.709841		NC-4	1.098	1.10788	0.907162
NC-2	0.8917	0.712741	0.714779		NC-5	0.926511	0.845459	0.747131
NC-3	1.03859	0.626962	1.03567		NC-6	1.17681	1.73244	1.46351
NC-4	0.8436	1.16187	0.722249		NC-7		0.583501
NC-5	0.800865	0.547697	1.05743		NC-8	0.7422	0.741134	0.817581
NC-6	1.38956	0.856455	1.40988		NC-9	0.801003	0.797086	0.95557
NC-7					NC-15	1.30123	1.3175	1.3942
NC-8	1.07522	1.0992	1.03927		NC-16	0.936195	1.55596	1.00656
NC-9	1.28755	1.02559	1.13727		NC-10	0.996458	0.9479	0.803535
NC-10	0.955701	1.58716	0.835417		NC-11	1.17681	0.799853	0.904024
NC-11	0.840681	1.19454	0.747719		NC-13	1.07914	0.746289	1.24352
NC-12	1.05675	1.21542	1.05378		NC-14	0.864465	0.92198	0.781562
NC-13	1.12868	1.30265	1.51107		NC-17	0.901176	0.903006	0.975648
NC-14	0.77627	1.24959	0.923746
NC-15	0.8917	0.557271	0.76343		DS-3	0.982739	0.85134	0.736845
NC-16	1.17661	0.542032	1.33846		DS-4	1.16868	0.825195	0.907162
					DS-5	0.784519	0.857261	0.809124
DS-1	1.01722	0.77725	0.876951		DS-6	0.837918	0.706033	0.797985
DS-2	0.8436	0.351464	0.628754		DS-7	0.737073	0.884422	0.811933
DS-3	0.852417	0.671961	0.742554		DS-8	0.709503
DS-4	1.15239	0.540157	1.03209		DS-9	0.697314	0.878313	0.789731
DS-5	0.949099	0.669637	0.644195		DS-16		0.797086	1.15223
DS-6	0.882477	0.52721	0.747719		DS-10	0.894951	0.819495	0.897779
DS-7	0.641549	0.567012	0.712306		DS-11	0.945979	0.764616	0.958887
DS-8					DS-12	0.996458	0.938096	0.864197
DS-9	0.855376		0.553083		DS-13	1.06428	0.941352	1.12852
DS-10	1.12088	0.856455	1.33382		DS-14	0.826382	0.733469	0.846412
DS-11	1.11314	0.987225	0.895378		DS-15	0.952559	0.909287	1.00308
DS-12	1.117	0.715216	0.990047
DS-13	1.01722	1.11841	0.979806
DS-14	0.837773	1.11069	0.758157
DS-15	0.770908	0.441795	0.774088
DS-16	0.574202	0.637921	0.536098
Figure 6D
	scramble	miR-338	196b	200a	30a	30e
	1.04194	0.949485	0.861584	0.822936	0.592225	0.464284
	1.02619	1.44577	1.28368	0.989271	0.663042	0.625143
	0.995861	1.21806	1.00715	0.850395	0.711618	0.590751
	0.936008		1.14775	0.832944	0.609465
Figure 6F
		30a					30e					200a
		control	depressed suic.				control	depressed suic.				control	depressed suic.
		0.8397	0.8937				0.8773	0.8081				0.7484	0.3464
		1.0828	1.3531				1.0387	1.1905				5.0891	0.6305
		1.1427	1.337				1.0205	1.2521				2.0421	0.4279
		0.7941	1.459				0.799	1.2109				1.1748	0.5185
		0.9746	1.1866				1.0723	1.1082				1.1438	0.4448
		1.0265	1.2834				1.0986	1.2404				1.6883	0.4555
		0.8881	1.3203				0.9933	1.4243				1.2839	0.609
		0.7092	1.141				0.8615	1.2128				1.4994	0.6201
		0.481	1.125				0.6294	1.1576				3.9185	0.5557
			0.8038					0.8533
