# Supplementary material for: Attenuated palmitoylation of serotonin receptor 5-HT1A affects receptor function and contributes to depression-like behaviors
Source: Nat Commun. 2019 Sep 2;10:3924. doi: 10.1038/s41467-019-11876-5 (PMC6718429; doi:10.1038/s41467-019-11876-5)
Supplement: Supplementary file 7 — Source Data [file 41467_2019_11876_MOESM7_ESM.zip › Supplementary_data_3.xlsx]

## Sheet: Figure S2
Figure S2B
	vector	DHHC 1	DHHC 2	DHHC 3	DHHC 4	DHHC 5	DHHC 6	DHHC 7	DHHC 8	DHHC 9	DHHC 10	DHHC 11	DHHC 12	DHHC 13	DHHC 14	DHHC 15	DHHC 16	DHHC 17	DHHC 18	DHHC 19	DHHC 20	DHHC 21	DHHC 22	DHHC 23
Palmitoylation	1	1.02123	1.05347	1.13549	2.00014	3.69229	1.61402	2.36919	0.645426	2.35222	1.33998	1.10566	1.57629	0.765985	1.56296	1.77395	0.791248	0.678864	0.710807	1.37716	1.25009	2.41767	1.15551	0.888829

## Sheet: Figure S3
Figure S3B
	scramble	shDHHC5	shDHHC9	shDHHC21
	100	40.34	6.09	42.03
	100	23.42	6.09	53.37
	100	34.55	10.3	19.04
Figure S3E
	P30	WT	F233∆
		0.958975	0.940819
		0.955203	0.944591
		1.08582	0.813972
Figure S3G
P0	WT	F233∆			P30	WT	F233∆
	0.942597	1.03108				1.05493	0.844866
	1.0574	0.916278				0.800543	1.09925
						1.09786	0.801932

## Sheet: Figure S4
Figure S4E
	pERK
	WT + scramble	WT + pcDNA
	100	112.804
	100	112.424
	100	85.9773
	100	100.365
	100	130.248
	100	91.9085

## Sheet: Figure S5
Figure S5A
	PFC	resilient	anhedonic
		1.07175	0.882305
		1.15318	0.800877
		0.775065	1.17899
Figure S5D
	Hippocampus	resilient	anhedonic
		0.977395	0.786426
		1.30637	0.457454
		0.716238	1.04758
Figure S5G and Figure S5H
			Hippocampus					Cerebellum
			Zdhhc5	Zdhhc9	Zdhhc21			Zdhhc5	Zdhhc9	Zdhhc21
		resilient	0.869057	0.90727	0.943166		resilient	1.20079	1.22747	1.10292
			0.590389	0.707796	0.561416			0.956425	0.985244	1.0991
			0.830044	0.998175	0.638752			0.875054	0.837098	0.860846
			1.45674	0.958817	1.52718			0.967728	0.950185	0.937131
			1.25377	1.42794	1.32949
		anhedonic	0.653692	0.519147	0.419133		anhedonic	0.763334	0.697141	0.708984
			0.278681	0.213059	0.250091			1.4847	0.819895	0.902126
			0.665126	0.649811	0.821961			0.729666	0.907786	0.882572
			0.475136	0.519646	0.462544			0.794421	0.911107	0.811431
			0.554684	0.452117	0.844096

## Sheet: Figure S6
Figure S6A
		control	depressive
		1.04338	1.15525
		0.978526	1.2201
		1.14551	1.05312
		0.708587	1.49004
		1.124	1.07463
Figure S6D
		control	depressive
		1.31435	0.463728
		1.16946	0.608619
		0.651822	1.12626
		1.05341	0.724669
		0.810955	0.967125
Figure S6F and Figure S6G
		Hippocampus					Cerebellum
		Zdhhc5	Zdhhc9	Zdhhc21			Zdhhc5	Zdhhc9	Zdhhc21
	control	1.50179	1.86173	1.12076		control	0.853571	0.669099	0.563896
		0.762628	0.598071	0.884207			1.52278	1.06971	1.59226
		0.968173	0.833088	1.07518			0.756036	1.15389	0.902602
		0.76741	0.707108	0.91985			0.867612	1.1073	0.941238
	depressive	0.9146	0.896545	1.0919		depressive	0.818956	1.14713	0.596889
		0.772894	0.825729	1.10244			0.643243	0.714775	0.828926
		1.13537	1.1098	1.8847			0.65364	0.734995	0.739537
		0.614652	0.504916	0.89856			0.473161	0.631519	0.512517

## Sheet: Figure S7
Figure S7C									Figure S7F					Figure S7J															Figure S7N
															vehicle				dhhc				scr
	scramble	shDHHC21								Probe	delta CT				21				11				11							control + vehicle	control + 8-OH-DPAT		shRNA + vehicle	shRNA + 8-OH-DPAT
	1.0038	0.402646								Control	1.04282				30				14				18							0.710581	0.874799		0.594915	0.487861
	1.00025	0.56064									1.05426				20				11				11							0.989442	0.136332		0.70044	0.841139
	1.00003	0.231804									1.12999				5				8				15							0.802502	1.44698		0.708086	0.893137
	1.00042	0.229576									0.984844				6				5				11							0.687859	0.07333		0.815141	1.32747
											0.973298				10				22				12							0.665137	0.238582		0.828905	1.42688
											0.925543				10				9				13							1.50689	0.690957		1.11336	1.82145
											0.889252				13				4				4							1.34473	0.218958		1.1623	2.26802
															7				8				11							1.08033			2.07685
										DHHC21	0.96505												5							1.21253
											0.991956
											0.997266			Figure S7K
											1.21211				vehicle				dhhc				scr
											1.07753				22.1048				23.9359				14.0511
															12.896				21.5398				17.1672
										Scramble	0.792917				22.4727				19.7242				20.6823
											1.00289				17.0829				14.1425				19.5768
											1.3588				24.3713				21.7199				14.2746
											0.72471				12.1344				22.9459				10.8282
											0.990666				17.3283				11.1395				22.5341
															19.506				18.5213				13.2
															20.9846				16.6735				31.5441
															8.88012				21.4542				5.67371
															20.3225								21.5367
														Figure S7L
															vehicle				scr				dhhc
															98.1025				114.58				126.147
															112.289				124.729				133.24
															113.38				125.602				135.423
															124.074				125.929				138.042
															141.534				149.827				142.298
															144.153				170.124				148.081
															147.099				173.18				179.727
															175.035				176.672				193.259
															175.69				176.781				195.332
														Figure S7M
															vehicle				scr				dhhc
															0.5				0.450947				0.776256
															0.381395				0.710345				0.567919
															0.690418				0.477778				0.600671
															0.690852				0.720207				0.52231
															0.656282				0.878676				0.606061
															0.706989				0.47492				0.800664
															0.489382				0.766846				0.623932
															0.750716				0.575107				0.684478
															0.656085				0.730769				0.746835
															0.460113				0.520548				0.607864
															0.516556				0.569072				0.808922

## Sheet: Figure S8
Figure S8A
		control	suicide
		0.844783	1.24452
		0.886199	1.20311
		0.568725	1.52058
		0.877185	1.21212
		1.21045	0.878855
		1.0114	1.07791
		1.07052	1.01878
		1.01097	1.07833
		1.22312	0.866188
		1.29665	0.792652
Figure S8C
	PFC	control	suicide			Cerebellum	control	suicide
		1.06761	1.15379				1.1959	0.666531
		0.843078	1.37833				1.33726	0.52517
		1.08931	1.1321				1.08246	0.779967
							0.384374	1.47806
